# Supplementary material for: Genome-wide landscape of DNA methylomes and their relationship with mRNA and miRNA transcriptomes in oxidative and glycolytic skeletal muscles
Source: Sci Rep. 2016 Aug 26;6:32186. doi: 10.1038/srep32186 (PMC4999948; doi:10.1038/srep32186)
Supplement: Supplementary Table S5-S11 [file srep32186-s1.xls]

## Sheet: Supplymentary Table S5
Supplementary Information Genome-wide landscape of DNA methylomes and their relationship with mRNA and miRNA transcriptome profiling between oxidative and glycolytic skeletal muscles Linyuan Shen, Jinjin Du, Yudong Xia, Zhendong Tan, Yuhua Fu, Qiong Yang, Xuewei Li, Guoqing Tang, Yanzhi Jiang, Jinyong Wang, Mingzhou Li, Shunhua Zhang, & Li Zhu
Supplementary Table S5. List of DMRs
DMRID	Methylation levles						Characteristic of DMRs					Anotation of DMRs											Human homologues genes		Average read depth		P-value	FDR
	LDM_rep1	LDM_rep2	LDM_rep3	PMM_rep1	PMM_rep2	PMM_rep3	chrID	Start	End	Length	#ofCG	FirstElement1	FirstElement2	FirstElement3	FirstGene	SecondElement1	SecondElement2	SecondGene	withCGI	withCGIshore	Pig Gene Accession	Pig Gene Symbol	Human Ensembl Gene ID	Human Gene Symbol	LDM	PMM
1	24.625	29.6672	22.1101	47.5621	49.7189	52.4845	chr1	60961	61152	192	8	intergenic	NA	NA	NA	NA	NA	NA	N	N	NA	NA	NA	NA	25.47	49.92	0.00075728	0.00463736
2	23.4	18.0335	14.6681	32.7179	36.9839	32.4261	chr1	267093	267190	98	5	Intron	first	NA	ENSSSCT00000026580	NA	NA	NA	N	N	ENSSSCT00000026580	NA	ENSG00000112584	FAM120B	18.7	34.04	0.0064215	0.00726654
2	23.4	18.0335	14.6681	32.7179	36.9839	32.4261	chr1	267093	267190	98	5	NA	NA	NA	NA	CGIshore	intergenic	NA	N	Y	NA	NA	NA	NA	18.7	34.04	0.0064215	0.00726654
3	16.3333	13.1278	19.953	4.64513	1.93836	3.81075	chr1	360043	360082	40	6	intergenic	NA	NA	NA	NA	NA	NA	N	Y	NA	NA	NA	NA	16.47	3.46	0.0036228	0.00591478
4	61.6667	52.5113	68.1278	93.5086	118.24	111.898	chr1	557439	557511	73	6	intergenic	NA	NA	NA	CGIshore	intergenic	NA	N	Y	NA	NA	NA	NA	60.77	107.88	0.0056162	0.00680726
5	32.7778	23.7222	26.2445	14.272	9.04568	11.0858	chr1	566132	566211	80	9	intergenic	NA	NA	NA	CGIshore	intergenic	NA	N	Y	NA	NA	NA	NA	27.58	11.47	0.0065025	0.00731501
6	101.333	115.041	108.214	146.423	150.417	150.005	chr1	1075740	1075854	115	6	Intron	internal	NA	ENSSSCT00000004431	NA	NA	NA	N	Y	ENSSSCT00000004431	WDR27	ENSG00000184465	WDR27	108.2	148.95	0.00060302	0.00453104
6	101.333	115.041	108.214	146.423	150.417	150.005	chr1	1075740	1075854	115	6	Intron	internal	NA	ENSSSCT00000004434	NA	NA	NA	N	Y	ENSSSCT00000004434	ERMARD	ENSG00000130023	ERMARD	108.2	148.95	0.00060302	0.00453104
7	63.6	60.1117	73.3407	103.728	108.393	107.255	chr1	1082741	1082891	151	5	Intron	internal	NA	ENSSSCT00000004431	NA	NA	NA	N	Y	ENSSSCT00000004431	WDR27	ENSG00000184465	WDR27	65.68	106.46	0.00063517	0.00453104
7	63.6	60.1117	73.3407	103.728	108.393	107.255	chr1	1082741	1082891	151	5	Intron	internal	NA	ENSSSCT00000004434	NA	NA	NA	N	Y	ENSSSCT00000004434	ERMARD	ENSG00000130023	ERMARD	65.68	106.46	0.00063517	0.00453104
8	49	61.839	59.6792	33.9297	25.7802	26.8485	chr1	1084899	1084965	67	6	Intron	internal	NA	ENSSSCT00000004431	NA	NA	NA	N	Y	ENSSSCT00000004431	WDR27	ENSG00000184465	WDR27	56.84	28.85	0.0040595	0.00609926
8	49	61.839	59.6792	33.9297	25.7802	26.8485	chr1	1084899	1084965	67	6	Intron	internal	NA	ENSSSCT00000004434	NA	NA	NA	N	Y	ENSSSCT00000004434	ERMARD	ENSG00000130023	ERMARD	56.84	28.85	0.0040595	0.00609926
8	49	61.839	59.6792	33.9297	25.7802	26.8485	chr1	1084899	1084965	67	6	NA	NA	NA	NA	CGIshore	intergenic	NA	N	Y	NA	NA	NA	NA	56.84	28.85	0.0040595	0.00609926
9	105.857	108.527	110.319	160.474	183.757	164.357	chr1	1178345	1178463	119	7	intergenic	NA	NA	NA	NA	NA	NA	N	Y	NA	NA	NA	NA	108.23	169.53	0.00111546	0.00486139
10	70.4286	74.4733	64.5583	118.927	148.035	115.51	chr1	1178467	1178623	157	7	intergenic	NA	NA	NA	NA	NA	NA	N	Y	NA	NA	NA	NA	69.82	127.49	0.0057584	0.00687277
11	28.3333	22.4555	25.885	11.3099	9.49797	10.5662	chr1	1306607	1306693	87	6	intergenic	NA	NA	NA	NA	NA	NA	N	Y	NA	NA	NA	NA	25.56	10.46	0.00106376	0.00481465
12	21.3	17.6189	18.5509	9.69419	6.9781	4.88469	chr1	1356093	1356294	202	10	intergenic	NA	NA	NA	CGIshore	intergenic	NA	N	Y	NA	NA	NA	NA	19.16	7.19	0.0025362	0.00544991
13	54.4	44.9801	62.5553	29.0826	12.5606	17.4602	chr1	1596034	1596097	64	5	Intron	internal	NA	ENSSSCT00000004436	CGI	intragenic	ENSSSCT00000004436	Y	Y	ENSSSCT00000004436	THBS2	ENSG00000186340	THBS2	53.98	19.7	0.0082961	0.00849888
14	59.4	41.0418	51.1228	86.2783	81.1785	98.3175	chr1	1608496	1608575	80	5	Intron	internal	NA	ENSSSCT00000004436	NA	NA	NA	N	Y	ENSSSCT00000004436	THBS2	ENSG00000186340	THBS2	50.52	88.59	0.0066008	0.00737091
15	44	38.1744	38.6477	24.8414	22.485	27.3681	chr1	1640792	1640907	116	6	intergenic	NA	NA	NA	CGIshore	intergenic	NA	N	Y	NA	NA	NA	NA	40.27	24.9	0.0027788	0.00554788
16	29.5714	30.9442	26.6553	55.9147	73.9346	56.2705	chr1	1964393	1964556	164	7	intergenic	NA	NA	NA	NA	NA	NA	N	Y	NA	NA	NA	NA	29.06	62.04	0.0056014	0.00679866
17	59.6	65.9156	71.8308	90.156	103.508	112.66	chr1	1969581	1969615	35	5	intergenic	NA	NA	NA	NA	NA	NA	N	Y	NA	NA	NA	NA	65.78	102.11	0.0080982	0.00835626
18	11.6	12.2296	6.03982	21.3272	20.0039	21.4095	chr1	1973430	1973514	85	5	intergenic	NA	NA	NA	CGIshore	intergenic	NA	N	Y	NA	NA	NA	NA	9.96	20.91	0.0055845	0.00678747
19	49	43.159	32.3562	75.4762	78.8359	79.5062	chr1	2137250	2137446	197	14	intergenic	NA	NA	NA	CGI	intergenic	NA	Y	Y	NA	NA	NA	NA	41.51	77.94	0.00193559	0.00522533
20	27.4	21.5573	26.7478	6.78594	0	11.0165	chr1	2155825	2155898	74	5	intergenic	NA	NA	NA	CGIshore	intergenic	NA	N	Y	NA	NA	NA	NA	25.24	5.93	0.0064608	0.00729122
21	21.5714	18.5073	23.4197	9.34797	3.65519	6.23578	chr1	2173165	2173245	81	7	intergenic	NA	NA	NA	CGI	intergenic	NA	Y	Y	NA	NA	NA	NA	21.17	6.41	0.0024976	0.00543725
22	15.6667	15.2007	15.0996	10.0981	10.8548	9.7001	chr1	2216733	2216783	51	6	intergenic	NA	NA	NA	CGIshore	intergenic	NA	N	Y	NA	NA	NA	NA	15.32	10.22	0.000179778	0.00431109
23	32.1667	26.2557	30.9181	12.3197	8.72262	14.8966	chr1	2394672	2394723	52	6	intergenic	NA	NA	NA	CGI	intergenic	NA	Y	Y	NA	NA	NA	NA	29.78	11.98	0.0021779	0.00530459
24	23.4545	15.4519	25.1986	2.42355	2.85468	4.0627	chr1	2429244	2429448	205	11	intergenic	NA	NA	NA	CGIshore	intergenic	NA	N	Y	NA	NA	NA	NA	21.37	3.11	0.0038769	0.00602593
25	34.6	27.1539	33.6504	18.9037	11.3976	9.97725	chr1	2533359	2533436	78	5	intergenic	NA	NA	NA	NA	NA	NA	N	Y	NA	NA	NA	NA	31.8	13.43	0.0071392	0.00771132
26	28.6	30.0558	36.0232	15.026	18.1431	15.1737	chr1	2694389	2694520	132	5	Intron	internal	NA	ENSSSCT00000004441	CGIshore	intragenic	ENSSSCT00000004441	N	Y	ENSSSCT00000004441	KIF25	ENSG00000125337	KIF25	31.56	16.11	0.0034218	0.00580373
27	44.7143	33.4612	41.7549	18.0035	15.7838	12.7685	chr1	2738333	2738421	89	7	Intron	internal	NA	ENSSSCT00000004443	CGI	intragenic	ENSSSCT00000004443	Y	Y	ENSSSCT00000004443	MLLT4	ENSG00000130396	MLLT4	39.98	15.52	0.002699	0.00551611
28	33.8571	27.3908	36.054	16.4455	7.47653	8.90826	chr1	2759794	2759869	76	7	Intron	internal	NA	ENSSSCT00000004443	CGIshore	intragenic	ENSSSCT00000004443	N	Y	ENSSSCT00000004443	MLLT4	ENSG00000130396	MLLT4	32.43	10.94	0.0048567	0.00646937
29	17.7143	15.25	14.9455	27.8708	32.2322	37.7116	chr1	2798697	2798793	97	7	Intron	internal	NA	ENSSSCT00000004443	CGIshore	intragenic	ENSSSCT00000004443	N	Y	ENSSSCT00000004443	MLLT4	ENSG00000130396	MLLT4	15.97	32.6	0.0050414	0.00654259
30	15.4	13.0587	17.0409	7.513	5.11727	8.10651	chr1	2811626	2811700	75	5	Intron	internal	NA	ENSSSCT00000004443	CGIshore	intragenic	ENSSSCT00000004443	N	Y	ENSSSCT00000004443	MLLT4	ENSG00000130396	MLLT4	15.17	6.91	0.0049805	0.00651593
31	52.8333	50.784	71.9027	26.0531	19.3836	11.7787	chr1	2840096	2840166	71	6	intergenic	NA	NA	NA	NA	NA	NA	N	Y	NA	NA	NA	NA	58.51	19.07	0.0074966	0.00795357
32	60.381	61.5429	73.957	27.5246	14.067	23.3099	chr1	2882613	2882913	301	21	intergenic	NA	NA	NA	CGIshore	intergenic	NA	N	Y	NA	NA	NA	NA	65.29	21.63	0.0017627	0.00516708
32	60.381	61.5429	73.957	27.5246	14.067	23.3099	chr1	2882613	2882913	301	21	NA	NA	NA	NA	CGI	intergenic	NA	Y	Y	NA	NA	NA	NA	65.29	21.63	0.0017627	0.00516708
33	13.7143	12.4369	15.4077	0	2.32603	2.07859	chr1	2935991	2936092	102	7	intergenic	NA	NA	NA	NA	NA	NA	N	Y	NA	NA	NA	NA	13.85	1.47	0.00039909	0.00447422
34	15.625	12.8256	10.7854	3.63532	1.01764	4.2871	chr1	2945775	2945896	122	8	intergenic	NA	NA	NA	CGIshore	intergenic	NA	N	Y	NA	NA	NA	NA	13.08	2.98	0.0042214	0.00616361
35	36.8	26.1175	29.1206	14.0566	6.9781	9.14581	chr1	2963567	2963637	71	5	intergenic	NA	NA	NA	NA	NA	NA	N	Y	NA	NA	NA	NA	30.68	10.06	0.0056386	0.00681272
36	85.8333	83.0854	80.1715	121.177	120.954	122.117	chr1	2965470	2965606	137	6	intergenic	NA	NA	NA	NA	NA	NA	N	Y	NA	NA	NA	NA	83.03	121.42	2.0691e-05	0.0034495
37	54.8	69.2321	61.4768	88.7019	107.463	112.66	chr1	2995029	2995254	226	5	intergenic	NA	NA	NA	NA	NA	NA	N	Y	NA	NA	NA	NA	61.84	102.94	0.0080379	0.00831588
38	20.5	21.7646	17.3915	12.2692	8.57725	7.92464	chr1	2997501	2997637	137	8	intergenic	NA	NA	NA	NA	NA	NA	N	Y	NA	NA	NA	NA	19.89	9.59	0.0053633	0.0066835
39	27	17.767	17.4107	40.5079	46.6868	50.1832	chr1	3017228	3017417	190	7	intergenic	NA	NA	NA	NA	NA	NA	N	Y	NA	NA	NA	NA	20.73	45.79	0.0040432	0.00609155
40	56.7778	45.2565	59.799	28.8133	24.0357	21.9407	chr1	3022555	3022659	105	9	intergenic	NA	NA	NA	NA	NA	NA	N	Y	NA	NA	NA	NA	53.94	24.93	0.0039998	0.0060804
41	14	18.0335	13.1582	3.39297	2.32603	5.6122	chr1	3042323	3042362	40	5	intergenic	NA	NA	NA	CGIshore	intergenic	NA	N	Y	NA	NA	NA	NA	15.06	3.78	0.0032237	0.00572334
42	67.4	73.585	61.9082	36.5956	14.1888	21.8252	chr1	3189290	3189346	57	5	intergenic	NA	NA	NA	NA	NA	NA	N	Y	NA	NA	NA	NA	67.63	24.2	0.0041958	0.00615844
43	88.1667	88.7281	78.4338	124.14	132.519	145.79	chr1	3231827	3232155	329	18	intergenic	NA	NA	NA	NA	NA	NA	N	Y	NA	NA	NA	NA	85.11	134.15	0.0023431	0.00537194
44	20.6667	25.2193	22.4696	8.28046	5.42741	5.02327	chr1	3233099	3233206	108	6	downstream2k	NA	NA	ENSSSCT00000004448	CGIshore	intragenic	ENSSSCT00000004448	N	Y	ENSSSCT00000004448	FGFR1OP	ENSG00000213066	FGFR1OP	22.79	6.24	0.00058438	0.0045263
45	58.8	50.3694	52.417	32.2332	17.2126	14.1344	chr1	3236406	3236456	51	5	Exon	last	NA	ENSSSCT00000004448	CGIshore	intragenic	ENSSSCT00000004448	N	Y	ENSSSCT00000004448	FGFR1OP	ENSG00000213066	FGFR1OP	53.86	21.19	0.0060021	0.00701347
46	56.1111	54.1235	48.8938	78.9	91.4906	84.9914	chr1	3241286	3241427	142	9	Intron	internal	NA	ENSSSCT00000004448	CGIshore	intragenic	ENSSSCT00000004448	N	Y	ENSSSCT00000004448	FGFR1OP	ENSG00000213066	FGFR1OP	53.04	85.13	0.00161632	0.0051078
47	132.286	115.634	133.893	72.3602	61.6399	72.4538	chr1	3250174	3250237	64	7	Intron	internal	NA	ENSSSCT00000004448	NA	NA	NA	N	Y	ENSSSCT00000004448	FGFR1OP	ENSG00000213066	FGFR1OP	127.27	68.82	0.00103816	0.00479203
48	19.2	21.7646	27.3949	44.1086	55.127	60.0713	chr1	3305027	3305166	140	5	Intron	internal	NA	ENSSSCT00000004450	NA	NA	NA	N	Y	ENSSSCT00000004450	NA	ENSG00000026297	RNASET2	22.79	53.1	0.0046353	0.00636255
49	58.875	68.0143	68.3525	31.8091	12.0663	20.721	chr1	3335319	3335508	190	16	intergenic	NA	NA	NA	NA	NA	NA	N	Y	NA	NA	NA	NA	65.08	21.53	0.002583	0.00547344
50	59.75	55.4478	64.0383	79.9771	75.5961	83.9232	chr1	3339449	3339630	182	8	intergenic	NA	NA	NA	CGIshore	intergenic	NA	N	Y	NA	NA	NA	NA	59.75	79.83	0.0043571	0.00624117
51	13.6667	15.8916	14.021	4.8471	1.74452	3.46432	chr1	3372663	3372808	146	6	intergenic	NA	NA	NA	NA	NA	NA	N	Y	NA	NA	NA	NA	14.53	3.35	0.00059556	0.00453104
52	25.6	28.3976	25.885	38.0497	44.8924	40.5326	chr1	3392382	3392475	94	5	intergenic	NA	NA	NA	NA	NA	NA	N	Y	NA	NA	NA	NA	26.63	41.16	0.0026754	0.00551189
53	19.75	14.7688	14.6951	32.112	27.3309	28.3208	chr1	3406623	3406760	138	8	intergenic	NA	NA	NA	CGIshore	intergenic	NA	N	Y	NA	NA	NA	NA	16.4	29.25	0.0044177	0.00627391
54	12.7	12.5405	11.7561	22.9025	23.7255	26.5021	chr1	3425514	3425939	426	10	intergenic	NA	NA	NA	NA	NA	NA	N	Y	NA	NA	NA	NA	12.33	24.38	0.00043737	0.00447422
55	98.8333	101.741	89.8783	135.719	138.399	144.982	chr1	3486959	3487032	74	6	intergenic	NA	NA	NA	CGIshore	intergenic	NA	N	Y	NA	NA	NA	NA	96.82	139.7	0.00068068	0.00457155
55	98.8333	101.741	89.8783	135.719	138.399	144.982	chr1	3486959	3487032	74	6	NA	NA	NA	NA	CGI	intergenic	NA	Y	Y	NA	NA	NA	NA	96.82	139.7	0.00068068	0.00457155
56	56.8333	55.1024	53.208	96.2351	93.0413	90.592	chr1	3488989	3489359	371	12	intergenic	NA	NA	NA	NA	NA	NA	N	Y	NA	NA	NA	NA	55.05	93.29	3.9548e-05	0.00397108
57	20.75	15.5461	24.357	46.3504	44.873	46.0755	chr1	3510703	3510958	256	12	intergenic	NA	NA	NA	NA	NA	NA	N	Y	NA	NA	NA	NA	20.22	45.77	0.0005995	0.00453104
58	60.2	59.4898	54.5741	88.9442	102.811	113.075	chr1	3596276	3596415	140	5	Intron	internal	NA	ENSSSCT00000004447	NA	NA	NA	N	Y	ENSSSCT00000004447	RPS6KA2	ENSG00000071242	RPS6KA2	58.09	101.61	0.0038008	0.00599386
59	42	35.8597	34.5133	19.3884	10.4671	12.6794	chr1	3619807	3619902	96	5	Intron	internal	NA	ENSSSCT00000004447	NA	NA	NA	N	Y	ENSSSCT00000004447	RPS6KA2	ENSG00000071242	RPS6KA2	37.46	14.18	0.0027581	0.00554485
60	17.8	16.5825	17.0409	8.48242	3.48905	5.82006	chr1	3641553	3641596	44	5	Intron	internal	NA	ENSSSCT00000004447	CGIshore	intragenic	ENSSSCT00000004447	N	Y	ENSSSCT00000004447	RPS6KA2	ENSG00000071242	RPS6KA2	17.14	5.93	0.00165596	0.00511675
61	60.1667	44.5656	54.8258	19.9943	5.33049	7.10186	chr1	3668090	3668331	242	12	intergenic	NA	NA	NA	CGIshore	intergenic	NA	N	Y	NA	NA	NA	NA	53.19	10.81	0.0028627	0.00557052
62	31.625	30.1854	42.3327	64.527	88.0985	80.5455	chr1	3692210	3692360	151	8	intergenic	NA	NA	NA	CGIshore	intergenic	NA	N	Y	NA	NA	NA	NA	34.71	77.72	0.005619	0.00680726
63	73.4444	62.9906	44.8193	112.964	135.814	126.332	chr1	3699717	3699914	198	9	intergenic	NA	NA	NA	NA	NA	NA	N	Y	NA	NA	NA	NA	60.42	125.04	0.0037567	0.00596963
64	56.4	56.3806	59.4275	28.1132	18.2594	22.9685	chr1	3705723	3705837	115	10	intergenic	NA	NA	NA	NA	NA	NA	N	Y	NA	NA	NA	NA	57.4	23.11	0.0003416	0.0044255
65	36.25	34.7197	33.5696	13.6325	3.34367	6.23578	chr1	3751432	3751533	102	8	intergenic	NA	NA	NA	NA	NA	NA	N	Y	NA	NA	NA	NA	34.85	7.74	0.00101729	0.004787
66	25	28.6049	28.042	10.906	3.72165	9.76939	chr1	3760734	3760841	108	5	intergenic	NA	NA	NA	NA	NA	NA	N	Y	NA	NA	NA	NA	27.22	8.13	0.00156492	0.00506824
67	14.8889	12.2066	18.0955	2.01962	3.61827	3.69528	chr1	3777428	3777556	129	9	intergenic	NA	NA	NA	NA	NA	NA	N	Y	NA	NA	NA	NA	15.06	3.11	0.0026011	0.00547344
68	36.2857	26.9466	30.8154	61.2812	53.0003	54.1919	chr1	3829840	3829921	82	7	intergenic	NA	NA	NA	NA	NA	NA	N	Y	NA	NA	NA	NA	31.35	56.16	0.0026958	0.00551611
69	4.71429	5.3301	7.3957	13.6757	18.276	17.5196	chr1	3873458	3873586	129	7	intergenic	NA	NA	NA	NA	NA	NA	N	Y	NA	NA	NA	NA	5.81	16.49	0.0028627	0.00557052
70	28.2	27.5685	17.9038	58.1652	57.9182	51.5491	chr1	4019192	4019265	74	5	intergenic	NA	NA	NA	NA	NA	NA	N	Y	NA	NA	NA	NA	24.56	55.88	0.00140042	0.0050188
71	47.375	43.6587	43.1416	68.0108	69.3449	75.349	chr1	4052828	4053073	246	8	intergenic	NA	NA	NA	NA	NA	NA	N	Y	NA	NA	NA	NA	44.73	70.9	0.00056251	0.00450795
72	16.5172	21.5144	19.7112	35.7682	34.7301	30.4263	chr1	4055091	4056379	1289	29	intergenic	NA	NA	NA	NA	NA	NA	N	Y	NA	NA	NA	NA	19.25	33.64	0.0027836	0.00554788
73	27.6	28.6049	23.0808	45.078	60.7095	62.3578	chr1	4351535	4351602	68	5	intergenic	NA	NA	NA	NA	NA	NA	N	Y	NA	NA	NA	NA	26.43	56.05	0.0067842	0.00749048
74	7.16667	6.39118	4.67367	13.1276	11.6302	15.5894	chr1	4359613	4359726	114	6	intergenic	NA	NA	NA	NA	NA	NA	N	Y	NA	NA	NA	NA	6.08	13.45	0.0057566	0.00687277
75	63	46.8456	51.9856	30.052	29.5406	24.1117	chr1	4509884	4509908	25	5	intergenic	NA	NA	NA	NA	NA	NA	N	Y	NA	NA	NA	NA	53.94	27.9	0.0070993	0.00768568
76	19.2	16.4789	16.5017	6.30123	2.79124	2.59824	chr1	4537098	4537192	95	10	intergenic	NA	NA	NA	NA	NA	NA	N	Y	NA	NA	NA	NA	17.39	3.9	0.00085745	0.0047018
77	18.9	16.0643	13.9132	6.4224	2.90754	0.831437	chr1	4539137	4539232	96	10	intergenic	NA	NA	NA	NA	NA	NA	N	Y	NA	NA	NA	NA	16.29	3.39	0.0040756	0.00610524
78	39.8571	38.199	41.6008	21.8119	9.80257	13.5109	chr1	4667395	4667484	90	7	Intron	internal	NA	ENSSSCT00000004453	NA	NA	NA	N	Y	ENSSSCT00000004453	PDE10A	ENSG00000112541	PDE10A	39.89	15.04	0.0025196	0.00544476
79	56.5714	47.0825	47.7639	25.7935	6.47966	17.0742	chr1	4734104	4734212	109	7	Intron	internal	NA	ENSSSCT00000004453	CGI	intragenic	ENSSSCT00000004453	Y	Y	ENSSSCT00000004453	PDE10A	ENSG00000112541	PDE10A	50.47	16.45	0.0059029	0.00695068
80	15.6667	16.4098	17.2566	9.29027	8.52879	6.409	chr1	4738073	4738177	105	6	Intron	internal	NA	ENSSSCT00000004453	CGIshore	intragenic	ENSSSCT00000004453	N	Y	ENSSSCT00000004453	PDE10A	ENSG00000112541	PDE10A	16.44	8.08	0.00101961	0.004787
81	11	13.8879	12.2954	22.2966	21.6321	23.0724	chr1	4889426	4889508	83	5	intergenic	NA	NA	NA	NA	NA	NA	N	Y	NA	NA	NA	NA	12.39	22.33	0.00043993	0.00447422
82	40.6667	31.4377	36.4906	21.2061	17.4452	15.0698	chr1	4893288	4893352	65	6	intergenic	NA	NA	NA	NA	NA	NA	N	Y	NA	NA	NA	NA	36.2	17.91	0.0046961	0.00638568
83	26.8333	30.2286	28.5813	14.3393	10.2733	4.3304	chr1	4926841	4926941	101	6	intergenic	NA	NA	NA	NA	NA	NA	N	Y	NA	NA	NA	NA	28.55	9.65	0.0035201	0.0058544
84	5.25	7.60033	6.29148	12.9256	15.0223	12.9046	chr1	5079233	5079822	590	12	intergenic	NA	NA	NA	NA	NA	NA	N	Y	NA	NA	NA	NA	6.38	13.62	0.00177819	0.00516708
85	20.5714	15.8422	23.7279	8.1362	1.8276	5.34495	chr1	5232653	5232711	59	7	intergenic	NA	NA	NA	NA	NA	NA	N	Y	NA	NA	NA	NA	20.05	5.1	0.006978	0.00760786
86	6	5.18204	2.5885	10.1789	13.491	13.303	chr1	5364269	5364408	140	5	intergenic	NA	NA	NA	NA	NA	NA	N	Y	NA	NA	NA	NA	4.59	12.32	0.0065152	0.00732421
87	81.6	62.8063	66.8695	111.968	103.508	117.233	chr1	5469916	5469998	83	5	intergenic	NA	NA	NA	NA	NA	NA	N	Y	NA	NA	NA	NA	70.43	110.9	0.0043765	0.00624864
88	23.8889	25.5647	25.2858	42.1428	41.8686	45.2671	chr1	5608979	5609280	302	9	intergenic	NA	NA	NA	NA	NA	NA	N	Y	NA	NA	NA	NA	24.91	43.09	0.000116621	0.00406226
89	6.4	4.76748	6.90266	16.7225	16.7474	17.0445	chr1	6060485	6060791	307	5	intergenic	NA	NA	NA	NA	NA	NA	N	Y	NA	NA	NA	NA	6.02	16.84	7.8864e-05	0.00397108
90	63.8	61.3554	69.0266	93.7913	82.109	90.4188	chr1	6124105	6124225	121	5	intergenic	NA	NA	NA	NA	NA	NA	N	Y	NA	NA	NA	NA	64.73	88.77	0.004383	0.00624935
91	6.71429	6.51457	4.77639	16.6186	17.113	12.62	chr1	6173750	6174037	288	7	intergenic	NA	NA	NA	NA	NA	NA	N	Y	NA	NA	NA	NA	6	15.45	0.0036607	0.00592392
92	27.4	23.8374	23.0808	40.958	42.5664	36.5832	chr1	6194589	6194633	45	5	intergenic	NA	NA	NA	NA	NA	NA	N	Y	NA	NA	NA	NA	24.77	40.04	0.0023805	0.00538651
93	26.4	26.7393	24.8064	43.1392	51.1727	43.4426	chr1	6195761	6195867	107	5	intergenic	NA	NA	NA	NA	NA	NA	N	Y	NA	NA	NA	NA	25.98	45.92	0.00178105	0.00516708
94	43.8571	38.7913	35.9	60.7618	66.7904	65.7726	chr1	6197083	6197276	194	7	intergenic	NA	NA	NA	NA	NA	NA	N	Y	NA	NA	NA	NA	39.52	64.44	0.00111849	0.00486139
95	9.6	8.80947	8.1969	18.0554	21.8647	21.5134	chr1	6203971	6204528	558	10	intergenic	NA	NA	NA	NA	NA	NA	N	Y	NA	NA	NA	NA	8.87	20.48	0.00082146	0.00464627
96	103.5	87.8874	108.501	134.143	151.425	144.982	chr1	6209317	6209548	232	10	intergenic	NA	NA	NA	NA	NA	NA	N	Y	NA	NA	NA	NA	99.96	143.52	0.0055208	0.00676239
97	12.2	8.08398	14.021	26.9014	27.4472	24.1117	chr1	6254163	6254249	87	5	intergenic	NA	NA	NA	NA	NA	NA	N	Y	NA	NA	NA	NA	11.44	26.15	0.0019436	0.00522533
98	75.5714	66.9224	59.3197	122.216	109.822	106.454	chr1	6282810	6283122	313	7	intergenic	NA	NA	NA	NA	NA	NA	N	Y	NA	NA	NA	NA	67.27	112.83	0.0024576	0.00541455
99	86.2857	96.2379	80.4283	118.927	117.631	125.458	chr1	6321575	6321718	144	7	intergenic	NA	NA	NA	NA	NA	NA	N	Y	NA	NA	NA	NA	87.65	120.67	0.0031784	0.00570927
100	56.375	33.6833	48.8039	11.9663	10.1764	15.1997	chr1	6367268	6367392	125	8	intergenic	NA	NA	NA	NA	NA	NA	N	Y	NA	NA	NA	NA	46.29	12.45	0.0077386	0.00811155
101	35.8	29.0194	40.7688	10.4213	5.11727	9.14581	chr1	6583763	6583839	77	5	intergenic	NA	NA	NA	NA	NA	NA	N	Y	NA	NA	NA	NA	35.2	8.23	0.0020021	0.00525028
102	29.875	30.7036	28.3117	45.896	48.5559	44.5598	chr1	6950211	6950501	291	8	intergenic	NA	NA	NA	NA	NA	NA	N	Y	NA	NA	NA	NA	29.63	46.34	0.000259	0.00431109
103	19.5714	14.8058	18.1811	5.53954	7.14424	7.72049	chr1	7082265	7082305	41	7	intergenic	NA	NA	NA	NA	NA	NA	N	Y	NA	NA	NA	NA	17.52	6.8	0.0023401	0.00537194
104	58.6667	57.1176	65.5513	35.2761	24.811	33.6039	chr1	7276738	7276833	96	9	Intron	first	NA	ENSSSCT00000004459	NA	NA	NA	N	Y	ENSSSCT00000004459	PARK2	ENSG00000185345	PARK2	60.45	31.23	0.0021566	0.00530302
105	93.2	89.9602	100.304	60.3464	70.0136	55.0827	chr1	7291700	7291771	72	5	Intron	first	NA	ENSSSCT00000004459	NA	NA	NA	N	Y	ENSSSCT00000004459	PARK2	ENSG00000185345	PARK2	94.49	61.81	0.0035986	0.00590493
106	23.7143	20.8762	21.879	45.1819	46.3545	48.8469	chr1	7404580	7404654	75	7	Intron	internal	NA	ENSSSCT00000004459	NA	NA	NA	N	Y	ENSSSCT00000004459	PARK2	ENSG00000185345	PARK2	22.16	46.79	5.7549e-05	0.00397108
107	16.6	10.9859	10.7854	29.3249	36.0535	34.0889	chr1	7412567	7412718	152	5	Intron	internal	NA	ENSSSCT00000004459	NA	NA	NA	N	Y	ENSSSCT00000004459	PARK2	ENSG00000185345	PARK2	12.79	33.16	0.00180007	0.00516952
108	18.2857	21.1723	22.6493	32.5448	31.8999	32.6636	chr1	7434086	7434216	131	7	Intron	internal	NA	ENSSSCT00000004459	NA	NA	NA	N	Y	ENSSSCT00000004459	PARK2	ENSG00000185345	PARK2	20.7	32.37	0.00086054	0.0047018
109	46.1429	38.051	35.1296	57.4727	70.6117	65.4757	chr1	7483159	7483304	146	7	Intron	internal	NA	ENSSSCT00000004459	NA	NA	NA	N	Y	ENSSSCT00000004459	PARK2	ENSG00000185345	PARK2	39.77	64.52	0.0080212	0.00830433
110	39.6	38.9689	35.5918	65.6782	68.618	73.1665	chr1	7717161	7717241	81	5	Intron	last	NA	ENSSSCT00000004459	NA	NA	NA	N	Y	ENSSSCT00000004459	PARK2	ENSG00000185345	PARK2	38.05	69.15	0.00024166	0.00431109
111	32.5	41.4563	44.7594	18.934	21.0797	13.7707	chr1	7721157	7721246	90	8	Intron	last	NA	ENSSSCT00000004459	NA	NA	NA	N	Y	ENSSSCT00000004459	PARK2	ENSG00000185345	PARK2	39.57	17.93	0.007058	0.00765725
112	24.5	21.8509	24.0874	11.9158	12.6963	15.1564	chr1	7727623	7727759	137	12	Intron	last	NA	ENSSSCT00000004459	NA	NA	NA	N	Y	ENSSSCT00000004459	PARK2	ENSG00000185345	PARK2	23.48	13.26	0.00132013	0.00497657
113	30.75	31.8696	24.1323	53.924	59.1685	59.6296	chr1	7768149	7768413	265	8	Intron	last	NA	ENSSSCT00000004459	NA	NA	NA	N	Y	ENSSSCT00000004459	PARK2	ENSG00000185345	PARK2	28.92	57.57	0.00069828	0.00457395
114	130.6	130.587	119.934	171.83	160.264	177.928	chr1	7769928	7769966	39	5	Intron	last	NA	ENSSSCT00000004459	NA	NA	NA	N	Y	ENSSSCT00000004459	PARK2	ENSG00000185345	PARK2	127.04	170.01	0.0023951	0.00539472
115	83.8	88.5093	72.2622	110.271	130.258	128.665	chr1	7773083	7773159	77	5	Intron	last	NA	ENSSSCT00000004459	NA	NA	NA	N	Y	ENSSSCT00000004459	PARK2	ENSG00000185345	PARK2	81.52	123.06	0.0066231	0.00738415
116	28.5	22.1791	22.2179	39.9886	38.3795	47.8076	chr1	7801756	7802220	465	10	Intron	last	NA	ENSSSCT00000004459	NA	NA	NA	N	Y	ENSSSCT00000004459	PARK2	ENSG00000185345	PARK2	24.3	42.06	0.0077805	0.00813786
117	36.8333	38.1744	28.7611	61.8005	59.7015	55.2559	chr1	7810659	7810757	99	6	Intron	last	NA	ENSSSCT00000004459	NA	NA	NA	N	Y	ENSSSCT00000004459	PARK2	ENSG00000185345	PARK2	34.59	58.92	0.0022849	0.00535771
118	2.6	5.18204	1.72566	11.8754	13.7236	17.2523	chr1	7817174	7817262	89	5	intergenic	NA	NA	NA	NA	NA	NA	N	Y	NA	NA	NA	NA	3.17	14.28	0.004161	0.00613998
119	9.8	9.12039	5.17699	19.146	24.1907	23.696	chr1	7981143	7981281	139	5	intergenic	NA	NA	NA	NA	NA	NA	N	Y	NA	NA	NA	NA	8.03	22.34	0.0026797	0.00551189
120	52.6207	60.8979	45.8565	74.0018	85.9028	87.0859	chr1	8015565	8016421	857	29	intergenic	NA	NA	NA	NA	NA	NA	N	Y	NA	NA	NA	NA	53.13	82.33	0.0083827	0.00857355
121	8.71429	6.81068	7.24162	22.1582	30.2384	24.6462	chr1	8090329	8090500	172	7	Intron	internal	NA	ENSSSCT00000026963	NA	NA	NA	N	Y	ENSSSCT00000026963	NA	ENSG00000185345	PARK2	7.59	25.68	0.00181722	0.00518189
122	58.125	53.6341	56.4885	99.517	87.517	107.697	chr1	8091709	8091929	221	8	Intron	internal	NA	ENSSSCT00000026963	NA	NA	NA	N	Y	ENSSSCT00000026963	NA	ENSG00000185345	PARK2	56.08	98.24	0.002164	0.00530302
123	23.4	18.8626	13.3739	35.3838	38.6121	36.999	chr1	8120922	8121072	151	5	Intron	internal	NA	ENSSSCT00000026963	NA	NA	NA	N	Y	ENSSSCT00000026963	NA	ENSG00000185345	PARK2	18.55	37	0.0037411	0.00596293
124	24.3636	29.1136	23.5645	53.9056	64.9175	71.365	chr1	8214363	8215057	695	33	Intron	internal	NA	ENSSSCT00000026963	NA	NA	NA	N	Y	ENSSSCT00000026963	NA	ENSG00000185345	PARK2	25.68	63.4	0.0021826	0.00530459
125	51.625	43.0109	36.2659	75.5844	77.7767	81.5848	chr1	8226310	8226605	296	8	Intron	internal	NA	ENSSSCT00000026963	NA	NA	NA	N	Y	ENSSSCT00000026963	NA	ENSG00000185345	PARK2	43.63	78.32	0.0019164	0.00522533
126	67.375	59.9821	62.016	96.9419	113.83	105.489	chr1	8248069	8248203	135	8	Intron	internal	NA	ENSSSCT00000026963	NA	NA	NA	N	Y	ENSSSCT00000026963	NA	ENSG00000185345	PARK2	63.12	105.42	0.00138282	0.00500285
127	74.5	70.4017	72.0311	112.868	122.034	109.794	chr1	8315073	8315401	329	14	Intron	internal	NA	ENSSSCT00000004462	NA	NA	NA	N	Y	ENSSSCT00000004462	MAP3K4	ENSG00000085511	MAP3K4	72.31	114.9	0.00038268	0.00447422
127	74.5	70.4017	72.0311	112.868	122.034	109.794	chr1	8315073	8315401	329	14	Intron	internal	NA	ENSSSCT00000036162	NA	NA	NA	N	Y	ENSSSCT00000036162	MAP3K4	ENSG00000085511	MAP3K4	72.31	114.9	0.00038268	0.00447422
127	74.5	70.4017	72.0311	112.868	122.034	109.794	chr1	8315073	8315401	329	14	NA	NA	NA	NA	CGIshore	intergenic	NA	N	Y	NA	NA	NA	NA	72.31	114.9	0.00038268	0.00447422
128	31.8333	28.7603	27.9522	43.119	50.4943	56.3818	chr1	8337762	8338053	292	12	Exon	internal	NA	ENSSSCT00000004461	NA	NA	NA	N	Y	ENSSSCT00000004461	AGPAT4	ENSG00000026652	AGPAT4	29.52	50	0.0069764	0.00760786
129	34.6842	31.7468	31.8453	52.8716	54.5393	56.5049	chr1	8343689	8344240	552	19	Intron	internal	NA	ENSSSCT00000004461	NA	NA	NA	N	Y	ENSSSCT00000004461	AGPAT4	ENSG00000026652	AGPAT4	32.76	54.64	0.00010246	0.00397108
130	14.375	10.3641	12.2684	4.54415	3.92518	2.07859	chr1	8397241	8397493	253	8	Intron	internal	NA	ENSSSCT00000004461	NA	NA	NA	N	Y	ENSSSCT00000004461	AGPAT4	ENSG00000026652	AGPAT4	12.34	3.52	0.0030371	0.00566487
131	30.7143	33.1651	31.4317	51.0676	56.1571	55.8251	chr1	8407905	8408138	234	7	Intron	first	NA	ENSSSCT00000004461	NA	NA	NA	N	Y	ENSSSCT00000004461	AGPAT4	ENSG00000026652	AGPAT4	31.77	54.35	0.00023561	0.00431109
132	36.2857	30.352	34.8214	14.3682	9.30413	19.3012	chr1	8502257	8502356	100	7	Intron	internal	NA	ENSSSCT00000027521	NA	NA	NA	N	Y	ENSSSCT00000027521	NA	ENSG00000085511	MAP3K4	33.82	14.32	0.0045444	0.00632726
133	115.897	120.581	114.065	184.482	180.829	185.389	chr1	8507526	8508263	738	29	Intron	first	NA	ENSSSCT00000027521	NA	NA	NA	N	Y	ENSSSCT00000027521	NA	ENSG00000085511	MAP3K4	116.85	183.57	4.888e-06	0.00231558
134	30.8	33.5796	24.8064	52.591	47.6837	55.2906	chr1	8510222	8510386	165	5	Promoter	ICP	Distal	ENSSSCT00000027521	NA	NA	NA	N	Y	ENSSSCT00000027521	NA	ENSG00000085511	MAP3K4	29.73	51.86	0.0029214	0.00559908
134	30.8	33.5796	24.8064	52.591	47.6837	55.2906	chr1	8510222	8510386	165	5	NA	NA	NA	NA	CGIshore	intergenic	NA	N	Y	NA	NA	NA	NA	29.73	51.86	0.0029214	0.00559908
135	6	3.73107	4.52987	11.3907	12.5606	11.848	chr1	8569838	8570057	220	5	intergenic	NA	NA	NA	NA	NA	NA	N	Y	NA	NA	NA	NA	4.75	11.93	0.00065689	0.00455971
136	10.2	7.8767	10.354	19.6307	28.145	25.5667	chr1	8598665	8598810	146	5	intergenic	NA	NA	NA	CGIshore	intergenic	NA	N	Y	NA	NA	NA	NA	9.48	24.45	0.0048018	0.00642561
137	10	13.5952	15.9243	3.63532	1.57349	2.13973	chr1	8638461	8638668	208	17	intergenic	NA	NA	NA	CGI	intergenic	NA	Y	Y	NA	NA	NA	NA	13.17	2.45	0.004225	0.00616363
138	34	28.674	33.4347	51.0965	55.6309	56.8149	chr1	8713824	8713985	162	6	intergenic	NA	NA	NA	NA	NA	NA	N	Y	NA	NA	NA	NA	32.04	54.51	0.0007578	0.00463736
139	47.3333	46.2929	40.0857	64.426	73.4639	72.2311	chr1	8747837	8747911	75	6	Intron	internal	NA	ENSSSCT00000004466	NA	NA	NA	N	Y	ENSSSCT00000004466	PLG	ENSG00000122194	PLG	44.57	70.04	0.0021586	0.00530302
140	15.6	15.9607	10.5697	23.7508	29.0754	30.5553	chr1	8784939	8785038	100	5	Intron	internal	NA	ENSSSCT00000004466	NA	NA	NA	N	Y	ENSSSCT00000004466	PLG	ENSG00000122194	PLG	14.04	27.79	0.0070248	0.00763425
141	22.8571	25.318	23.2656	36.007	39.5426	35.4846	chr1	8841915	8842194	280	7	Intron	internal	NA	ENSSSCT00000004467	NA	NA	NA	N	Y	ENSSSCT00000004467	SLC22A3	ENSG00000146477	SLC22A3	23.81	37.01	0.00088241	0.00471104
142	48	43.0109	51.0509	60.3868	65.5166	67.3811	chr1	8893215	8893285	71	6	intergenic	NA	NA	NA	NA	NA	NA	N	Y	NA	NA	NA	NA	47.35	64.43	0.0055581	0.00678158
143	11	15.1316	14.021	24.9626	24.1907	25.7746	chr1	8896694	8896917	224	5	intergenic	NA	NA	NA	NA	NA	NA	N	Y	NA	NA	NA	NA	13.38	24.98	0.00091883	0.00472829
144	12.125	18.0076	9.57204	30.5973	32.4191	34.9463	chr1	8897416	8897577	162	8	intergenic	NA	NA	NA	NA	NA	NA	N	Y	NA	NA	NA	NA	13.23	32.65	0.0022614	0.00534823
145	12	16.0643	11.7291	26.659	36.635	28.3208	chr1	8912495	8912709	215	8	intergenic	NA	NA	NA	NA	NA	NA	N	Y	NA	NA	NA	NA	13.26	30.54	0.0070003	0.00761939
146	17.5	15.8052	17.2566	7.27065	6.39659	7.40499	chr1	9106474	9106610	137	8	Promoter	ICP	Intermediate	ENSSSCT00000029902	NA	NA	NA	N	Y	ENSSSCT00000029902	NA	ENSG00000112499	SLC22A2	16.85	7.02	9.5166e-05	0.00397108
147	16.8571	14.8058	9.24463	30.2944	42.0347	33.9998	chr1	9272817	9273020	204	7	Promoter	HCP	Distal	ENSSSCT00000004472	NA	NA	NA	N	Y	ENSSSCT00000004472	IGF2R	ENSG00000197081	IGF2R	13.64	35.44	0.0062441	0.00715947
148	48	39.729	38.4679	22.0139	6.00892	12.1251	chr1	9407287	9407386	100	6	Exon	internal	NA	ENSSSCT00000004477	NA	NA	NA	N	Y	ENSSSCT00000004477	ACAT2	ENSG00000120437	ACAT2	42.07	13.38	0.0066165	0.00738275
149	66.8	54.3078	58.4569	87.4901	99.3216	86.0538	chr1	9488421	9488502	82	5	downstream2k	NA	NA	ENSSSCT00000031745	NA	NA	NA	N	Y	ENSSSCT00000031745	SOD2	ENSG00000112096	SOD2	59.85	90.96	0.0050834	0.00656034
150	30.8	21.35	27.6106	7.27065	9.53673	8.73009	chr1	9509365	9509447	83	5	intergenic	NA	NA	NA	NA	NA	NA	N	Y	NA	NA	NA	NA	26.59	8.51	0.0031806	0.00570927
151	17.8837	14.1964	17.056	30.9143	28.1829	26.5141	chr1	9575098	9576983	1886	43	intergenic	NA	NA	NA	NA	NA	NA	N	Y	NA	NA	NA	NA	16.38	28.54	0.0020229	0.00526107
152	20.5	27.2057	27.3679	42.2606	41.8686	46.7683	chr1	9577439	9577605	167	8	intergenic	NA	NA	NA	NA	NA	NA	N	Y	NA	NA	NA	NA	25.02	43.63	0.0025031	0.00543725
153	19.8	20.1063	23.0808	39.9886	43.7294	34.0889	chr1	9585531	9585676	146	5	intergenic	NA	NA	NA	NA	NA	NA	N	Y	NA	NA	NA	NA	21	39.27	0.0036553	0.00592392
154	71	70.396	67.0354	37.0989	27.8229	24.3835	chr1	9587390	9587565	176	13	intergenic	NA	NA	NA	NA	NA	NA	N	Y	NA	NA	NA	NA	69.48	29.77	0.000577	0.0045263
155	36.3	40.2126	28.9049	12.2389	13.491	15.4855	chr1	9623305	9623457	153	10	intergenic	NA	NA	NA	NA	NA	NA	N	Y	NA	NA	NA	NA	35.14	13.74	0.0034233	0.00580373
156	72.4167	61.1481	63.3642	95.0233	105.544	108.087	chr1	9675416	9675606	191	12	intergenic	NA	NA	NA	NA	NA	NA	N	Y	NA	NA	NA	NA	65.64	102.88	0.0021246	0.00529136
157	8.77778	3.22438	7.19027	17.9073	15.2484	17.0907	chr1	9825537	9825989	453	9	intergenic	NA	NA	NA	NA	NA	NA	N	Y	NA	NA	NA	NA	6.4	16.75	0.0048025	0.00642561
158	68.2	55.966	63.8496	29.5673	5.11727	20.7859	chr1	9839356	9839467	112	5	Exon	last	NA	ENSSSCT00000004480	NA	NA	NA	N	Y	ENSSSCT00000004480	FNDC1	ENSG00000164694	FNDC1	62.67	18.49	0.0052413	0.00663732
159	48.619	46.3916	40.7277	57.5881	64.409	67.8512	chr1	9873467	9874115	649	21	Exon	internal	NA	ENSSSCT00000004480	NA	NA	NA	N	Y	ENSSSCT00000004480	FNDC1	ENSG00000164694	FNDC1	45.25	63.28	0.0091811	0.00923486
159	48.619	46.3916	40.7277	57.5881	64.409	67.8512	chr1	9873467	9874115	649	21	Intron	internal	NA	ENSSSCT00000004480	NA	NA	NA	N	Y	ENSSSCT00000004480	FNDC1	ENSG00000164694	FNDC1	45.25	63.28	0.0091811	0.00923486
160	25.4286	16.5825	22.033	5.19332	5.31665	7.72049	chr1	9874121	9874211	91	7	Intron	internal	NA	ENSSSCT00000004480	NA	NA	NA	N	Y	ENSSSCT00000004480	FNDC1	ENSG00000164694	FNDC1	21.35	6.08	0.0048426	0.00645294
161	63.4	70.2685	67.5166	86.763	97.6934	92.4974	chr1	9910042	9910101	60	5	Intron	internal	NA	ENSSSCT00000004480	NA	NA	NA	N	Y	ENSSSCT00000004480	FNDC1	ENSG00000164694	FNDC1	67.06	92.32	0.0024969	0.00543725
162	23.4286	22.2087	20.3382	38.6037	45.0253	44.8382	chr1	9932186	9932387	202	7	intergenic	NA	NA	NA	NA	NA	NA	N	Y	NA	NA	NA	NA	21.99	42.82	0.00081736	0.00464627
163	73.5	69.2666	69.9253	98.3557	117.852	109.646	chr1	9949131	9949382	252	6	intergenic	NA	NA	NA	NA	NA	NA	N	Y	NA	NA	NA	NA	70.9	108.62	0.0028845	0.0055773
164	47.5	42.1041	58.6456	24.2355	9.01338	15.0698	chr1	9984543	9984585	43	8	intergenic	NA	NA	NA	NA	NA	NA	N	Y	NA	NA	NA	NA	49.42	16.11	0.0071646	0.00772667
165	32.6667	31.0059	29.9295	54.1259	50.882	56.122	chr1	9989871	9990181	311	12	intergenic	NA	NA	NA	NA	NA	NA	N	Y	NA	NA	NA	NA	31.2	53.71	0.000198865	0.00431109
166	71.25	51.0431	70.5095	24.9928	14.8285	27.6713	chr1	10008751	10008829	79	8	intergenic	NA	NA	NA	CGIshore	intergenic	NA	N	Y	NA	NA	NA	NA	64.27	22.5	0.005561	0.00678158
167	14.3333	11.4005	11.0251	4.71246	3.10138	5.31196	chr1	10050237	10050366	130	9	Exon	internal	NA	ENSSSCT00000004481	CGI	intragenic	ENSSSCT00000004481	Y	Y	ENSSSCT00000004481	TAGAP	ENSG00000164691	TAGAP	12.25	4.38	0.0031173	0.00568845
168	52.2	46.2238	49.6128	37.565	36.7513	30.1396	chr1	10229724	10229815	92	5	intergenic	NA	NA	NA	NA	NA	NA	N	Y	NA	NA	NA	NA	49.35	34.82	0.0076193	0.00803164
169	50.6	52.0277	55.8684	79.25	87.924	72.5429	chr1	10244268	10244368	101	5	intergenic	NA	NA	NA	NA	NA	NA	N	Y	NA	NA	NA	NA	52.83	79.91	0.0045815	0.00633907
170	11	8.63673	10.7854	2.42355	1.16302	3.29111	chr1	10373628	10373705	78	6	Intron	internal	NA	ENSSSCT00000026720	CGIshore	intragenic	ENSSSCT00000026720	N	Y	ENSSSCT00000026720	NA	ENSG00000146433	TMEM181	10.14	2.29	0.00129713	0.00497657
171	65.8571	51.2282	65.7909	28.7364	4.15363	19.5982	chr1	10383695	10383755	61	7	downstream2k	NA	NA	ENSSSCT00000004485	NA	NA	NA	N	Y	ENSSSCT00000004485	DYNLT1	ENSG00000146425	DYNLT1	60.96	17.5	0.007418	0.0078992
171	65.8571	51.2282	65.7909	28.7364	4.15363	19.5982	chr1	10383695	10383755	61	7	NA	NA	NA	NA	CGIshore	intergenic	NA	N	Y	NA	NA	NA	NA	60.96	17.5	0.007418	0.0078992
171	65.8571	51.2282	65.7909	28.7364	4.15363	19.5982	chr1	10383695	10383755	61	7	NA	NA	NA	NA	CGI	intergenic	NA	Y	Y	NA	NA	NA	NA	60.96	17.5	0.007418	0.0078992
172	19	20.1063	24.375	9.69419	9.53673	12.4716	chr1	10443920	10443961	42	5	Intron	internal	NA	ENSSSCT00000004486	NA	NA	NA	N	Y	ENSSSCT00000004486	SYTL3	ENSG00000164674	SYTL3	21.16	10.57	0.0050359	0.00654259
173	58.0833	49.4885	48.3545	26.1541	15.6038	18.1011	chr1	10506228	10506390	163	12	Promoter	ICP	Distal	ENSSSCT00000004488	NA	NA	NA	N	Y	ENSSSCT00000004488	NA	ENSG00000130338	TULP4	51.98	19.95	0.00193611	0.00522533
174	32	22.5937	40.7688	7.27065	1.16302	6.23578	chr1	10533940	10533986	47	5	intergenic	NA	NA	NA	NA	NA	NA	N	Y	NA	NA	NA	NA	31.79	4.89	0.0085018	0.00866819
175	15.8	12.8515	14.021	2.42355	2.55864	6.85936	chr1	10572169	10572251	83	5	intergenic	NA	NA	NA	CGIshore	intergenic	NA	N	Y	NA	NA	NA	NA	14.22	3.95	0.0036985	0.00594571
176	131.933	107.856	123.744	56.3071	31.3239	27.0217	chr1	10744486	10744734	249	15	Intron	first	NA	ENSSSCT00000027733	NA	NA	NA	N	Y	ENSSSCT00000027733	NA	ENSG00000130338	TULP4	121.18	38.22	0.00198371	0.00524079
177	86.2	90.7894	82.4004	139.354	152.588	166.08	chr1	10747129	10747285	157	5	Intron	first	NA	ENSSSCT00000027733	NA	NA	NA	N	Y	ENSSSCT00000027733	NA	ENSG00000130338	TULP4	86.46	152.67	0.00121621	0.00491623
178	82.6	71.9267	73.125	137.415	118.395	148.827	chr1	10747318	10747510	193	5	Intron	first	NA	ENSSSCT00000027733	NA	NA	NA	N	Y	ENSSSCT00000027733	NA	ENSG00000130338	TULP4	75.88	134.88	0.0034182	0.00580373
179	46	45.2251	50.7894	30.9553	24.7405	29.0058	chr1	10875206	10875307	102	11	intergenic	NA	NA	NA	NA	NA	NA	N	Y	NA	NA	NA	NA	47.34	28.23	0.00164269	0.00511675
180	41	44.3928	53.7472	22.2159	15.8946	13.6841	chr1	10937416	10937491	76	6	Intron	internal	NA	ENSSSCT00000013465	NA	NA	NA	N	Y	ENSSSCT00000013465	NA	ENSG00000122335	SERAC1	46.38	17.26	0.0031612	0.00570207
181	17.6	25.9102	19.4137	7.27065	0	1.0393	chr1	11204378	11204429	52	5	Intron	first	NA	ENSSSCT00000025405	NA	NA	NA	N	Y	ENSSSCT00000025405	NA	ENSG00000078269	SYNJ2	20.97	2.77	0.0058353	0.0069193
181	17.6	25.9102	19.4137	7.27065	0	1.0393	chr1	11204378	11204429	52	5	Intron	first	NA	ENSSSCT00000032465	NA	NA	NA	N	Y	ENSSSCT00000032465	NA	ENSG00000078269	SYNJ2	20.97	2.77	0.0058353	0.0069193
181	17.6	25.9102	19.4137	7.27065	0	1.0393	chr1	11204378	11204429	52	5	NA	NA	NA	NA	CGIshore	intergenic	NA	N	Y	NA	NA	NA	NA	20.97	2.77	0.0058353	0.0069193
182	20.75	18.3962	21.3012	9.69419	0	4.02727	chr1	11215422	11215546	125	8	intergenic	NA	NA	NA	NA	NA	NA	N	Y	NA	NA	NA	NA	20.15	4.57	0.0061637	0.00710994
183	21	22.4123	30.7384	8.48242	1.8899	7.27508	chr1	11253952	11254002	51	8	Exon	last	NA	ENSSSCT00000030285	CGIshore	intragenic	ENSSSCT00000030285	N	Y	ENSSSCT00000030285	SNX9	ENSG00000130340	SNX9	24.72	5.88	0.0067154	0.00745141
184	19.1667	21.7646	20.4923	36.7572	34.5028	34.6432	chr1	11316019	11316209	191	6	Intron	internal	NA	ENSSSCT00000030285	NA	NA	NA	N	Y	ENSSSCT00000030285	SNX9	ENSG00000130340	SNX9	20.47	35.3	0.000141924	0.00408185
185	46.75	57.5207	38.8274	79.3712	87.0809	101.851	chr1	11372172	11372323	152	8	intergenic	NA	NA	NA	NA	NA	NA	N	Y	NA	NA	NA	NA	47.7	89.43	0.008101	0.00835626
186	31.375	32.5173	33.1651	36.5047	36.4896	36.2455	chr1	11454794	11455018	225	8	intergenic	NA	NA	NA	NA	NA	NA	N	Y	NA	NA	NA	NA	32.35	36.41	0.00155978	0.00506824
187	28.8333	24.8738	23.0089	42.6141	41.2871	48.6737	chr1	11561482	11561597	116	6	intergenic	NA	NA	NA	NA	NA	NA	N	Y	NA	NA	NA	NA	25.57	44.19	0.0028365	0.00557052
188	18.25	18.5258	26.4242	40.5944	42.4501	47.5478	chr1	11652774	11652964	191	8	intergenic	NA	NA	NA	CGIshore	intergenic	NA	N	Y	NA	NA	NA	NA	21.07	43.53	0.0026975	0.00551611
189	33.1111	30.5165	33.4347	47.5285	53.1111	52.8886	chr1	11757277	11757426	150	9	downstream2k	NA	NA	ENSSSCT00000004492	NA	NA	NA	N	Y	ENSSSCT00000004492	NA	ENSG00000215712	TMEM242	32.35	51.18	0.00077731	0.00463736
190	22.5	14.3802	18.0655	39.3827	56.2609	46.8983	chr1	11854953	11855231	279	8	Intron	first	NA	ENSSSCT00000004493	NA	NA	NA	N	Y	ENSSSCT00000004493	ARID1B	ENSG00000049618	ARID1B	18.32	47.51	0.0057248	0.00685792
191	122.143	128.663	107.854	170.687	174.12	169.405	chr1	11886097	11886208	112	7	Intron	internal	NA	ENSSSCT00000004493	NA	NA	NA	N	Y	ENSSSCT00000004493	ARID1B	ENSG00000049618	ARID1B	119.55	171.4	0.00119558	0.00489145
192	68.6667	65.9847	63.514	33.9297	7.88267	20.4395	chr1	11889446	11889575	130	9	Exon	last	NA	ENSSSCT00000004493	CGI	intragenic	ENSSSCT00000004493	Y	Y	ENSSSCT00000004493	ARID1B	ENSG00000049618	ARID1B	66.06	20.75	0.0041024	0.00611627
193	70.1429	61.5923	63.6339	90.0175	112.48	113.877	chr1	12086296	12086362	67	7	intergenic	NA	NA	NA	NA	NA	NA	N	Y	NA	NA	NA	NA	65.12	105.46	0.0077622	0.00812334
194	22.4	19.4845	14.6681	46.0474	56.29	41.5719	chr1	12088256	12088388	133	5	intergenic	NA	NA	NA	NA	NA	NA	N	Y	NA	NA	NA	NA	18.85	47.97	0.0040381	0.00609155
195	24.6	22.3864	28.6892	11.8754	5.81508	9.35367	chr1	12241846	12241887	42	5	intergenic	NA	NA	NA	NA	NA	NA	N	Y	NA	NA	NA	NA	25.23	9.01	0.0031368	0.00570031
196	12.4615	11.7194	12.0299	3.26247	1.25248	4.39702	chr1	12320711	12320842	132	13	intergenic	NA	NA	NA	NA	NA	NA	N	Y	NA	NA	NA	NA	12.07	2.97	0.00064421	0.00453104
197	34	49.5995	42.2171	20.0808	10.4671	16.0349	chr1	12840498	12840545	48	7	intergenic	NA	NA	NA	NA	NA	NA	N	Y	NA	NA	NA	NA	41.94	15.53	0.0075638	0.00799069
198	17.3333	15.3734	17.6162	32.112	29.4631	34.1236	chr1	12846663	12846792	130	6	intergenic	NA	NA	NA	NA	NA	NA	N	Y	NA	NA	NA	NA	16.77	31.9	0.00057838	0.0045263
199	23.6667	27.6376	25.7951	11.5119	8.23803	1.0393	chr1	13359715	13359872	158	12	intergenic	NA	NA	NA	NA	NA	NA	N	Y	NA	NA	NA	NA	25.7	6.93	0.0047166	0.00639463
200	61.1818	47.6748	57.7509	102.56	86.4861	102.135	chr1	13639469	13639696	228	11	Exon	internal	NA	ENSSSCT00000004494	NA	NA	NA	N	Y	ENSSSCT00000004494	TIAM2	ENSG00000146426	TIAM2	55.54	97.06	0.0033786	0.00578192
200	61.1818	47.6748	57.7509	102.56	86.4861	102.135	chr1	13639469	13639696	228	11	Exon	internal	NA	ENSSSCT00000027128	NA	NA	NA	N	Y	ENSSSCT00000027128	TIAM2	ENSG00000146426	TIAM2	55.54	97.06	0.0033786	0.00578192
201	17.6	21.5573	16.1781	31.0214	40.7056	35.9597	chr1	13665169	13665335	167	5	Intron	internal	NA	ENSSSCT00000004494	NA	NA	NA	N	Y	ENSSSCT00000004494	TIAM2	ENSG00000146426	TIAM2	18.45	35.9	0.0056581	0.00682393
201	17.6	21.5573	16.1781	31.0214	40.7056	35.9597	chr1	13665169	13665335	167	5	Intron	internal	NA	ENSSSCT00000027128	NA	NA	NA	N	Y	ENSSSCT00000027128	TIAM2	ENSG00000146426	TIAM2	18.45	35.9	0.0056581	0.00682393
202	5.6	6.01117	3.01991	13.5719	18.1431	15.3816	chr1	13680047	13680155	109	5	Intron	internal	NA	ENSSSCT00000004494	NA	NA	NA	N	Y	ENSSSCT00000004494	TIAM2	ENSG00000146426	TIAM2	4.88	15.7	0.0026424	0.00549086
202	5.6	6.01117	3.01991	13.5719	18.1431	15.3816	chr1	13680047	13680155	109	5	Intron	internal	NA	ENSSSCT00000027128	NA	NA	NA	N	Y	ENSSSCT00000027128	TIAM2	ENSG00000146426	TIAM2	4.88	15.7	0.0026424	0.00549086
203	55.1429	47.6748	49.4588	83.4393	78.4205	73.9385	chr1	13754720	13754856	137	7	intergenic	NA	NA	NA	NA	NA	NA	N	Y	NA	NA	NA	NA	50.76	78.6	0.00142368	0.0050188
204	66.6	76.4869	70.1051	122.389	106.765	124.508	chr1	13803441	13803500	60	5	intergenic	NA	NA	NA	NA	NA	NA	N	Y	NA	NA	NA	NA	71.06	117.89	0.00174435	0.00516552
205	31.5714	32.4248	28.042	52.7987	58.6493	63.1002	chr1	14084465	14084618	154	7	Exon	internal	NA	ENSSSCT00000004499	NA	NA	NA	N	Y	ENSSSCT00000004499	SCAF8	ENSG00000213079	SCAF8	30.68	58.18	0.00109734	0.00484592
206	37.8889	30.171	34.6331	66.5129	56.6001	65.0138	chr1	14093482	14093761	280	9	Intron	internal	NA	ENSSSCT00000004499	NA	NA	NA	N	Y	ENSSSCT00000004499	SCAF8	ENSG00000213079	SCAF8	34.23	62.71	0.00171691	0.00515351
207	30.1429	29.0194	34.5133	13.1564	6.14737	9.50214	chr1	14123842	14123939	98	7	Intron	internal	NA	ENSSSCT00000004499	NA	NA	NA	N	Y	ENSSSCT00000004499	SCAF8	ENSG00000213079	SCAF8	31.23	9.6	0.00118444	0.00487222
208	21	21.9126	24.036	12.8102	7.47653	12.7685	chr1	14137942	14138009	68	7	Intron	internal	NA	ENSSSCT00000004499	NA	NA	NA	N	Y	ENSSSCT00000004499	SCAF8	ENSG00000213079	SCAF8	22.32	11.02	0.0047189	0.00639463
209	37.5	45.019	46.9165	70.5101	78.867	78.2071	chr1	14197976	14198308	333	16	intergenic	NA	NA	NA	NA	NA	NA	N	Y	NA	NA	NA	NA	43.15	75.86	0.00114005	0.00486139
210	32.7778	31.5529	40.7448	11.0406	14.4731	9.58462	chr1	14208816	14208913	98	9	intergenic	NA	NA	NA	NA	NA	NA	N	Y	NA	NA	NA	NA	35.03	11.7	0.00193989	0.00522533
211	35.3333	35.5833	32.8955	18.9845	19.9651	25.2896	chr1	14321479	14321534	56	6	intergenic	NA	NA	NA	NA	NA	NA	N	Y	NA	NA	NA	NA	34.6	21.41	0.0035028	0.00584262
212	34.25	26.6875	25.0761	56.6504	54.2256	53.134	chr1	14451560	14451797	238	8	downstream2k	NA	NA	ENSSSCT00000004500	NA	NA	NA	N	Y	ENSSSCT00000004500	NA	ENSG00000153721	CNKSR3	28.67	54.67	0.00099576	0.00478285
213	39.875	33.4242	33.7044	23.9325	22.3881	20.656	chr1	14455536	14455693	158	8	intergenic	NA	NA	NA	NA	NA	NA	N	Y	NA	NA	NA	NA	35.67	22.33	0.0044442	0.00627806
214	4.4	8.70583	9.49115	20.3578	25.1212	22.6567	chr1	14752657	14752788	132	5	Promoter	LCP	Proximal	ENSSSCT00000023823	NA	NA	NA	N	Y	ENSSSCT00000023823	NA	NA	NA	7.53	22.71	0.00193572	0.00522533
214	4.4	8.70583	9.49115	20.3578	25.1212	22.6567	chr1	14752657	14752788	132	5	Intron	first	NA	ENSSSCT00000023823	NA	NA	NA	N	Y	ENSSSCT00000023823	NA	NA	NA	7.53	22.71	0.00193572	0.00522533
215	13.3333	10.3641	13.1222	6.66476	2.32603	3.11789	chr1	14897850	14897899	50	6	intergenic	NA	NA	NA	NA	NA	NA	N	Y	NA	NA	NA	NA	12.27	4.04	0.0073978	0.00788686
216	27.3846	25.8305	28.9546	11.1856	9.48306	11.5922	chr1	15353726	15353848	123	13	intergenic	NA	NA	NA	NA	NA	NA	N	Y	NA	NA	NA	NA	27.39	10.75	0.000117603	0.00406226
217	14.9	17.6189	16.5017	31.0214	34.6579	36.4793	chr1	15659872	15660527	656	10	Intron	internal	NA	ENSSSCT00000004504	NA	NA	NA	N	Y	ENSSSCT00000004504	RGS17	ENSG00000091844	RGS17	16.34	34.05	0.00058133	0.0045263
218	29.8889	37.1955	24.5667	74.3222	73.7869	82.9128	chr1	15673877	15674125	249	9	Intron	internal	NA	ENSSSCT00000004504	NA	NA	NA	N	Y	ENSSSCT00000004504	RGS17	ENSG00000091844	RGS17	30.55	77.01	0.00059528	0.00453104
219	25.3333	27.983	21.2113	12.9256	12.0178	7.10186	chr1	15683454	15683493	40	6	Intron	last	NA	ENSSSCT00000004504	NA	NA	NA	N	Y	ENSSSCT00000004504	RGS17	ENSG00000091844	RGS17	24.84	10.68	0.0061154	0.00708688
220	58.4	52.4423	56.7312	81.1889	74.2004	82.5202	chr1	15883888	15883979	92	5	intergenic	NA	NA	NA	NA	NA	NA	N	Y	NA	NA	NA	NA	55.86	79.3	0.00170093	0.00514163
221	24.5455	27.1351	23.6298	9.91452	8.35257	5.66889	chr1	15926151	15926361	211	11	intergenic	NA	NA	NA	NA	NA	NA	N	Y	NA	NA	NA	NA	25.1	7.98	0.00045899	0.00448558
222	20.5	24.7442	19.953	9.54272	13.2293	9.87332	chr1	15939054	15939127	74	8	intergenic	NA	NA	NA	NA	NA	NA	N	Y	NA	NA	NA	NA	21.73	10.88	0.0048167	0.00643823
223	13.8333	19.8645	10.6056	29.6885	34.309	28.5807	chr1	15940569	15940784	216	6	intergenic	NA	NA	NA	NA	NA	NA	N	Y	NA	NA	NA	NA	14.77	30.86	0.0075977	0.00801546
224	38.6	39.7981	36.4546	59.6193	54.4292	52.3805	chr1	16042320	16042370	51	5	intergenic	NA	NA	NA	NA	NA	NA	N	Y	NA	NA	NA	NA	38.28	55.48	0.0019024	0.00522264
225	7	9.32767	8.41261	20.1155	27.4472	29.516	chr1	16105397	16105582	186	5	Intron	internal	NA	ENSSSCT00000004510	NA	NA	NA	N	Y	ENSSSCT00000004510	NA	ENSG00000131018	SYNE1	8.25	25.69	0.0039994	0.0060804
226	10.4	7.8767	8.62832	20.6002	23.2603	22.0331	chr1	16151221	16151337	117	5	Intron	internal	NA	ENSSSCT00000004510	NA	NA	NA	N	Y	ENSSSCT00000004510	NA	ENSG00000131018	SYNE1	8.97	21.96	0.00026307	0.00431109
226	10.4	7.8767	8.62832	20.6002	23.2603	22.0331	chr1	16151221	16151337	117	5	downstream2k	NA	NA	ENSSSCT00000030512	NA	NA	NA	N	Y	ENSSSCT00000030512	NA	ENSG00000131018	SYNE1	8.97	21.96	0.00026307	0.00431109
227	12.2	8.70583	9.49115	19.8731	20.0039	23.0724	chr1	16157806	16158008	203	5	Intron	internal	NA	ENSSSCT00000004510	NA	NA	NA	N	Y	ENSSSCT00000004510	NA	ENSG00000131018	SYNE1	10.13	20.98	0.00187896	0.00521036
227	12.2	8.70583	9.49115	19.8731	20.0039	23.0724	chr1	16157806	16158008	203	5	Intron	internal	NA	ENSSSCT00000030512	NA	NA	NA	N	Y	ENSSSCT00000030512	NA	ENSG00000131018	SYNE1	10.13	20.98	0.00187896	0.00521036
228	23.4286	18.6553	19.1056	43.6239	39.7087	49.8862	chr1	16220550	16220726	177	7	Intron	first	NA	ENSSSCT00000004510	NA	NA	NA	N	Y	ENSSSCT00000004510	NA	ENSG00000131018	SYNE1	20.4	44.41	0.00196273	0.00522533
228	23.4286	18.6553	19.1056	43.6239	39.7087	49.8862	chr1	16220550	16220726	177	7	Intron	first	NA	ENSSSCT00000030512	NA	NA	NA	N	Y	ENSSSCT00000030512	NA	ENSG00000131018	SYNE1	20.4	44.41	0.00196273	0.00522533
229	9.4	10.5714	9.92257	16.9648	18.3757	18.9152	chr1	16336844	16336949	106	5	Intron	internal	NA	ENSSSCT00000031249	NA	NA	NA	N	Y	ENSSSCT00000031249	NA	NA	NA	9.96	18.09	0.00027523	0.00431109
230	11.4	12.4369	8.1969	20.1155	26.0516	24.1117	chr1	16373326	16373408	83	5	Intron	internal	NA	ENSSSCT00000031249	NA	NA	NA	N	Y	ENSSSCT00000031249	NA	NA	NA	10.68	23.43	0.0041555	0.00613998
231	43	37.9029	32.8184	64.0509	62.6367	64.1394	chr1	16392195	16392307	113	7	Intron	first	NA	ENSSSCT00000004511	NA	NA	NA	N	Y	ENSSSCT00000004511	NA	NA	NA	37.91	63.61	0.00099628	0.00478285
232	44.7143	42.1966	36.2081	64.9165	69.1164	65.1787	chr1	16398648	16398779	132	7	Intron	internal	NA	ENSSSCT00000004511	NA	NA	NA	N	Y	ENSSSCT00000004511	NA	NA	NA	41.04	66.4	0.00089956	0.00472829
233	27.8	24.8738	21.5708	62.2852	61.8725	65.2678	chr1	16426556	16426657	102	5	Intron	internal	NA	ENSSSCT00000004511	NA	NA	NA	N	Y	ENSSSCT00000004511	NA	NA	NA	24.75	63.14	5.599e-05	0.00397108
234	8.75	9.06857	10.6506	17.8737	22.2427	19.3569	chr1	16487027	16487261	235	8	Intron	internal	NA	ENSSSCT00000004511	NA	NA	NA	N	Y	ENSSSCT00000004511	NA	NA	NA	9.49	19.82	0.0018443	0.00519804
235	84.3333	68.0575	71.9027	123.601	111.65	133.723	chr1	16511993	16512166	174	6	intergenic	NA	NA	NA	NA	NA	NA	N	Y	NA	NA	NA	NA	74.76	122.99	0.003903	0.00603541
236	25.4	23.4228	29.7677	51.3792	50.9401	46.3526	chr1	16701490	16701715	226	5	intergenic	NA	NA	NA	NA	NA	NA	N	Y	NA	NA	NA	NA	26.2	49.56	0.00069815	0.00457395
237	46	43.3219	37.3175	62.0428	61.8725	72.7508	chr1	16792837	16792911	75	5	intergenic	NA	NA	NA	NA	NA	NA	N	Y	NA	NA	NA	NA	42.21	65.56	0.0061626	0.00710994
238	66	62.0118	67.4087	101.789	110.293	112.59	chr1	17087123	17087207	85	6	Intron	internal	NA	ENSSSCT00000004518	NA	NA	NA	N	Y	ENSSSCT00000004518	CCDC170	ENSG00000120262	CCDC170	65.14	108.22	0.00029919	0.00431109
238	66	62.0118	67.4087	101.789	110.293	112.59	chr1	17087123	17087207	85	6	Intron	internal	NA	ENSSSCT00000030322	NA	NA	NA	N	Y	ENSSSCT00000030322	CCDC170	ENSG00000120262	CCDC170	65.14	108.22	0.00029919	0.00431109
239	56.5	43.8746	60.3982	85.4301	103.702	92.151	chr1	17123343	17123422	80	6	Intron	internal	NA	ENSSSCT00000004518	NA	NA	NA	N	Y	ENSSSCT00000004518	CCDC170	ENSG00000120262	CCDC170	53.59	93.76	0.0053237	0.00666176
239	56.5	43.8746	60.3982	85.4301	103.702	92.151	chr1	17123343	17123422	80	6	Intron	internal	NA	ENSSSCT00000030322	NA	NA	NA	N	Y	ENSSSCT00000030322	CCDC170	ENSG00000120262	CCDC170	53.59	93.76	0.0053237	0.00666176
240	43.4545	52.1031	49.8089	11.0161	14.1677	8.97574	chr1	17240574	17240744	171	11	Intron	internal	NA	ENSSSCT00000004520	NA	NA	NA	N	Y	ENSSSCT00000004520	RMND1	ENSG00000155906	RMND1	48.46	11.39	0.0002425	0.00431109
241	43.4615	44.8047	31.2777	68.3254	89.2839	82.9039	chr1	17292806	17293053	248	13	intergenic	NA	NA	NA	NA	NA	NA	N	Y	NA	NA	NA	NA	39.85	80.17	0.0059194	0.00696015
242	11.3	11.2968	12.9425	4.48356	4.65207	1.24716	chr1	17348020	17348113	94	10	intergenic	NA	NA	NA	NA	NA	NA	N	Y	NA	NA	NA	NA	11.85	3.46	0.0024624	0.00541455
243	35.4	30.6777	29.7677	56.4687	63.2681	72.5429	chr1	17366208	17366340	133	5	intergenic	NA	NA	NA	NA	NA	NA	N	Y	NA	NA	NA	NA	31.95	64.09	0.0029572	0.00561886
244	17.5	15.6757	22.3797	34.3841	38.6703	41.0522	chr1	17393432	17393665	234	8	intergenic	NA	NA	NA	NA	NA	NA	N	Y	NA	NA	NA	NA	18.52	38.04	0.0022158	0.00531933
245	46.6	47.2602	48.5343	75.6147	69.781	75.8687	chr1	17416601	17416694	94	5	intergenic	NA	NA	NA	NA	NA	NA	N	Y	NA	NA	NA	NA	47.46	73.75	0.00022021	0.00431109
246	54.75	52.7273	55.0055	85.2786	85.3363	76.6481	chr1	17464100	17464415	316	8	intergenic	NA	NA	NA	NA	NA	NA	N	Y	NA	NA	NA	NA	54.16	82.42	0.00068277	0.00457155
247	21.8	19.4845	25.2378	41.4427	40.7056	46.1448	chr1	17478319	17478412	94	5	intergenic	NA	NA	NA	NA	NA	NA	N	Y	NA	NA	NA	NA	22.17	42.76	0.00099615	0.00478285
248	14.6	14.717	13.1582	4.12003	3.48905	3.11789	chr1	17530629	17530704	76	5	intergenic	NA	NA	NA	NA	NA	NA	N	Y	NA	NA	NA	NA	14.16	3.58	5.6598e-05	0.00397108
249	14.1429	13.3252	10.3232	24.4086	35.3889	31.7728	chr1	17543725	17544006	282	7	intergenic	NA	NA	NA	NA	NA	NA	N	Y	NA	NA	NA	NA	12.6	30.52	0.00642	0.0072659
250	5.4	5.38932	4.31416	9.69419	12.0954	12.6794	chr1	17551550	17551615	66	5	Intron	last	NA	ENSSSCT00000004523	NA	NA	NA	N	Y	ENSSSCT00000004523	NA	NA	NA	5.03	11.49	0.0027753	0.00554788
251	28.2	36.4816	31.0619	15.2684	11.6302	11.2244	chr1	17557756	17557813	58	5	Intron	last	NA	ENSSSCT00000004523	NA	NA	NA	N	Y	ENSSSCT00000004523	NA	NA	NA	31.91	12.71	0.0022019	0.00530459
252	18.3	12.7478	17.5802	4.72592	2.79124	5.50827	chr1	17560145	17560336	192	10	Intron	internal	NA	ENSSSCT00000004523	NA	NA	NA	N	Y	ENSSSCT00000004523	NA	NA	NA	16.21	4.34	0.0034843	0.00583021
253	20.8	16.168	16.1781	32.7179	43.0316	43.6505	chr1	17621771	17621851	81	5	Intron	internal	NA	ENSSSCT00000004523	NA	NA	NA	N	Y	ENSSSCT00000004523	NA	NA	NA	17.72	39.8	0.0046433	0.00636463
254	33.5556	42.8382	49.1335	66.2437	67.0673	71.0186	chr1	17818548	17818866	319	9	intergenic	NA	NA	NA	NA	NA	NA	N	Y	NA	NA	NA	NA	41.84	68.11	0.005259	0.006641
255	10	12.0223	11.6482	24.7202	23.2603	22.8645	chr1	17878666	17878812	147	5	intergenic	NA	NA	NA	NA	NA	NA	N	Y	NA	NA	NA	NA	11.22	23.62	0.000121236	0.00406226
256	48	43.7882	53.927	22.7208	12.5024	10.7827	chr1	17967382	17967489	108	8	intergenic	NA	NA	NA	NA	NA	NA	N	Y	NA	NA	NA	NA	48.57	15.34	0.0021848	0.00530459
257	77.3333	65.121	63.6339	104.818	132.196	111.378	chr1	17975729	17975803	75	6	intergenic	NA	NA	NA	NA	NA	NA	N	Y	NA	NA	NA	NA	68.7	116.13	0.0070427	0.00764467
258	12.7143	15.25	12.018	5.36643	8.4734	6.53272	chr1	17991046	17991143	98	7	intergenic	NA	NA	NA	NA	NA	NA	N	Y	NA	NA	NA	NA	13.33	6.79	0.008096	0.00835626
259	26.8	26.1175	23.9436	41.9274	49.0793	46.3526	chr1	18044742	18044992	251	5	Intron	first	NA	ENSSSCT00000004526	NA	NA	NA	N	Y	ENSSSCT00000004526	PPP1R14C	ENSG00000198729	PPP1R14C	25.62	45.79	0.00086226	0.0047018
260	15.8	19.0699	20.2765	9.20948	2.32603	5.82006	chr1	18221271	18221350	80	5	Exon	internal	NA	ENSSSCT00000004529	NA	NA	NA	N	Y	ENSSSCT00000004529	NA	ENSG00000164520	RAET1E	18.38	5.79	0.0062589	0.00716964
261	23.8571	22.6529	21.879	36.1801	41.5363	48.1046	chr1	18626123	18626392	270	7	Exon	internal	NA	ENSSSCT00000004541	NA	NA	NA	N	Y	ENSSSCT00000004541	LATS1	ENSG00000131023	LATS1	22.8	41.94	0.0054163	0.00671145
262	17.8182	15.075	17.943	7.27065	6.44945	7.93645	chr1	18675235	18675336	102	11	Intron	first	NA	ENSSSCT00000023948	NA	NA	NA	N	Y	ENSSSCT00000023948	NA	ENSG00000186625	KATNA1	16.95	7.22	0.00070056	0.00457395
262	17.8182	15.075	17.943	7.27065	6.44945	7.93645	chr1	18675235	18675336	102	11	Promoter	ICP	Proximal	ENSSSCT00000024741	NA	NA	NA	N	Y	ENSSSCT00000024741	PPIL4	ENSG00000131013	PPIL4	16.95	7.22	0.00070056	0.00457395
262	17.8182	15.075	17.943	7.27065	6.44945	7.93645	chr1	18675235	18675336	102	11	Exon	first	NA	ENSSSCT00000024741	NA	NA	NA	N	Y	ENSSSCT00000024741	PPIL4	ENSG00000131013	PPIL4	16.95	7.22	0.00070056	0.00457395
263	38.3333	31.0922	40.8048	21.2061	11.4363	11.259	chr1	18720876	18720936	61	6	Intron	internal	NA	ENSSSCT00000024741	NA	NA	NA	N	Y	ENSSSCT00000024741	PPIL4	ENSG00000131013	PPIL4	36.74	14.63	0.0073178	0.00782944
264	13.2	15.5461	12.7268	22.539	21.8647	25.7746	chr1	18803520	18803633	114	5	Intron	internal	NA	ENSSSCT00000004544	NA	NA	NA	N	Y	ENSSSCT00000004544	ZC3H12D	ENSG00000178199	ZC3H12D	13.82	23.39	0.0030161	0.00565235
265	25.9	21.2464	29.4441	10.5424	7.0944	4.46898	chr1	18845411	18845533	123	10	intergenic	NA	NA	NA	NA	NA	NA	N	Y	NA	NA	NA	NA	25.53	7.37	0.0035554	0.00587622
266	24.875	19.3031	23.3234	9.39125	5.0882	5.58622	chr1	18950932	18951021	90	8	intergenic	NA	NA	NA	NA	NA	NA	N	Y	NA	NA	NA	NA	22.5	6.69	0.00180324	0.00516952
267	68.5714	70.9199	67.4858	99.0193	101.182	108.681	chr1	18984474	18984570	97	7	intergenic	NA	NA	NA	NA	NA	NA	N	Y	NA	NA	NA	NA	68.99	102.96	0.00039649	0.00447422
268	13.8	10.5714	7.54978	22.0543	26.2842	27.4374	chr1	19266289	19266363	75	5	intergenic	NA	NA	NA	NA	NA	NA	N	Y	NA	NA	NA	NA	10.64	25.26	0.0038804	0.00602593
269	39.4	30.6777	40.3374	21.5696	16.7474	14.9659	chr1	19608800	19608863	64	5	intergenic	NA	NA	NA	NA	NA	NA	N	Y	NA	NA	NA	NA	36.81	17.76	0.0064611	0.00729122
270	118	105.886	113.786	139.96	148.478	160.918	chr1	19841588	19841760	173	12	intergenic	NA	NA	NA	NA	NA	NA	N	Y	NA	NA	NA	NA	112.56	149.79	0.0061564	0.00710994
271	51.5294	46.4555	58.939	25.8037	18.6767	20.9082	chr1	19986603	19986858	256	17	intergenic	NA	NA	NA	NA	NA	NA	N	Y	NA	NA	NA	NA	52.31	21.8	0.00189612	0.00522264
272	10.8333	9.84588	8.26881	22.4178	23.0665	23.0377	chr1	20057531	20057728	198	6	intergenic	NA	NA	NA	NA	NA	NA	N	Y	NA	NA	NA	NA	9.65	22.84	7.5149e-05	0.00397108
273	49.2	51.4058	56.2998	90.3984	81.6437	95.8231	chr1	20080488	20080620	133	5	intergenic	NA	NA	NA	NA	NA	NA	N	Y	NA	NA	NA	NA	52.3	89.29	0.00133719	0.00499417
274	67.6	61.7699	65.3595	82.1583	80.9459	92.9131	chr1	20081712	20081769	58	5	intergenic	NA	NA	NA	NA	NA	NA	N	Y	NA	NA	NA	NA	64.91	85.34	0.0080175	0.00830298
275	46.4	53.2714	58.2412	23.7508	19.7713	29.3082	chr1	20327142	20327192	51	5	intergenic	NA	NA	NA	NA	NA	NA	N	Y	NA	NA	NA	NA	52.64	24.28	0.0030012	0.00563674
276	23.6	18.6553	24.5907	11.3907	9.07153	6.23578	chr1	20572830	20572885	56	5	Intron	internal	NA	ENSSSCT00000004548	NA	NA	NA	N	Y	ENSSSCT00000004548	NA	ENSG00000164506	STXBP5	22.28	8.9	0.0048025	0.00642561
277	32.8	30.885	40.5531	15.026	10.2345	18.2916	chr1	21068791	21068833	43	5	Intron	internal	NA	ENSSSCT00000004549	NA	NA	NA	N	Y	ENSSSCT00000004549	ADGB	ENSG00000118492	ADGB	34.75	14.52	0.0058212	0.00690776
277	32.8	30.885	40.5531	15.026	10.2345	18.2916	chr1	21068791	21068833	43	5	Intron	internal	NA	ENSSSCT00000004553	NA	NA	NA	N	Y	ENSSSCT00000004553	ADGB	ENSG00000118492	ADGB	34.75	14.52	0.0058212	0.00690776
278	30.8	42.7	36.0232	55.4993	60.4769	65.8914	chr1	21966307	21966468	162	5	intergenic	NA	NA	NA	NA	NA	NA	N	Y	NA	NA	NA	NA	36.51	60.62	0.0061765	0.00712021
279	21	18.1947	14.6202	7.136	2.06758	3.11789	chr1	22603902	22604015	114	9	intergenic	NA	NA	NA	NA	NA	NA	N	Y	NA	NA	NA	NA	17.94	4.11	0.0045431	0.00632726
280	24.8333	18.3099	24.1773	7.47261	3.29521	6.409	chr1	23269951	23270149	199	12	intergenic	NA	NA	NA	NA	NA	NA	N	Y	NA	NA	NA	NA	22.44	5.73	0.0023181	0.00536562
281	4.2	6.84029	5.3927	12.6025	13.0258	11.0165	chr1	23357524	23357656	133	5	intergenic	NA	NA	NA	NA	NA	NA	N	Y	NA	NA	NA	NA	5.48	12.21	0.0023243	0.00536562
282	31.8	26.532	23.7279	12.3601	7.4433	11.6401	chr1	23480822	23480883	62	5	Exon	last	NA	ENSSSCT00000004560	CGIshore	intragenic	ENSSSCT00000004560	N	Y	ENSSSCT00000004560	STX11	ENSG00000135604	STX11	27.35	10.48	0.0039199	0.0060384
283	32.6667	34.3742	37.7489	21.2061	9.6918	9.52689	chr1	23667934	23667987	54	6	intergenic	NA	NA	NA	NA	NA	NA	N	Y	NA	NA	NA	NA	34.93	13.47	0.0066198	0.00738404
284	33.3333	32.4741	17.9757	58.1652	59.8953	54.2166	chr1	23980352	23980462	111	6	intergenic	NA	NA	NA	NA	NA	NA	N	Y	NA	NA	NA	NA	27.93	57.43	0.0049598	0.0065113
285	27.4286	26.6505	34.5133	7.78998	11.1317	10.096	chr1	24031630	24031676	47	7	intergenic	NA	NA	NA	NA	NA	NA	N	Y	NA	NA	NA	NA	29.53	9.67	0.00179657	0.00516952
286	22.3333	25.2193	25.1659	9.49223	4.65207	8.83402	chr1	24032761	24032818	58	6	intergenic	NA	NA	NA	NA	NA	NA	N	Y	NA	NA	NA	NA	24.24	7.66	0.00075811	0.00463736
287	5.4	3.52379	3.45133	15.7531	16.5148	23.9038	chr1	24345018	24345130	113	5	Intron	first	NA	ENSSSCT00000004571	NA	NA	NA	N	Y	ENSSSCT00000004571	AIG1	ENSG00000146416	AIG1	4.13	18.72	0.0054847	0.00674524
288	54.2	48.0893	40.8767	80.8253	86.0632	75.9726	chr1	24487647	24487831	185	10	intergenic	NA	NA	NA	NA	NA	NA	N	Y	NA	NA	NA	NA	47.72	80.95	0.0023379	0.00537194
289	30.7778	26.7163	30.9181	44.1624	51.9481	50.4636	chr1	24570096	24570466	371	9	intergenic	NA	NA	NA	NA	NA	NA	N	Y	NA	NA	NA	NA	29.47	48.86	0.0021556	0.00530302
290	32.9	40.4199	44.0044	16.2378	15.1192	19.3309	chr1	25413745	25413859	115	10	intergenic	NA	NA	NA	NA	NA	NA	N	Y	NA	NA	NA	NA	39.11	16.9	0.003179	0.00570927
291	24.5	23.1896	26.0198	14.9957	13.3747	9.09385	chr1	25584832	25584926	95	8	intergenic	NA	NA	NA	NA	NA	NA	N	Y	NA	NA	NA	NA	24.57	12.49	0.0033964	0.0057932
292	29.2857	22.3568	28.9665	8.65553	6.31352	8.75979	chr1	25963857	25963919	63	7	intergenic	NA	NA	NA	NA	NA	NA	N	Y	NA	NA	NA	NA	26.87	7.91	0.00137928	0.00500285
293	22.2	20.1063	27.3949	5.33181	10.0019	10.393	chr1	26199674	26199716	43	5	intergenic	NA	NA	NA	NA	NA	NA	N	Y	NA	NA	NA	NA	23.23	8.58	0.0056446	0.00681272
294	52.5	45.602	48.7141	26.861	29.2692	28.5807	chr1	26350072	26350128	57	6	intergenic	NA	NA	NA	NA	NA	NA	N	Y	NA	NA	NA	NA	48.94	28.24	0.00061759	0.00453104
295	49.7	41.6636	50.5835	24.1143	11.9791	20.8899	chr1	26350134	26350298	165	10	intergenic	NA	NA	NA	NA	NA	NA	N	Y	NA	NA	NA	NA	47.32	18.99	0.0035553	0.00587622
296	34.5	31.9214	44.328	12.4813	12.6769	8.00258	chr1	28084830	28084966	137	10	intergenic	NA	NA	NA	NA	NA	NA	N	Y	NA	NA	NA	NA	36.92	11.05	0.0031606	0.00570207
297	57.7143	49.8957	43.6038	90.1906	88.7215	81.8075	chr1	28422274	28422409	136	7	Exon	last	NA	ENSSSCT00000004578	NA	NA	NA	N	Y	ENSSSCT00000004578	TXLNB	ENSG00000164440	TXLNB	50.4	86.91	0.00164197	0.00511675
298	34.6	34.616	30.6305	21.3272	23.2603	23.4881	chr1	28599297	28599344	48	5	intergenic	NA	NA	NA	NA	NA	NA	N	Y	NA	NA	NA	NA	33.28	22.69	0.0020818	0.00528826
299	12.8571	10.8083	8.93647	24.0624	27.414	27.9125	chr1	28647753	28647962	210	7	Intron	first	NA	ENSSSCT00000004582	NA	NA	NA	N	Y	ENSSSCT00000004582	REPS1	ENSG00000135597	REPS1	10.87	26.46	0.00070454	0.00457395
300	39.8	33.5796	26.5321	65.1935	78.8525	66.0993	chr1	28660739	28660892	154	5	Exon	internal	NA	ENSSSCT00000004582	NA	NA	NA	N	Y	ENSSSCT00000004582	REPS1	ENSG00000135597	REPS1	33.3	70.05	0.0032626	0.00573386
300	39.8	33.5796	26.5321	65.1935	78.8525	66.0993	chr1	28660739	28660892	154	5	Promoter	ICP	Distal	ENSSSCT00000033622	NA	NA	NA	N	Y	ENSSSCT00000033622	REPS1	ENSG00000135597	REPS1	33.3	70.05	0.0032626	0.00573386
301	62.8	47.4675	58.349	31.2638	23.0277	19.3309	chr1	28690379	28690529	151	10	Intron	internal	NA	ENSSSCT00000004582	NA	NA	NA	N	Y	ENSSSCT00000004582	REPS1	ENSG00000135597	REPS1	56.21	24.54	0.0053387	0.00667544
301	62.8	47.4675	58.349	31.2638	23.0277	19.3309	chr1	28690379	28690529	151	10	Intron	last	NA	ENSSSCT00000033622	NA	NA	NA	N	Y	ENSSSCT00000033622	REPS1	ENSG00000135597	REPS1	56.21	24.54	0.0053387	0.00667544
302	11	13.8188	13.302	24.0335	23.8418	24.9431	chr1	28737048	28737198	151	6	Intron	internal	NA	ENSSSCT00000004583	NA	NA	NA	N	Y	ENSSSCT00000004583	ECT2L	ENSG00000203734	ECT2L	12.71	24.27	0.00024049	0.00431109
302	11	13.8188	13.302	24.0335	23.8418	24.9431	chr1	28737048	28737198	151	6	Intron	internal	NA	ENSSSCT00000023305	NA	NA	NA	N	Y	ENSSSCT00000023305	ECT2L	ENSG00000203734	ECT2L	12.71	24.27	0.00024049	0.00431109
303	5	6.21845	9.05973	15.5107	19.3061	14.9659	chr1	28812342	28812555	214	5	intergenic	NA	NA	NA	NA	NA	NA	N	Y	NA	NA	NA	NA	6.76	16.59	0.0056751	0.00683295
304	9.14286	7.84709	6.77939	18.6959	20.602	19.7466	chr1	29029464	29029633	170	7	Intron	first	NA	ENSSSCT00000004585	NA	NA	NA	N	Y	ENSSSCT00000004585	NHSL1	ENSG00000135540	NHSL1	7.92	19.68	0.000179865	0.00431109
305	6.66667	5.18204	6.47124	13.3295	15.1192	17.4948	chr1	29127234	29127371	138	6	downstream2k	NA	NA	ENSSSCT00000004585	NA	NA	NA	N	Y	ENSSSCT00000004585	NHSL1	ENSG00000135540	NHSL1	6.11	15.31	0.0020581	0.00527972
305	6.66667	5.18204	6.47124	13.3295	15.1192	17.4948	chr1	29127234	29127371	138	6	Promoter	LCP	Distal	ENSSSCT00000021979	NA	NA	NA	N	Y	ENSSSCT00000021979	SNORA70	NA	NA	6.11	15.31	0.0020581	0.00527972
306	20.8889	24.8738	24.5667	39.45	45.3576	48.5005	chr1	29660916	29661436	521	9	intergenic	NA	NA	NA	NA	NA	NA	N	Y	NA	NA	NA	NA	23.44	44.44	0.0020448	0.00527349
307	38.1667	47.1566	40.4452	74.3222	71.5255	64.956	chr1	29669748	29669876	129	6	intergenic	NA	NA	NA	NA	NA	NA	N	Y	NA	NA	NA	NA	41.92	70.27	0.00185564	0.005209
308	27.8333	24.7011	29.8396	48.269	48.459	61.6649	chr1	29699461	29699609	149	6	intergenic	NA	NA	NA	NA	NA	NA	N	Y	NA	NA	NA	NA	27.46	52.8	0.0056373	0.00681272
309	21.4	26.9466	18.9823	47.9863	50.9401	45.7291	chr1	29783847	29783945	99	5	intergenic	NA	NA	NA	NA	NA	NA	N	Y	NA	NA	NA	NA	22.44	48.22	0.00077627	0.00463736
310	51	44.0473	56.5155	28.7191	22.0973	16.6287	chr1	29844098	29844198	101	10	intergenic	NA	NA	NA	NA	NA	NA	N	Y	NA	NA	NA	NA	50.52	22.48	0.005045	0.00654347
311	2.6	7.25486	5.17699	17.9343	16.2822	15.5894	chr1	29857765	29857906	142	5	intergenic	NA	NA	NA	NA	NA	NA	N	Y	NA	NA	NA	NA	5.01	16.6	0.00156471	0.00506824
312	54.4	49.1257	51.9856	82.4007	96.9956	112.244	chr1	30821147	30821257	111	5	Intron	first	NA	ENSSSCT00000025418	NA	NA	NA	N	Y	ENSSSCT00000025418	NA	ENSG00000197442	MAP3K5	51.84	97.21	0.0065793	0.00736021
312	54.4	49.1257	51.9856	82.4007	96.9956	112.244	chr1	30821147	30821257	111	5	Intron	first	NA	ENSSSCT00000034480	NA	NA	NA	N	Y	ENSSSCT00000034480	MAP3K5	ENSG00000197442	MAP3K5	51.84	97.21	0.0065793	0.00736021
313	18.2	21.7646	20.708	42.8968	51.1727	50.5098	chr1	31402435	31402638	204	5	Intron	internal	NA	ENSSSCT00000004604	NA	NA	NA	N	Y	ENSSSCT00000004604	PDE7B	ENSG00000171408	PDE7B	20.22	48.19	0.0006154	0.00453104
314	17.8333	18.3099	15.4591	8.0785	9.88564	11.259	chr1	31490136	31490236	101	6	downstream2k	NA	NA	ENSSSCT00000004602	NA	NA	NA	N	Y	ENSSSCT00000004602	BCLAF1	ENSG00000029363	BCLAF1	17.2	9.74	0.0042584	0.00617701
315	79.5385	66.8085	77.406	103.001	114.781	110.006	chr1	31850603	31851051	449	13	intergenic	NA	NA	NA	NA	NA	NA	N	Y	NA	NA	NA	NA	74.58	109.26	0.0026578	0.0055046
316	10.6	11.8151	5.17699	20.6002	24.8886	25.7746	chr1	32213771	32213951	181	5	Intron	internal	NA	ENSSSCT00000004605	NA	NA	NA	N	Y	ENSSSCT00000004605	AHI1	ENSG00000135541	AHI1	9.2	23.75	0.0049389	0.00649938
317	67.125	60.889	57.9715	83.6124	94.6405	90.0291	chr1	32595144	32595262	119	8	Promoter	HCP	Proximal	ENSSSCT00000004609	NA	NA	NA	N	Y	ENSSSCT00000004609	NA	NA	NA	62	89.43	0.0028005	0.00555785
317	67.125	60.889	57.9715	83.6124	94.6405	90.0291	chr1	32595144	32595262	119	8	Exon	last	NA	ENSSSCT00000004609	NA	NA	NA	N	Y	ENSSSCT00000004609	NA	NA	NA	62	89.43	0.0028005	0.00555785
317	67.125	60.889	57.9715	83.6124	94.6405	90.0291	chr1	32595144	32595262	119	8	NA	NA	NA	NA	CGIshore	intergenic	NA	N	Y	NA	NA	NA	NA	62	89.43	0.0028005	0.00555785
318	27.9167	24.6147	20.1327	7.16966	6.10584	7.18847	chr1	32667814	32667981	168	12	intergenic	NA	NA	NA	NA	NA	NA	N	Y	NA	NA	NA	NA	24.22	6.82	0.00159664	0.00510629
319	30.0833	25.9102	23.5481	50.4906	44.6792	52.7443	chr1	33036288	33036867	580	12	intergenic	NA	NA	NA	NA	NA	NA	N	Y	NA	NA	NA	NA	26.51	49.3	0.00175824	0.00516708
320	60.4	65.0864	67.7323	95.0031	112.929	110.477	chr1	33150258	33150516	259	10	intergenic	NA	NA	NA	NA	NA	NA	N	Y	NA	NA	NA	NA	64.41	106.14	0.0022578	0.00534823
321	38	33.5105	35.5918	22.1149	14.0531	14.5502	chr1	33277336	33277555	220	12	intergenic	NA	NA	NA	NA	NA	NA	N	Y	NA	NA	NA	NA	35.7	16.91	0.0029754	0.00562848
322	66.8824	55.6002	84.3799	27.7282	18.4714	23.6593	chr1	34085190	34085408	219	17	intergenic	NA	NA	NA	NA	NA	NA	N	Y	NA	NA	NA	NA	68.95	23.29	0.0065388	0.00733533
323	69.6	64.4646	71.8308	35.1415	26.0516	32.0103	chr1	34326602	34326666	65	5	intergenic	NA	NA	NA	NA	NA	NA	N	Y	NA	NA	NA	NA	68.63	31.07	0.00040068	0.00447422
324	23.6667	18.0796	23.8477	7.27065	2.7137	7.73699	chr1	34775961	34776056	96	9	intergenic	NA	NA	NA	NA	NA	NA	N	Y	NA	NA	NA	NA	21.86	5.91	0.003001	0.00563674
325	51	53.2023	45.2987	67.6574	75.0146	75.1758	chr1	34886914	34887048	135	6	Exon	last	NA	ENSSSCT00000004630	NA	NA	NA	N	Y	ENSSSCT00000004630	MOXD1	ENSG00000079931	MOXD1	49.83	72.62	0.0026386	0.00549086
326	11.75	13.3438	13.6166	8.33095	6.68734	6.36569	chr1	35955818	35955873	56	8	Intron	internal	NA	ENSSSCT00000004640	NA	NA	NA	N	Y	ENSSSCT00000004640	NA	ENSG00000079819	EPB41L2	12.9	7.13	0.0023634	0.00537694
327	127.2	132.246	93.833	173.768	181.663	191.854	chr1	35998006	35998060	55	5	Intron	internal	NA	ENSSSCT00000004640	NA	NA	NA	N	Y	ENSSSCT00000004640	NA	ENSG00000079819	EPB41L2	117.76	182.43	0.0079198	0.00823206
328	25.2	21.7646	26.3164	9.20948	5.11727	12.8873	chr1	36218849	36218907	59	5	intergenic	NA	NA	NA	NA	NA	NA	N	Y	NA	NA	NA	NA	24.43	9.07	0.0042819	0.00619205
329	53.1667	63.5664	59.3197	92.7007	81.2173	92.3242	chr1	36272852	36273005	154	6	intergenic	NA	NA	NA	NA	NA	NA	N	Y	NA	NA	NA	NA	58.68	88.75	0.0033826	0.00578192
330	34.2727	29.7732	25.3947	11.1263	10.3614	14.9281	chr1	36978886	36978980	95	11	intergenic	NA	NA	NA	NA	NA	NA	N	Y	NA	NA	NA	NA	29.81	12.14	0.0037843	0.00598422
331	39.8125	43.3996	46.0402	18.7825	12.5751	10.1981	chr1	37158693	37158910	218	16	intergenic	NA	NA	NA	NA	NA	NA	N	Y	NA	NA	NA	NA	43.08	13.85	0.00073652	0.00462213
332	15.8	11.6078	11.2168	27.3861	33.2623	31.1789	chr1	37480758	37480830	73	5	Intron	internal	NA	ENSSSCT00000004648	NA	NA	NA	N	Y	ENSSSCT00000004648	NA	ENSG00000042781	USH2A	12.87	30.61	0.0014231	0.0050188
333	38.4286	27.3908	38.8274	11.9446	9.80257	9.35367	chr1	37518280	37518375	96	7	Intron	internal	NA	ENSSSCT00000030852	NA	NA	NA	N	Y	ENSSSCT00000030852	NA	ENSG00000196569	LAMA2	34.88	10.37	0.0030624	0.00566835
334	27.3333	26.0829	26.9635	10.502	12.4055	10.7394	chr1	39528509	39528659	151	6	intergenic	NA	NA	NA	NA	NA	NA	N	Y	NA	NA	NA	NA	26.79	11.22	2.2373e-05	0.0034495
335	37.1538	24.1563	40.1549	8.01635	7.33595	10.9526	chr1	40621300	40621470	171	13	intergenic	NA	NA	NA	NA	NA	NA	N	Y	NA	NA	NA	NA	33.82	8.77	0.0076161	0.00803011
336	10.6	9.12039	11.8639	4.8471	5.11727	4.15719	chr1	41177659	41177675	17	5	intergenic	NA	NA	NA	NA	NA	NA	N	Y	NA	NA	NA	NA	10.53	4.71	0.0023024	0.00535935
337	25.1667	22.2828	31.0979	51.5004	57.3755	44.3433	chr1	41680706	41680868	163	6	Intron	internal	NA	ENSSSCT00000022320	NA	NA	NA	N	Y	ENSSSCT00000022320	RNF217	ENSG00000146373	RNF217	26.18	51.07	0.0055408	0.00677169
338	12	7.25486	10.7854	3.63532	2.23657	1.99865	chr1	42812013	42812112	100	13	intergenic	NA	NA	NA	NA	NA	NA	N	Y	NA	NA	NA	NA	10.01	2.62	0.0081179	0.00836804
339	66.25	70.994	76.0371	122.995	127.35	119.649	chr1	43256736	43256822	87	8	intergenic	NA	NA	NA	NA	NA	NA	N	Y	NA	NA	NA	NA	71.09	123.33	0.000135534	0.00408185
340	31.25	32.906	38.1533	16.056	17.736	18.9672	chr1	43273066	43273157	92	8	intergenic	NA	NA	NA	NA	NA	NA	N	Y	NA	NA	NA	NA	34.1	17.59	0.00181959	0.00518189
341	28.9286	34.4236	32.5103	14.1085	9.30413	14.4759	chr1	44418197	44418333	137	14	intergenic	NA	NA	NA	NA	NA	NA	N	Y	NA	NA	NA	NA	31.95	12.63	0.00112494	0.00486139
342	6.83333	5.52751	7.19027	20.8021	17.8329	16.6287	chr1	44698332	44698452	121	6	intergenic	NA	NA	NA	NA	NA	NA	N	Y	NA	NA	NA	NA	6.52	18.42	0.00088246	0.00471104
343	45	42.9073	42.9259	67.8594	64.4311	64.2285	chr1	44705926	44706082	157	5	intergenic	NA	NA	NA	NA	NA	NA	N	Y	NA	NA	NA	NA	43.61	65.51	8.4479e-05	0.00397108
344	33.75	30.9195	35.1424	14.1374	10.661	11.9519	chr1	45110624	45110815	192	12	intergenic	NA	NA	NA	NA	NA	NA	N	Y	NA	NA	NA	NA	33.27	12.25	0.000197882	0.00431109
345	61.8333	59.0753	66.3302	43.018	26.7494	35.3361	chr1	47489994	47490044	51	6	intergenic	NA	NA	NA	NA	NA	NA	N	Y	NA	NA	NA	NA	62.41	35.03	0.0060358	0.00703584
346	45.8	43.5291	30.8462	63.7393	67.2223	68.5936	chr1	48016494	48016587	94	5	Intron	internal	NA	ENSSSCT00000004691	NA	NA	NA	N	Y	ENSSSCT00000004691	MAN1A1	ENSG00000111885	MAN1A1	40.06	66.52	0.0055774	0.00678698
347	18.6	21.35	22.865	31.7485	36.2861	36.7911	chr1	48164317	48164433	117	5	intergenic	NA	NA	NA	CGIshore	intergenic	NA	N	Y	NA	NA	NA	NA	20.94	34.94	0.002322	0.00536562
348	7.66667	5.18204	2.87611	14.5413	20.5466	18.0145	chr1	48290477	48290597	121	6	intergenic	NA	NA	NA	NA	NA	NA	N	Y	NA	NA	NA	NA	5.24	17.7	0.00498	0.00651593
349	28	23.2155	25.6692	46.2898	49.3119	50.302	chr1	48334763	48334914	152	5	Intron	internal	NA	ENSSSCT00000004693	NA	NA	NA	N	Y	ENSSSCT00000004693	MCM9	ENSG00000111877	MCM9	25.63	48.63	0.00023623	0.00431109
350	14.6667	21.4191	14.5603	38.9787	43.2254	49.0202	chr1	48850648	48850787	140	6	intergenic	NA	NA	NA	NA	NA	NA	N	Y	NA	NA	NA	NA	16.88	43.74	0.00189643	0.00522264
351	47.1667	33.5105	43.8606	20.1962	10.2733	16.2823	chr1	49109071	49109148	78	6	Intron	first	NA	ENSSSCT00000004697	NA	NA	NA	N	Y	ENSSSCT00000004697	SLC35F1	ENSG00000196376	SLC35F1	41.51	15.58	0.0066982	0.00743806
352	51.875	40.1608	53.6574	18.0251	19.3351	24.0337	chr1	49162895	49162986	92	8	Intron	first	NA	ENSSSCT00000004697	NA	NA	NA	N	Y	ENSSSCT00000004697	SLC35F1	ENSG00000196376	SLC35F1	48.56	20.46	0.0036613	0.00592392
353	57.75	43.4428	57.1626	22.7208	17.0576	16.6287	chr1	49635474	49635638	165	12	intergenic	NA	NA	NA	NA	NA	NA	N	Y	NA	NA	NA	NA	52.79	18.8	0.0025788	0.00547344
354	26.625	21.5055	28.1769	9.39125	9.30413	12.8613	chr1	50120997	50121052	56	8	intergenic	NA	NA	NA	NA	NA	NA	N	Y	NA	NA	NA	NA	25.44	10.52	0.0030617	0.00566835
355	34.6	31.5068	29.1206	17.4496	15.1192	9.97725	chr1	50179050	50179097	48	5	Intron	last	NA	ENSSSCT00000004711	NA	NA	NA	N	Y	ENSSSCT00000004711	NA	ENSG00000196911	KPNA5	31.74	14.18	0.0029581	0.00561886
356	39.375	35.7561	37.2096	22.8722	18.899	20.3962	chr1	50410378	50410475	98	8	intergenic	NA	NA	NA	NA	NA	NA	N	Y	NA	NA	NA	NA	37.45	20.72	0.00043691	0.00447422
357	22.5556	27.2921	17.8558	47.6631	48.2006	50.3481	chr1	50686657	50687000	344	9	Intron	internal	NA	ENSSSCT00000025934	NA	NA	NA	N	Y	ENSSSCT00000025934	NA	ENSG00000112319	EYA4	22.57	48.74	0.00077789	0.00463736
358	52.1667	44.911	55.365	9.08831	14.7315	27.1949	chr1	51038965	51039009	45	6	intergenic	NA	NA	NA	NA	NA	NA	N	Y	NA	NA	NA	NA	50.81	17	0.0054238	0.00671145
359	28	27.983	32.048	17.8304	11.6302	12.62	chr1	53994838	53995002	165	7	intergenic	NA	NA	NA	NA	NA	NA	N	Y	NA	NA	NA	NA	29.34	14.03	0.0028625	0.00557052
360	40.0909	37.7818	36.1801	23.4644	15.6479	10.015	chr1	54007432	54007588	157	11	intergenic	NA	NA	NA	NA	NA	NA	N	Y	NA	NA	NA	NA	38.02	16.38	0.0059752	0.00699912
361	6.71429	6.95874	4.31416	15.9262	16.2822	19.4497	chr1	55352779	55352900	122	7	Intron	internal	NA	ENSSSCT00000004719	NA	NA	NA	N	Y	ENSSSCT00000004719	BAI3	ENSG00000135298	ADGRB3	6	17.22	0.00132052	0.00497657
362	30.875	45.9906	37.7489	100.274	87.0809	108.477	chr1	56205715	56205928	214	8	Intron	first	NA	ENSSSCT00000004722	NA	NA	NA	N	Y	ENSSSCT00000004722	COL19A1	ENSG00000082293	COL19A1	38.2	98.61	0.00136238	0.00500285
363	66.2	53.6859	61.4768	83.8548	81.6437	91.2502	chr1	56288156	56288237	82	5	Intron	internal	NA	ENSSSCT00000004722	NA	NA	NA	N	Y	ENSSSCT00000004722	COL19A1	ENSG00000082293	COL19A1	60.45	85.58	0.0057383	0.00686492
364	12	9.94952	15.9624	3.15061	3.48905	4.57291	chr1	56737552	56737610	59	5	Intron	internal	NA	ENSSSCT00000004723	NA	NA	NA	N	Y	ENSSSCT00000004723	COL9A1	ENSG00000112280	COL9A1	12.64	3.74	0.008041	0.00831588
365	23	27.1193	25.885	14.5413	8.52879	5.54292	chr1	56863412	56863512	101	6	intergenic	NA	NA	NA	NA	NA	NA	N	Y	NA	NA	NA	NA	25.33	9.54	0.0056167	0.00680726
366	22.2	16.7898	21.1394	9.69419	9.07153	6.6515	chr1	57078261	57078287	27	5	Intron	first	NA	ENSSSCT00000004726	NA	NA	NA	N	Y	ENSSSCT00000004726	SMAP1	ENSG00000112305	SMAP1	20.04	8.47	0.0036597	0.00592392
367	38.3333	36.7925	39.906	21.408	26.1679	22.8645	chr1	57398987	57399028	42	6	intergenic	NA	NA	NA	NA	NA	NA	N	Y	NA	NA	NA	NA	38.34	23.48	0.00088085	0.00471104
368	27.6667	35.7561	30.9181	60.1848	64.3536	76.3883	chr1	58136419	58136607	189	6	intergenic	NA	NA	NA	NA	NA	NA	N	Y	NA	NA	NA	NA	31.45	66.98	0.0027579	0.00554485
369	27.3333	20.8433	28.2817	10.2328	3.87672	7.73699	chr1	58251568	58251665	98	9	intergenic	NA	NA	NA	NA	NA	NA	N	Y	NA	NA	NA	NA	25.49	7.28	0.0036381	0.00591926
370	62.8333	73.4986	62.2857	32.8189	27.137	21.9118	chr1	58542870	58543151	282	12	Intron	internal	NA	ENSSSCT00000004730	NA	NA	NA	N	Y	ENSSSCT00000004730	RIMS1	ENSG00000079841	RIMS1	66.21	27.29	0.00127958	0.00495624
371	29.8889	32.9347	41.9432	10.6367	7.23655	12.7025	chr1	58622236	58622333	98	9	intergenic	NA	NA	NA	NA	NA	NA	N	Y	NA	NA	NA	NA	34.92	10.19	0.0033365	0.00576774
372	22.4286	18.5073	18.9515	39.6423	49.6774	55.5281	chr1	58924908	58925074	167	7	intergenic	NA	NA	NA	NA	NA	NA	N	Y	NA	NA	NA	NA	19.96	48.28	0.0041365	0.00613467
373	24.8889	29.4801	24.5667	12.791	6.84887	11.5477	chr1	59029028	59029083	56	9	intergenic	NA	NA	NA	NA	NA	NA	N	Y	NA	NA	NA	NA	26.31	10.4	0.0027151	0.00552959
374	31.8333	29.0194	30.7384	13.1276	9.6918	9.00724	chr1	59386795	59386862	68	6	Intron	internal	NA	ENSSSCT00000004740	NA	NA	NA	N	Y	ENSSSCT00000004740	DDX43	ENSG00000080007	DDX43	30.53	10.61	0.000196623	0.00431109
374	31.8333	29.0194	30.7384	13.1276	9.6918	9.00724	chr1	59386795	59386862	68	6	Intron	first	NA	ENSSSCT00000023321	NA	NA	NA	N	Y	ENSSSCT00000023321	CYB5R4	ENSG00000065615	CYB5R4	30.53	10.61	0.000196623	0.00431109
375	22.3333	7.08212	13.4817	47.6631	38.1857	38.6272	chr1	59537309	59537469	161	6	intergenic	NA	NA	NA	NA	NA	NA	N	Y	NA	NA	NA	NA	14.3	41.49	0.0072759	0.00780011
376	18.1429	25.1699	17.5648	6.23198	4.81821	6.53272	chr1	59693551	59693591	41	7	Intron	internal	NA	ENSSSCT00000004742	NA	NA	NA	N	Y	ENSSSCT00000004742	KIAA1009	ENSG00000135315	CEP162	20.29	5.86	0.0044784	0.00630088
377	10.75	11.53	9.97649	21.0546	20.7889	27.8012	chr1	59711653	59712011	359	8	Intron	internal	NA	ENSSSCT00000004742	NA	NA	NA	N	Y	ENSSSCT00000004742	KIAA1009	ENSG00000135315	CEP162	10.75	23.21	0.0059609	0.00698708
378	40.625	48.7112	38.423	71.0403	68.3272	60.1493	chr1	59716870	59717135	266	8	Intron	internal	NA	ENSSSCT00000004742	NA	NA	NA	N	Y	ENSSSCT00000004742	KIAA1009	ENSG00000135315	CEP162	42.59	66.51	0.0061581	0.00710994
379	76.8667	71.3049	84.5575	29.9712	21.7872	18.7073	chr1	60075644	60075819	176	15	intergenic	NA	NA	NA	NA	NA	NA	N	Y	NA	NA	NA	NA	77.58	23.49	0.00044453	0.00447422
380	20.4	26.7393	25.885	5.08945	6.51289	6.85936	chr1	60128540	60128680	141	5	intergenic	NA	NA	NA	NA	NA	NA	N	Y	NA	NA	NA	NA	24.34	6.15	0.000903	0.00472829
381	28.2222	28.674	29.4801	11.0406	4.78129	5.54292	chr1	60128697	60128785	89	9	intergenic	NA	NA	NA	NA	NA	NA	N	Y	NA	NA	NA	NA	28.79	7.12	0.00041817	0.00447422
382	99.2727	87.3409	88.8325	145.193	134.064	151.265	chr1	60877815	60877972	158	11	Intron	first	NA	ENSSSCT00000033382	NA	NA	NA	N	Y	ENSSSCT00000033382	NT5E	ENSG00000135318	NT5E	91.82	143.51	0.00118434	0.00487222
382	99.2727	87.3409	88.8325	145.193	134.064	151.265	chr1	60877815	60877972	158	11	Exon	internal	NA	ENSSSCT00000034230	NA	NA	NA	N	Y	ENSSSCT00000034230	NT5E	ENSG00000135318	NT5E	91.82	143.51	0.00118434	0.00487222
383	44.125	34.5901	40.4452	20.9031	12.6478	17.2783	chr1	61000291	61000370	80	8	Exon	last	NA	ENSSSCT00000004748	NA	NA	NA	N	Y	ENSSSCT00000004748	SYNCRIP	ENSG00000135316	SYNCRIP	39.72	16.94	0.0034018	0.0057932
384	58.4706	53.4665	53.2291	28.4411	18.9503	15.406	chr1	61028524	61028721	198	17	Promoter	HCP	Distal	ENSSSCT00000004748	NA	NA	NA	N	Y	ENSSSCT00000004748	SYNCRIP	ENSG00000135316	SYNCRIP	55.06	20.93	0.0013029	0.00497657
385	64.9444	62.7603	74.3593	27.7362	25.651	29.389	chr1	61181391	61181586	196	18	intergenic	NA	NA	NA	NA	NA	NA	N	Y	NA	NA	NA	NA	67.35	27.59	0.00043685	0.00447422
386	22.6667	32.8196	34.5133	52.7122	64.9351	56.4684	chr1	61335472	61335557	86	6	intergenic	NA	NA	NA	NA	NA	NA	N	Y	NA	NA	NA	NA	30	58.04	0.0056161	0.00680726
387	34.4	21.9719	26.9635	11.1483	1.62822	5.82006	chr1	61686264	61686306	43	5	intergenic	NA	NA	NA	NA	NA	NA	N	Y	NA	NA	NA	NA	27.78	6.2	0.0089604	0.00904429
388	32.125	21.635	24.1323	63.6182	74.433	73.5302	chr1	61827851	61828122	272	8	intergenic	NA	NA	NA	NA	NA	NA	N	Y	NA	NA	NA	NA	25.96	70.53	0.0006828	0.00457155
389	41.8333	28.674	40.625	10.502	12.5993	15.4162	chr1	62248858	62248916	59	6	Intron	first	NA	ENSSSCT00000031283	NA	NA	NA	N	Y	ENSSSCT00000031283	CGA	ENSG00000135346	CGA	37.04	12.84	0.0054778	0.00674377
390	118.5	116.078	95.6665	170.86	204.226	171.9	chr1	62308620	62308800	181	10	intergenic	NA	NA	NA	NA	NA	NA	N	Y	NA	NA	NA	NA	110.08	182.33	0.0053198	0.00666176
391	42.6667	32.8196	37.9287	67.8594	74.0454	69.4597	chr1	62708076	62708203	128	6	Intron	internal	NA	ENSSSCT00000004761	NA	NA	NA	N	Y	ENSSSCT00000004761	ORC3	ENSG00000135336	ORC3	37.8	70.45	0.00065651	0.00455971
392	69.6	57.8316	51.9856	30.7791	14.8866	17.668	chr1	63544649	63544706	58	5	intergenic	NA	NA	NA	NA	NA	NA	N	Y	NA	NA	NA	NA	59.81	21.11	0.0055959	0.00679717
393	46.125	39.254	42.872	11.6633	17.8814	2.33842	chr1	63725589	63725686	98	8	intergenic	NA	NA	NA	NA	NA	NA	N	Y	NA	NA	NA	NA	42.75	10.63	0.0028757	0.0055773
394	19.875	20.9873	17.9307	11.6633	9.74026	11.4323	chr1	64322423	64322484	62	8	intergenic	NA	NA	NA	NA	NA	NA	N	Y	NA	NA	NA	NA	19.6	10.95	0.0013171	0.00497657
395	73	53.1529	62.0931	34.1028	12.7932	20.192	chr1	64372356	64372456	101	7	intergenic	NA	NA	NA	NA	NA	NA	N	Y	NA	NA	NA	NA	62.75	22.36	0.008899	0.00899218
396	36.7778	56.0812	49.3732	15.2145	15.3777	9.35367	chr1	64642990	64643071	82	9	Intron	internal	NA	ENSSSCT00000004784	NA	NA	NA	N	Y	ENSSSCT00000004784	NA	ENSG00000112159	MDN1	47.41	13.32	0.0047199	0.00639463
397	16.8	16.168	20.4923	9.93655	6.28029	7.89865	chr1	64739707	64739776	70	5	Intron	internal	NA	ENSSSCT00000004785	NA	NA	NA	N	Y	ENSSSCT00000004785	NA	ENSG00000112159	MDN1	17.82	8.04	0.00466	0.00636814
397	16.8	16.168	20.4923	9.93655	6.28029	7.89865	chr1	64739707	64739776	70	5	Intron	first	NA	ENSSSCT00000027915	NA	NA	NA	N	Y	ENSSSCT00000027915	NA	NA	NA	17.82	8.04	0.00466	0.00636814
398	18.8333	13.3006	13.1222	2.42355	1.93836	4.3304	chr1	64839985	64840089	105	6	intergenic	NA	NA	NA	NA	NA	NA	N	Y	NA	NA	NA	NA	15.09	2.9	0.0037438	0.00596293
399	14.2857	12.2888	11.0936	24.2355	29.0754	32.0697	chr1	64999108	64999248	141	7	Intron	last	NA	ENSSSCT00000026098	NA	NA	NA	N	Y	ENSSSCT00000026098	BACH2	ENSG00000112182	BACH2	12.56	28.46	0.0029753	0.00562848
400	46.4	43.9437	45.7301	68.3441	76.7591	81.273	chr1	65076798	65076969	172	5	Intron	first	NA	ENSSSCT00000026098	NA	NA	NA	N	Y	ENSSSCT00000026098	BACH2	ENSG00000112182	BACH2	45.36	75.46	0.00145853	0.00503568
401	16.6667	21.5918	25.5254	5.45298	5.42741	6.92864	chr1	65106783	65106867	85	6	Intron	first	NA	ENSSSCT00000026098	NA	NA	NA	N	Y	ENSSSCT00000026098	BACH2	ENSG00000112182	BACH2	21.26	5.94	0.0042018	0.00615844
402	6.2	10.3641	10.1383	33.2026	31.634	27.6453	chr1	65420737	65420818	82	5	intergenic	NA	NA	NA	NA	NA	NA	N	Y	NA	NA	NA	NA	8.9	30.83	0.00050408	0.00448558
403	50.6667	45.4292	39.906	21.8119	5.23357	12.4716	chr1	66845257	66845346	90	6	intergenic	NA	NA	NA	NA	NA	NA	N	Y	NA	NA	NA	NA	45.33	13.17	0.0049043	0.00648363
404	23.5833	15.3734	23.3684	3.63532	5.03974	3.46432	chr1	66963898	66964020	123	12	intergenic	NA	NA	NA	NA	NA	NA	N	Y	NA	NA	NA	NA	20.78	4.05	0.0036789	0.00593799
405	58.5833	53.375	63.4541	33.8287	9.11029	13.3376	chr1	67233668	67233804	137	12	intergenic	NA	NA	NA	NA	NA	NA	N	Y	NA	NA	NA	NA	58.47	18.76	0.0082758	0.0084842
406	33.6	24.6665	24.5907	10.1789	10.2345	12.2637	chr1	67392677	67392734	58	5	intergenic	NA	NA	NA	NA	NA	NA	N	Y	NA	NA	NA	NA	27.62	10.89	0.0055002	0.00675296
407	34.5556	28.2133	36.5505	16.0223	5.16896	11.5477	chr1	69829355	69829438	84	9	intergenic	NA	NA	NA	NA	NA	NA	N	Y	NA	NA	NA	NA	33.11	10.91	0.0052998	0.00665827
408	65.4	45.9129	52.2013	26.2955	17.2126	13.0951	chr1	69901239	69901364	126	10	intergenic	NA	NA	NA	NA	NA	NA	N	Y	NA	NA	NA	NA	54.5	18.87	0.0068192	0.00750919
409	39.8	34.8233	36.8861	23.9931	12.328	12.0558	chr1	71228757	71228812	56	5	intergenic	NA	NA	NA	NA	NA	NA	N	Y	NA	NA	NA	NA	37.17	16.13	0.0073794	0.0078724
410	26.4286	17.767	25.4227	6.5782	9.47028	8.01743	chr1	72433394	72433514	121	7	intergenic	NA	NA	NA	NA	NA	NA	N	Y	NA	NA	NA	NA	23.21	8.02	0.0060433	0.00703782
411	12.8	12.2296	11.8639	21.0849	22.5625	23.2802	chr1	72512630	72512783	154	5	Intron	internal	NA	ENSSSCT00000024655	NA	NA	NA	N	Y	ENSSSCT00000024655	NA	NA	NA	12.3	22.31	0.000139945	0.00408185
412	7.42857	13.1772	11.8639	19.3884	20.7681	20.0436	chr1	72654532	72654590	59	7	Exon	internal	NA	ENSSSCT00000031034	NA	NA	NA	N	Y	ENSSSCT00000031034	NA	ENSG00000186231	KLHL32	10.82	20.07	0.0066016	0.00737091
413	36.6	32.9578	32.7876	17.4496	18.3757	7.69079	chr1	72803382	72803442	61	5	Intron	internal	NA	ENSSSCT00000004800	NA	NA	NA	N	Y	ENSSSCT00000004800	NA	ENSG00000146263	MMS22L	34.12	14.51	0.0057215	0.00685712
414	53.25	51.4965	56.7582	23.2509	7.77767	22.9295	chr1	74979857	74980074	218	16	intergenic	NA	NA	NA	NA	NA	NA	N	Y	NA	NA	NA	NA	53.83	17.99	0.0025563	0.00546526
415	48.9	46.9493	50.1521	31.2638	22.6788	21.2017	chr1	75081549	75081713	165	10	Intron	internal	NA	ENSSSCT00000004808	NA	NA	NA	N	Y	ENSSSCT00000004808	USP45	ENSG00000123552	USP45	48.67	25.05	0.00195709	0.00522533
415	48.9	46.9493	50.1521	31.2638	22.6788	21.2017	chr1	75081549	75081713	165	10	Intron	internal	NA	ENSSSCT00000030684	NA	NA	NA	N	Y	ENSSSCT00000030684	USP45	ENSG00000123552	USP45	48.67	25.05	0.00195709	0.00522533
416	72.5556	51.1295	59.5594	25.9858	13.0516	19.1692	chr1	75105645	75105813	169	9	Intron	internal	NA	ENSSSCT00000004808	NA	NA	NA	N	Y	ENSSSCT00000004808	USP45	ENSG00000123552	USP45	61.08	19.4	0.0045773	0.00633907
416	72.5556	51.1295	59.5594	25.9858	13.0516	19.1692	chr1	75105645	75105813	169	9	Intron	internal	NA	ENSSSCT00000030684	NA	NA	NA	N	Y	ENSSSCT00000030684	USP45	ENSG00000123552	USP45	61.08	19.4	0.0045773	0.00633907
417	48.0588	44.8094	35.5918	21.313	20.9343	10.393	chr1	75303993	75304153	161	17	intergenic	NA	NA	NA	NA	NA	NA	N	Y	NA	NA	NA	NA	42.82	17.55	0.0081206	0.00836845
418	20.3	14.6134	18.2273	3.51415	8.37372	6.13185	chr1	75329523	75329645	123	10	intergenic	NA	NA	NA	NA	NA	NA	N	Y	NA	NA	NA	NA	17.71	6.01	0.0057617	0.00687277
419	14	11.0896	15.3153	3.87768	0.930413	1.14323	chr1	76055221	76055397	177	10	Exon	internal	NA	ENSSSCT00000004814	CGIshore	intragenic	ENSSSCT00000004814	N	Y	ENSSSCT00000004814	SIM1	ENSG00000112246	SIM1	13.47	1.98	0.00184496	0.00519868
419	14	11.0896	15.3153	3.87768	0.930413	1.14323	chr1	76055221	76055397	177	10	NA	NA	NA	NA	CGI	intragenic	ENSSSCT00000004814	Y	Y	NA	NA	NA	NA	13.47	1.98	0.00184496	0.00519868
420	16.4286	19.2476	17.2566	7.27065	0.664581	1.33624	chr1	76056367	76056489	123	7	Exon	internal	NA	ENSSSCT00000004814	CGIshore	intragenic	ENSSSCT00000004814	N	Y	ENSSSCT00000004814	SIM1	ENSG00000112246	SIM1	17.64	3.09	0.0029848	0.00562863
421	22.25	20.8577	26.4242	1.96913	9.74026	6.62552	chr1	76060901	76061056	156	8	Intron	internal	NA	ENSSSCT00000004814	CGIshore	intragenic	ENSSSCT00000004814	N	Y	ENSSSCT00000004814	SIM1	ENSG00000112246	SIM1	23.18	6.11	0.0037166	0.00595743
422	11.2963	9.67314	11.3446	0.224403	2.58448	0.577387	chr1	76064063	76065020	958	27	Intron	first	NA	ENSSSCT00000004814	CGIshore	intragenic	ENSSSCT00000004814	N	Y	ENSSSCT00000004814	SIM1	ENSG00000112246	SIM1	10.77	1.13	0.00046178	0.00448558
423	13.8	9.53496	10.7854	35.8685	32.5645	32.2182	chr1	76157054	76157267	214	5	Intron	internal	NA	ENSSSCT00000004815	NA	NA	NA	N	Y	ENSSSCT00000004815	NA	ENSG00000112249	ASCC3	11.37	33.55	0.00020415	0.00431109
424	24.8889	20.1524	20.1327	7.67457	8.65801	10.6239	chr1	76346085	76346205	121	9	intergenic	NA	NA	NA	NA	NA	NA	N	Y	NA	NA	NA	NA	21.72	8.99	0.0021209	0.00529136
425	10.8	10.3641	12.9425	4.36239	6.04769	5.19648	chr1	76886373	76886523	151	5	intergenic	NA	NA	NA	CGIshore	intergenic	NA	N	Y	NA	NA	NA	NA	11.37	5.2	0.0027213	0.00552959
426	19.4	14.717	19.6294	7.02829	9.53673	8.10651	chr1	77015937	77015993	57	5	intergenic	NA	NA	NA	NA	NA	NA	N	Y	NA	NA	NA	NA	17.92	8.22	0.0052804	0.0066529
427	17	19.4845	18.1195	10.906	8.14111	8.10651	chr1	77320757	77320832	76	5	Intron	internal	NA	ENSSSCT00000004819	NA	NA	NA	N	Y	ENSSSCT00000004819	GRIK2	ENSG00000164418	GRIK2	18.2	9.05	0.00145883	0.00503568
427	17	19.4845	18.1195	10.906	8.14111	8.10651	chr1	77320757	77320832	76	5	Intron	internal	NA	ENSSSCT00000032833	NA	NA	NA	N	Y	ENSSSCT00000032833	GRIK2	ENSG00000164418	GRIK2	18.2	9.05	0.00145883	0.00503568
428	43.6667	43.5291	38.8274	23.0237	9.6918	6.35126	chr1	77575083	77575247	165	9	intergenic	NA	NA	NA	NA	NA	NA	N	Y	NA	NA	NA	NA	42.01	13.02	0.0055752	0.00678698
429	41.375	26.558	41.9282	9.08831	2.18066	7.66481	chr1	78057404	78057549	146	8	intergenic	NA	NA	NA	NA	NA	NA	N	Y	NA	NA	NA	NA	36.62	6.31	0.0051405	0.00658776
430	40.9091	49.8418	47.5538	21.4815	11.4187	17.4791	chr1	79559549	79559709	161	11	intergenic	NA	NA	NA	NA	NA	NA	N	Y	NA	NA	NA	NA	46.1	16.79	0.00178433	0.00516708
431	19.7143	19.8398	21.2626	11.0791	11.9625	9.05673	chr1	80066563	80066679	117	7	intergenic	NA	NA	NA	NA	NA	NA	N	Y	NA	NA	NA	NA	20.27	10.7	0.00064384	0.00453104
432	11.2	9.94952	10.354	6.05887	3.25645	3.74147	chr1	80306292	80306334	43	5	Intron	internal	NA	ENSSSCT00000004823	NA	NA	NA	N	Y	ENSSSCT00000004823	HACE1	ENSG00000085382	HACE1	10.5	4.35	0.0028209	0.00556543
433	16.5	15.0279	16.4477	4.39268	6.54197	5.19648	chr1	80542512	80542596	85	8	Intron	first	NA	ENSSSCT00000004824	NA	NA	NA	N	Y	ENSSSCT00000004824	LIN28B	ENSG00000187772	LIN28B	15.99	5.38	0.000179167	0.00431109
434	4.94118	6.52327	4.94859	12.189	12.93	13.6943	chr1	80618873	80619637	765	17	intergenic	NA	NA	NA	NA	NA	NA	N	Y	NA	NA	NA	NA	5.47	12.94	0.00039811	0.00447422
435	83.2727	66.707	74.2232	37.0142	20.9343	29.6672	chr1	80728939	80729075	137	11	intergenic	NA	NA	NA	NA	NA	NA	N	Y	NA	NA	NA	NA	74.73	29.21	0.0024166	0.00540061
436	39.3333	32.1287	34.3335	14.5413	12.5993	9.87332	chr1	81039985	81040018	34	6	intergenic	NA	NA	NA	NA	NA	NA	N	Y	NA	NA	NA	NA	35.27	12.34	0.00081778	0.00464627
437	47	51.8204	58.6726	29.0826	27.2146	16.213	chr1	81196815	81196916	102	5	intergenic	NA	NA	NA	NA	NA	NA	N	Y	NA	NA	NA	NA	52.5	24.17	0.005719	0.00685673
438	28.2	18.8626	21.7865	7.75536	6.04769	4.98862	chr1	81559380	81559477	98	5	intergenic	NA	NA	NA	NA	NA	NA	N	Y	NA	NA	NA	NA	22.95	6.26	0.0043762	0.00624864
439	34.1667	23.8374	26.0647	10.0981	11.2425	14.3769	chr1	81909848	81909929	82	6	intergenic	NA	NA	NA	NA	NA	NA	N	Y	NA	NA	NA	NA	28.02	11.91	0.0089368	0.00902465
440	57.4	68.6102	79.5962	105.424	111.184	115.362	chr1	82940854	82940974	121	5	intergenic	NA	NA	NA	NA	NA	NA	N	Y	NA	NA	NA	NA	68.54	110.66	0.0038965	0.00603541
441	42.3333	38.3471	39.3667	63.0123	68.8118	60.106	chr1	82944324	82944559	236	6	intergenic	NA	NA	NA	NA	NA	NA	N	Y	NA	NA	NA	NA	40.02	63.98	0.00105928	0.00481465
442	63.2	63.4282	59.3197	86.5207	95.3673	94.9917	chr1	82948390	82948501	112	5	intergenic	NA	NA	NA	NA	NA	NA	N	Y	NA	NA	NA	NA	61.98	92.29	0.00067871	0.00457155
443	24.2	17.7226	22.4336	8.6036	1.51192	7.27508	chr1	82964636	82964814	179	10	intergenic	NA	NA	NA	NA	NA	NA	N	Y	NA	NA	NA	NA	21.45	5.8	0.0057787	0.00688092
444	46.8571	35.534	38.3652	77.8998	81.5773	76.7595	chr1	83132178	83132410	233	7	intergenic	NA	NA	NA	NA	NA	NA	N	Y	NA	NA	NA	NA	40.25	78.75	0.00048096	0.00448558
445	12.25	10.105	11.1899	3.48385	2.47141	2.72815	chr1	83367422	83367522	101	8	intergenic	NA	NA	NA	NA	NA	NA	N	Y	NA	NA	NA	NA	11.18	2.89	0.00027757	0.00431109
446	13.75	10.6232	9.84168	24.6899	25.7317	32.2182	chr1	83496022	83496231	210	8	intergenic	NA	NA	NA	NA	NA	NA	N	Y	NA	NA	NA	NA	11.4	27.55	0.0036226	0.00591478
447	30.2	24.8738	33.4347	12.8448	10.0019	14.758	chr1	83644339	83644385	47	5	Intron	first	NA	ENSSSCT00000022746	NA	NA	NA	N	Y	ENSSSCT00000022746	NA	ENSG00000135537	LACE1	29.5	12.53	0.0040042	0.00608146
448	15.3333	12.2642	15.8186	2.42355	6.9781	5.19648	chr1	84055489	84055584	96	6	intergenic	NA	NA	NA	NA	NA	NA	N	Y	NA	NA	NA	NA	14.47	4.87	0.0051561	0.0065988
449	37.7	30.3668	26.4242	12.966	13.491	6.96329	chr1	84102313	84102427	115	10	intergenic	NA	NA	NA	NA	NA	NA	N	Y	NA	NA	NA	NA	31.5	11.14	0.006498	0.00731381
450	16.4545	16.4883	13.7269	51.886	39.3311	43.1781	chr1	84810862	84811042	181	11	Exon	last	NA	ENSSSCT00000004874	NA	NA	NA	N	Y	ENSSSCT00000004874	ZBTB24	ENSG00000112365	ZBTB24	15.56	44.8	0.00157622	0.00508478
451	24.5556	22.2252	23.1287	9.82884	2.84293	3.92623	chr1	85165863	85165975	113	9	intergenic	NA	NA	NA	NA	NA	NA	N	Y	NA	NA	NA	NA	23.3	5.53	0.00144391	0.00502957
452	27	29.8486	30.4148	47.7439	50.4749	51.5491	chr1	86038538	86038606	69	5	Promoter	ICP	Proximal	ENSSSCT00000004862	NA	NA	NA	N	Y	ENSSSCT00000004862	SLC22A16	ENSG00000004809	SLC22A16	29.09	49.92	0.000178369	0.00431109
452	27	29.8486	30.4148	47.7439	50.4749	51.5491	chr1	86038538	86038606	69	5	Exon	first	NA	ENSSSCT00000004862	NA	NA	NA	N	Y	ENSSSCT00000004862	SLC22A16	ENSG00000004809	SLC22A16	29.09	49.92	0.000178369	0.00431109
453	56	45.0262	65.0719	27.8708	20.8051	17.2061	chr1	86315738	86315852	115	9	Intron	internal	NA	ENSSSCT00000004857	NA	NA	NA	N	Y	ENSSSCT00000004857	RPF2	ENSG00000197498	RPF2	55.37	21.96	0.0071231	0.00770053
454	11.5	15.3734	11.1449	28.4767	29.6569	32.5646	chr1	86327653	86327846	194	6	Intron	internal	NA	ENSSSCT00000004857	NA	NA	NA	N	Y	ENSSSCT00000004857	RPF2	ENSG00000197498	RPF2	12.67	30.23	0.00064215	0.00453104
455	21	24.1829	28.042	44.0278	43.6131	38.2808	chr1	86429471	86429572	102	6	intergenic	NA	NA	NA	NA	NA	NA	N	Y	NA	NA	NA	NA	24.41	41.97	0.0030842	0.00567501
456	41.6	38.1398	31.9248	68.5864	67.9202	62.5657	chr1	87019369	87019553	185	5	intergenic	NA	NA	NA	NA	NA	NA	N	Y	NA	NA	NA	NA	37.22	66.36	0.00103622	0.00479203
457	25.6	27.1539	34.729	9.69419	11.3976	7.89865	chr1	87092218	87092234	17	5	Intron	first	NA	ENSSSCT00000004883	NA	NA	NA	N	Y	ENSSSCT00000004883	TRAF3IP2	ENSG00000056972	TRAF3IP2	29.16	9.66	0.0028775	0.0055773
458	13.3333	13.8188	16.8971	24.0335	26.1679	26.6753	chr1	87122428	87122595	168	6	intergenic	NA	NA	NA	NA	NA	NA	N	Y	NA	NA	NA	NA	14.68	25.63	0.00136182	0.00500285
459	6.16667	3.9729	3.41538	11.5119	9.88564	13.6841	chr1	87251122	87251265	144	6	Intron	internal	NA	ENSSSCT00000004884	NA	NA	NA	N	Y	ENSSSCT00000004884	FYN	ENSG00000010810	FYN	4.52	11.69	0.0065837	0.00736058
459	6.16667	3.9729	3.41538	11.5119	9.88564	13.6841	chr1	87251122	87251265	144	6	Intron	internal	NA	ENSSSCT00000004885	NA	NA	NA	N	Y	ENSSSCT00000004885	FYN	ENSG00000010810	FYN	4.52	11.69	0.0065837	0.00736058
459	6.16667	3.9729	3.41538	11.5119	9.88564	13.6841	chr1	87251122	87251265	144	6	Intron	internal	NA	ENSSSCT00000004886	NA	NA	NA	N	Y	ENSSSCT00000004886	FYN	ENSG00000010810	FYN	4.52	11.69	0.0065837	0.00736058
460	9.4	12.8515	10.1383	20.6002	26.7494	26.8139	chr1	87529130	87529262	133	5	intergenic	NA	NA	NA	NA	NA	NA	N	Y	NA	NA	NA	NA	10.8	24.72	0.0038356	0.00600666
461	18.625	15.287	12.9425	29.537	39.1064	33.1276	chr1	87547425	87547509	85	8	intergenic	NA	NA	NA	NA	NA	NA	N	Y	NA	NA	NA	NA	15.62	33.92	0.0048415	0.00645294
462	30.4706	26.8856	33.6885	9.19523	8.34635	9.35367	chr1	87678883	87679097	215	17	Intron	first	NA	ENSSSCT00000004887	NA	NA	NA	N	Y	ENSSSCT00000004887	WISP3	ENSG00000112761	WISP3	30.35	8.97	0.0004224	0.00447422
463	49.4	63.4282	40.9845	95.4878	87.2262	85.4302	chr1	89244418	89244486	69	5	intergenic	NA	NA	NA	NA	NA	NA	N	Y	NA	NA	NA	NA	51.27	89.38	0.0062416	0.00715947
464	19.4	15.5461	25.0221	8.24007	3.48905	4.15719	chr1	89742187	89742230	44	5	intergenic	NA	NA	NA	NA	NA	NA	N	Y	NA	NA	NA	NA	19.99	5.3	0.0093045	0.00934575
465	52.0667	40.8345	53.1361	17.8535	11.7077	12.1944	chr1	89828933	89829130	198	15	intergenic	NA	NA	NA	NA	NA	NA	N	Y	NA	NA	NA	NA	48.68	13.92	0.00139503	0.0050188
466	27.125	23.7078	29.1206	14.8442	9.59489	11.6921	chr1	90052786	90052841	56	8	intergenic	NA	NA	NA	NA	NA	NA	N	Y	NA	NA	NA	NA	26.65	12.04	0.0026574	0.0055046
467	24.4286	18.3592	27.7339	7.27065	10.1349	5.93884	chr1	90378760	90378813	54	7	intergenic	NA	NA	NA	NA	NA	NA	N	Y	NA	NA	NA	NA	23.51	7.78	0.006419	0.0072659
468	16	16.928	23.1886	8.48242	6.39659	7.10186	chr1	90422353	90422406	54	6	intergenic	NA	NA	NA	NA	NA	NA	N	Y	NA	NA	NA	NA	18.71	7.33	0.0082563	0.00847233
469	36.4286	28.7233	28.3502	17.3111	5.31665	9.35367	chr1	90781116	90781188	73	7	intergenic	NA	NA	NA	NA	NA	NA	N	Y	NA	NA	NA	NA	31.17	10.66	0.009577	0.00959357
470	16.4	12.8515	12.5111	23.9931	26.982	22.8645	chr1	91380838	91380882	45	5	intergenic	NA	NA	NA	NA	NA	NA	N	Y	NA	NA	NA	NA	13.92	24.61	0.0036181	0.00591478
471	17.4286	16.1384	7.85793	33.7566	37.715	36.2269	chr1	91421599	91421868	270	7	intergenic	NA	NA	NA	NA	NA	NA	N	Y	NA	NA	NA	NA	13.81	35.9	0.0023421	0.00537194
472	35.8	49.9549	48.5343	22.7814	9.07153	13.0951	chr1	91908362	91908424	63	5	Intron	internal	NA	ENSSSCT00000004900	NA	NA	NA	N	Y	ENSSSCT00000004900	NT5DC1	ENSG00000178425	NT5DC1	44.76	14.98	0.0079969	0.00828741
472	35.8	49.9549	48.5343	22.7814	9.07153	13.0951	chr1	91908362	91908424	63	5	Intron	internal	NA	ENSSSCT00000035653	NA	NA	NA	N	Y	ENSSSCT00000035653	NT5DC1	ENSG00000178425	NT5DC1	44.76	14.98	0.0079969	0.00828741
473	38.5	33.1651	38.2882	19.1864	18.6083	19.7466	chr1	93106804	93106895	92	6	Intron	internal	NA	ENSSSCT00000004920	NA	NA	NA	N	Y	ENSSSCT00000004920	ME1	ENSG00000065833	ME1	36.65	19.18	0.00059864	0.00453104
474	33.75	30.9627	33.8392	20.9031	15.9915	15.5894	chr1	93408254	93408307	54	8	Intron	internal	NA	ENSSSCT00000004923	NA	NA	NA	N	Y	ENSSSCT00000004923	DOPEY1	ENSG00000083097	DOPEY1	32.85	17.49	0.00141531	0.0050188
474	33.75	30.9627	33.8392	20.9031	15.9915	15.5894	chr1	93408254	93408307	54	8	Intron	internal	NA	ENSSSCT00000022952	NA	NA	NA	N	Y	ENSSSCT00000022952	DOPEY1	ENSG00000083097	DOPEY1	32.85	17.49	0.00141531	0.0050188
474	33.75	30.9627	33.8392	20.9031	15.9915	15.5894	chr1	93408254	93408307	54	8	Intron	internal	NA	ENSSSCT00000035912	NA	NA	NA	N	Y	ENSSSCT00000035912	DOPEY1	ENSG00000083097	DOPEY1	32.85	17.49	0.00141531	0.0050188
475	11.4	8.91311	7.9812	22.2966	26.2842	23.0724	chr1	93561354	93561461	108	5	Intron	internal	NA	ENSSSCT00000025129	NA	NA	NA	N	Y	ENSSSCT00000025129	UBE3D	ENSG00000118420	UBE3D	9.43	23.88	0.00081701	0.00464627
476	60.7273	41.2679	55.2016	13.5498	10.9958	14.8336	chr1	94145315	94145437	123	11	intergenic	NA	NA	NA	NA	NA	NA	N	Y	NA	NA	NA	NA	52.4	13.13	0.0026415	0.00549086
477	35.5714	22.2087	27.1176	7.09754	4.81821	6.08731	chr1	94443215	94443310	96	7	intergenic	NA	NA	NA	NA	NA	NA	N	Y	NA	NA	NA	NA	28.3	6	0.0048819	0.00647867
478	17.75	14.7688	16.5826	6.36182	5.52433	10.0032	chr1	94545736	94545801	66	8	Intron	internal	NA	ENSSSCT00000004926	NA	NA	NA	N	Y	ENSSSCT00000004926	IBTK	ENSG00000005700	IBTK	16.37	7.3	0.0050584	0.00654861
479	28.6	24.6665	24.5907	43.1392	44.6598	40.9483	chr1	94710473	94710536	64	5	intergenic	NA	NA	NA	NA	NA	NA	N	Y	NA	NA	NA	NA	25.95	42.92	0.00057781	0.0045263
480	20.6667	23.4919	22.1101	10.704	6.78426	3.81075	chr1	94943835	94943910	76	6	intergenic	NA	NA	NA	NA	NA	NA	N	Y	NA	NA	NA	NA	22.09	7.1	0.002255	0.00534823
481	22.625	20.5986	19.6834	13.6325	10.3218	10.0032	chr1	95371112	95371193	82	8	intergenic	NA	NA	NA	NA	NA	NA	N	Y	NA	NA	NA	NA	20.97	11.32	0.0026428	0.00549086
482	21.6667	15.8916	17.2566	9.08831	2.90754	5.71613	chr1	95428223	95428313	91	6	intergenic	NA	NA	NA	NA	NA	NA	N	Y	NA	NA	NA	NA	18.27	5.9	0.0077359	0.00811134
483	27.5	23.6647	21.7506	33.9297	35.2782	36.5486	chr1	95838358	95838568	211	6	intergenic	NA	NA	NA	NA	NA	NA	N	Y	NA	NA	NA	NA	24.31	35.25	0.0040994	0.00611627
484	63.9286	54.0413	60.6293	33.0641	23.3434	18.2619	chr1	96052186	96052350	165	14	intergenic	NA	NA	NA	NA	NA	NA	N	Y	NA	NA	NA	NA	59.53	24.89	0.0026826	0.00551189
485	64.2	47.3639	52.8485	25.3261	11.6302	14.4462	chr1	96200964	96201036	73	10	intergenic	NA	NA	NA	NA	NA	NA	N	Y	NA	NA	NA	NA	54.8	17.13	0.0043615	0.00624119
486	77.6	63.2209	70.9679	35.0203	30.2384	14.6541	chr1	96495438	96495580	143	10	Intron	first	NA	ENSSSCT00000024946	NA	NA	NA	N	Y	ENSSSCT00000024946	BCKDHB	NA	NA	70.6	26.64	0.0040646	0.00609926
487	94.3333	82.9127	99.4953	50.1877	17.8329	18.1877	chr1	96726790	96727003	214	12	intergenic	NA	NA	NA	NA	NA	NA	N	Y	NA	NA	NA	NA	92.25	28.74	0.0057431	0.00686492
488	52.1667	46.4656	60.6679	24.5384	17.6391	20.4395	chr1	96733965	96734120	156	12	intergenic	NA	NA	NA	NA	NA	NA	N	Y	NA	NA	NA	NA	53.1	20.87	0.002161	0.00530302
489	7.2	8.08398	5.17699	14.5413	15.3518	17.2523	chr1	97101805	97101976	172	5	intergenic	NA	NA	NA	NA	NA	NA	N	Y	NA	NA	NA	NA	6.82	15.72	0.00164196	0.00511675
490	13.8	13.4733	12.5111	8.96713	7.2107	9.14581	chr1	97897816	97897953	138	5	Intron	internal	NA	ENSSSCT00000004941	NA	NA	NA	N	Y	ENSSSCT00000004941	NA	ENSG00000146247	PHIP	13.26	8.44	0.0027033	0.00551611
491	54.6154	43.7683	43.6394	18.2698	10.4671	17.748	chr1	97899162	97899326	165	13	Intron	internal	NA	ENSSSCT00000004941	NA	NA	NA	N	Y	ENSSSCT00000004941	NA	ENSG00000146247	PHIP	47.34	15.49	0.00197697	0.00524079
492	47.3636	42.3043	36.4743	12.1177	17.4452	11.5267	chr1	101541512	101541640	129	11	intergenic	NA	NA	NA	NA	NA	NA	N	Y	NA	NA	NA	NA	42.05	13.7	0.00150292	0.00504721
493	32.8	35.8597	23.9436	60.8311	54.4292	69.2172	chr1	101542958	101543091	134	5	intergenic	NA	NA	NA	NA	NA	NA	N	Y	NA	NA	NA	NA	30.87	61.49	0.0053589	0.00668307
494	6.2	11.6078	10.354	19.8731	20.4691	22.2409	chr1	101683544	101683729	186	5	intergenic	NA	NA	NA	NA	NA	NA	N	Y	NA	NA	NA	NA	9.39	20.86	0.0029973	0.00563674
495	15.1667	15.5461	15.9983	8.48242	10.661	9.7001	chr1	101772297	101772334	38	6	Intron	first	NA	ENSSSCT00000004955	NA	NA	NA	N	Y	ENSSSCT00000004955	NA	NA	NA	15.57	9.61	0.0009043	0.00472829
496	17	16.3752	11.4325	25.4473	28.6102	25.5667	chr1	103211362	103211747	386	5	Intron	internal	NA	ENSSSCT00000004956	NA	NA	NA	N	Y	ENSSSCT00000004956	CD109	ENSG00000156535	CD109	14.94	26.54	0.0047383	0.00640382
496	17	16.3752	11.4325	25.4473	28.6102	25.5667	chr1	103211362	103211747	386	5	Intron	internal	NA	ENSSSCT00000035127	NA	NA	NA	N	Y	ENSSSCT00000035127	CD109	ENSG00000156535	CD109	14.94	26.54	0.0047383	0.00640382
496	17	16.3752	11.4325	25.4473	28.6102	25.5667	chr1	103211362	103211747	386	5	Intron	internal	NA	ENSSSCT00000035901	NA	NA	NA	N	Y	ENSSSCT00000035901	CD109	ENSG00000156535	CD109	14.94	26.54	0.0047383	0.00640382
497	34.4	28.3976	27.8263	16.4801	13.9562	12.6794	chr1	103220516	103220563	48	5	Intron	internal	NA	ENSSSCT00000004956	NA	NA	NA	N	Y	ENSSSCT00000004956	CD109	ENSG00000156535	CD109	30.21	14.37	0.002656	0.0055046
497	34.4	28.3976	27.8263	16.4801	13.9562	12.6794	chr1	103220516	103220563	48	5	Intron	internal	NA	ENSSSCT00000035127	NA	NA	NA	N	Y	ENSSSCT00000035127	CD109	ENSG00000156535	CD109	30.21	14.37	0.002656	0.0055046
497	34.4	28.3976	27.8263	16.4801	13.9562	12.6794	chr1	103220516	103220563	48	5	Intron	internal	NA	ENSSSCT00000035901	NA	NA	NA	N	Y	ENSSSCT00000035901	CD109	ENSG00000156535	CD109	30.21	14.37	0.002656	0.0055046
498	44	43.8746	40.625	21.2061	10.661	14.8966	chr1	103295022	103295090	69	6	intergenic	NA	NA	NA	NA	NA	NA	N	Y	NA	NA	NA	NA	42.83	15.59	0.00111822	0.00486139
499	29.8	40.6272	30.6305	64.9511	56.5226	55.7063	chr1	103343477	103343628	152	5	Intron	first	NA	ENSSSCT00000004957	NA	NA	NA	N	Y	ENSSSCT00000004957	SLC17A5	ENSG00000119899	SLC17A5	33.69	59.06	0.0051233	0.00657816
500	13.4286	16.1384	21.4167	38.2574	43.6962	41.2749	chr1	103386864	103387036	173	7	Intron	internal	NA	ENSSSCT00000004957	NA	NA	NA	N	Y	ENSSSCT00000004957	SLC17A5	ENSG00000119899	SLC17A5	16.99	41.08	0.00103893	0.00479203
501	11.2	16.3752	7.11836	24.9626	32.0993	28.8924	chr1	103518506	103518576	71	5	Intron	internal	NA	ENSSSCT00000004958	NA	NA	NA	N	Y	ENSSSCT00000004958	MTO1	ENSG00000135297	MTO1	11.56	28.65	0.0072169	0.00776379
501	11.2	16.3752	7.11836	24.9626	32.0993	28.8924	chr1	103518506	103518576	71	5	Intron	internal	NA	ENSSSCT00000024890	NA	NA	NA	N	Y	ENSSSCT00000024890	MTO1	ENSG00000135297	MTO1	11.56	28.65	0.0072169	0.00776379
502	28.4286	23.3932	31.894	13.3295	10.1349	11.7292	chr1	103708710	103708807	98	7	intergenic	NA	NA	NA	NA	NA	NA	N	Y	NA	NA	NA	NA	27.91	11.73	0.0035645	0.00587622
503	40	26.532	31.0619	11.1483	5.34988	10.393	chr1	103849166	103849199	34	5	intergenic	NA	NA	NA	NA	NA	NA	N	Y	NA	NA	NA	NA	32.53	8.96	0.0056446	0.00681272
504	40.9	35.0306	35.6997	11.3907	16.2822	16.7327	chr1	103907949	103908077	129	10	intergenic	NA	NA	NA	NA	NA	NA	N	Y	NA	NA	NA	NA	37.21	14.8	0.00088415	0.00471104
505	7.6	10.5714	11.4325	26.1743	40.9382	38.2461	chr1	104262902	104263019	118	5	intergenic	NA	NA	NA	NA	NA	NA	N	Y	NA	NA	NA	NA	9.87	35.12	0.0057369	0.00686492
506	32.75	23.7078	35.3222	11.2089	5.0882	11.1724	chr1	104720568	104720657	90	8	intergenic	NA	NA	NA	NA	NA	NA	N	Y	NA	NA	NA	NA	30.59	9.16	0.0062046	0.00713274
507	32.125	21.1168	28.4465	7.11917	10.1764	11.1724	chr1	105378179	105378268	90	8	Exon	internal	NA	ENSSSCT00000004962	NA	NA	NA	N	Y	ENSSSCT00000004962	SLC14A2	ENSG00000132874	SLC14A2	27.23	9.49	0.0068378	0.00751533
508	29.7143	29.1675	28.8124	19.2153	15.1192	13.9563	chr1	105425404	105425519	116	7	Intron	internal	NA	ENSSSCT00000004963	NA	NA	NA	N	Y	ENSSSCT00000004963	SLC14A1	ENSG00000141469	SLC14A1	29.23	16.1	0.0012437	0.00494104
509	14.8889	16.8128	13.5417	6.4628	5.55663	7.96794	chr1	105990756	105990863	108	9	intergenic	NA	NA	NA	NA	NA	NA	N	Y	NA	NA	NA	NA	15.08	6.66	0.0020448	0.00527349
510	9	13.266	10.7854	22.0543	29.5406	26.8139	chr1	106222580	106222753	174	5	intergenic	NA	NA	NA	NA	NA	NA	N	Y	NA	NA	NA	NA	11.02	26.14	0.003842	0.00600666
511	48.6923	54.2121	52.6825	27.5912	16.2822	15.8293	chr1	106727928	106728137	210	13	intergenic	NA	NA	NA	NA	NA	NA	N	Y	NA	NA	NA	NA	51.86	19.9	0.00157903	0.00508478
512	25.8333	17.9644	21.0315	38.7768	39.5426	46.5951	chr1	107073068	107073168	101	6	intergenic	NA	NA	NA	NA	NA	NA	N	Y	NA	NA	NA	NA	21.61	41.64	0.0040756	0.00610524
513	47.5714	52.7088	53.7729	29.9481	9.80257	14.4017	chr1	107097626	107097804	179	7	Intron	internal	NA	ENSSSCT00000029595	NA	NA	NA	N	Y	ENSSSCT00000029595	ZBTB7C	ENSG00000184828	ZBTB7C	51.35	18.05	0.0064605	0.00729122
514	44.7143	42.9369	48.3802	69.9367	82.0757	68.1482	chr1	107108975	107109061	87	7	intergenic	NA	NA	NA	NA	NA	NA	N	Y	NA	NA	NA	NA	45.34	73.39	0.0038392	0.00600666
515	49.875	35.497	41.7934	16.359	13.2293	8.18446	chr1	107258349	107258469	121	8	intergenic	NA	NA	NA	NA	NA	NA	N	Y	NA	NA	NA	NA	42.39	12.59	0.0034155	0.00580373
516	29.4167	33.0787	31.2777	13.3295	8.72262	10.0465	chr1	107371530	107371723	194	12	intergenic	NA	NA	NA	NA	NA	NA	N	Y	NA	NA	NA	NA	31.26	10.7	0.00028359	0.00431109
517	28.1667	29.3649	31.6372	36.1513	40.7056	37.9343	chr1	107596659	107596717	59	6	intergenic	NA	NA	NA	NA	NA	NA	N	Y	NA	NA	NA	NA	29.72	38.26	0.0069222	0.00757174
518	11.1667	8.11853	10.9652	18.1766	20.9343	21.652	chr1	107642800	107642933	134	6	intergenic	NA	NA	NA	NA	NA	NA	N	Y	NA	NA	NA	NA	10.08	20.25	0.0021563	0.00530302
519	16.1429	14.3617	13.8669	34.9683	35.3889	32.2182	chr1	107662590	107662840	251	7	intergenic	NA	NA	NA	NA	NA	NA	N	Y	NA	NA	NA	NA	14.79	34.19	8.4357e-05	0.00397108
520	47.7143	56.8544	46.0691	27.0053	28.4108	17.0742	chr1	107868646	107868802	157	7	Intron	internal	NA	ENSSSCT00000004978	NA	NA	NA	N	Y	ENSSSCT00000004978	CTIF	ENSG00000134030	CTIF	50.21	24.16	0.0060045	0.00701347
521	14	9.12039	11.4325	2.90826	0	2.28645	chr1	107952571	107952671	101	5	Intron	internal	NA	ENSSSCT00000004978	NA	NA	NA	N	Y	ENSSSCT00000004978	CTIF	ENSG00000134030	CTIF	11.52	1.73	0.0041774	0.00614758
522	14.4	13.266	13.3739	22.539	28.145	28.4767	chr1	107954712	107954856	145	5	Intron	internal	NA	ENSSSCT00000004978	NA	NA	NA	N	Y	ENSSSCT00000004978	CTIF	ENSG00000134030	CTIF	13.68	26.39	0.0029188	0.00559892
523	53.8	45.3947	42.9259	83.3701	83.272	81.4809	chr1	107962910	107963036	127	5	Intron	internal	NA	ENSSSCT00000004978	NA	NA	NA	N	Y	ENSSSCT00000004978	CTIF	ENSG00000134030	CTIF	47.37	82.71	0.00045803	0.00448558
524	30	22.801	25.1659	43.6239	51.9481	49.8862	chr1	107992745	107992917	173	6	Intron	internal	NA	ENSSSCT00000004978	NA	NA	NA	N	Y	ENSSSCT00000004978	CTIF	ENSG00000134030	CTIF	25.99	48.49	0.0023617	0.00537694
525	14.75	12.696	15.0996	5.15004	3.34367	2.46833	chr1	107995877	107995938	62	8	Intron	internal	NA	ENSSSCT00000004978	NA	NA	NA	N	Y	ENSSSCT00000004978	CTIF	ENSG00000134030	CTIF	14.18	3.65	0.00064005	0.00453104
526	40	26.3544	38.3652	13.5026	3.65519	5.93884	chr1	108186550	108186738	189	7	intergenic	NA	NA	NA	NA	NA	NA	N	Y	NA	NA	NA	NA	34.91	7.7	0.0065152	0.00732421
527	11.5714	13.0291	13.2506	23.8893	28.2447	25.0916	chr1	108193423	108193669	247	7	intergenic	NA	NA	NA	NA	NA	NA	N	Y	NA	NA	NA	NA	12.62	25.74	0.00072199	0.00458142
528	9.57143	17.1748	13.8669	30.2944	31.8999	29.5457	chr1	108196209	108196415	207	7	intergenic	NA	NA	NA	NA	NA	NA	N	Y	NA	NA	NA	NA	13.54	30.58	0.00179668	0.00516952
529	9.8	7.8767	11.4325	23.9931	21.3995	24.7353	chr1	108686916	108687097	182	5	intergenic	NA	NA	NA	NA	NA	NA	N	Y	NA	NA	NA	NA	9.7	23.38	0.00068487	0.00457155
530	5	4.14563	5.82412	10.4213	14.1888	12.4716	chr1	108710037	108710138	102	5	intergenic	NA	NA	NA	NA	NA	NA	N	Y	NA	NA	NA	NA	4.99	12.36	0.0034777	0.00583021
531	6	6.01117	6.90266	12.6025	11.3976	11.848	chr1	109600373	109600495	123	5	Intron	internal	NA	ENSSSCT00000004988	NA	NA	NA	N	Y	ENSSSCT00000004988	MBD1	ENSG00000141644	MBD1	6.3	11.95	0.00025826	0.00431109
532	8.14286	7.55097	6.16308	13.8488	16.2822	15.5894	chr1	109723607	109723859	253	7	Intron	internal	NA	ENSSSCT00000004990	NA	NA	NA	N	Y	ENSSSCT00000004990	SKA1	ENSG00000154839	SKA1	7.29	15.24	0.0010366	0.00479203
533	20.8571	19.2476	18.1811	9.69419	10.6333	13.9563	chr1	109724866	109724922	57	7	Intron	internal	NA	ENSSSCT00000004990	NA	NA	NA	N	Y	ENSSSCT00000004990	SKA1	ENSG00000154839	SKA1	19.43	11.43	0.0060783	0.00705933
534	26	23.4228	34.2976	7.27065	5.34988	10.8087	chr1	109740084	109740110	27	5	intergenic	NA	NA	NA	NA	NA	NA	N	Y	NA	NA	NA	NA	27.91	7.81	0.0053026	0.00665827
535	17.6	19.2772	16.6095	31.7485	43.0316	41.9876	chr1	109908524	109908644	121	5	intergenic	NA	NA	NA	NA	NA	NA	N	Y	NA	NA	NA	NA	17.83	38.92	0.0046004	0.00634363
536	21.3333	19.8645	17.7959	10.906	10.8548	10.0465	chr1	110127598	110127665	68	6	Intron	first	NA	ENSSSCT00000004992	NA	NA	NA	N	Y	ENSSSCT00000004992	MAPK4	ENSG00000141639	MAPK4	19.66	10.6	0.00103965	0.00479203
536	21.3333	19.8645	17.7959	10.906	10.8548	10.0465	chr1	110127598	110127665	68	6	Intron	first	NA	ENSSSCT00000032864	NA	NA	NA	N	Y	ENSSSCT00000032864	MAPK4	ENSG00000141639	MAPK4	19.66	10.6	0.00103965	0.00479203
536	21.3333	19.8645	17.7959	10.906	10.8548	10.0465	chr1	110127598	110127665	68	6	Intron	first	NA	ENSSSCT00000033301	NA	NA	NA	N	Y	ENSSSCT00000033301	MAPK4	ENSG00000141639	MAPK4	19.66	10.6	0.00103965	0.00479203
537	28.6667	21.1888	28.5214	7.80921	6.07353	10.9704	chr1	110127686	110127814	129	9	Intron	first	NA	ENSSSCT00000004992	NA	NA	NA	N	Y	ENSSSCT00000004992	MAPK4	ENSG00000141639	MAPK4	26.13	8.28	0.003341	0.00576774
537	28.6667	21.1888	28.5214	7.80921	6.07353	10.9704	chr1	110127686	110127814	129	9	Intron	first	NA	ENSSSCT00000032864	NA	NA	NA	N	Y	ENSSSCT00000032864	MAPK4	ENSG00000141639	MAPK4	26.13	8.28	0.003341	0.00576774
537	28.6667	21.1888	28.5214	7.80921	6.07353	10.9704	chr1	110127686	110127814	129	9	Intron	first	NA	ENSSSCT00000033301	NA	NA	NA	N	Y	ENSSSCT00000033301	MAPK4	ENSG00000141639	MAPK4	26.13	8.28	0.003341	0.00576774
538	31.25	35.7561	36.4007	21.9634	25.2956	22.7346	chr1	110153179	110153401	223	8	Exon	last	NA	ENSSSCT00000004992	NA	NA	NA	N	Y	ENSSSCT00000004992	MAPK4	ENSG00000141639	MAPK4	34.47	23.33	0.0042952	0.0062057
538	31.25	35.7561	36.4007	21.9634	25.2956	22.7346	chr1	110153179	110153401	223	8	Exon	last	NA	ENSSSCT00000032864	NA	NA	NA	N	Y	ENSSSCT00000032864	MAPK4	ENSG00000141639	MAPK4	34.47	23.33	0.0042952	0.0062057
538	31.25	35.7561	36.4007	21.9634	25.2956	22.7346	chr1	110153179	110153401	223	8	Exon	last	NA	ENSSSCT00000033301	NA	NA	NA	N	Y	ENSSSCT00000033301	MAPK4	ENSG00000141639	MAPK4	34.47	23.33	0.0042952	0.0062057
539	16.8333	15.3734	18.8744	6.26083	4.45823	5.54292	chr1	110288667	110288714	48	6	intergenic	NA	NA	NA	NA	NA	NA	N	Y	NA	NA	NA	NA	17.03	5.42	0.00052439	0.00448558
540	44.4	40.2126	47.24	33.445	33.7275	30.5553	chr1	110451349	110451380	32	5	Intron	first	NA	ENSSSCT00000026385	NA	NA	NA	N	Y	ENSSSCT00000026385	ELAC1	ENSG00000141642	ELAC1	43.95	32.58	0.0075377	0.00797678
541	44.5	38.3471	39.0971	28.0223	21.225	19.7466	chr1	110921813	110921908	96	8	intergenic	NA	NA	NA	NA	NA	NA	N	Y	NA	NA	NA	NA	40.65	23	0.0052812	0.0066529
542	26.875	19.8861	21.3012	7.42212	8.06843	9.22376	chr1	113493504	113493721	218	16	intergenic	NA	NA	NA	NA	NA	NA	N	Y	NA	NA	NA	NA	22.69	8.24	0.0027642	0.00554485
543	8.66667	11.2278	5.21294	21.0041	22.8727	20.9591	chr1	113885555	113885728	174	6	intergenic	NA	NA	NA	NA	NA	NA	N	Y	NA	NA	NA	NA	8.37	21.61	0.0020245	0.00526107
544	17	24.3556	20.4923	45.8455	42.2563	41.7451	chr1	114332276	114332452	177	6	intergenic	NA	NA	NA	NA	NA	NA	N	Y	NA	NA	NA	NA	20.62	43.28	0.00080095	0.00464627
545	14.625	16.1939	10.7854	6.05887	1.16302	1.94868	chr1	114434766	114434838	73	8	intergenic	NA	NA	NA	NA	NA	NA	N	Y	NA	NA	NA	NA	13.87	3.06	0.0080971	0.00835626
546	36.5455	35.3321	48.2401	18.5071	12.476	15.117	chr1	114599384	114599515	132	11	intergenic	NA	NA	NA	NA	NA	NA	N	Y	NA	NA	NA	NA	40.04	15.37	0.0052607	0.006641
547	41	31.9214	48.9657	66.1629	80.2481	77.1158	chr1	114763262	114763388	127	5	intergenic	NA	NA	NA	NA	NA	NA	N	Y	NA	NA	NA	NA	40.63	74.51	0.0065215	0.00732421
548	62.1667	56.4842	50.6914	78.1594	88.3892	82.7973	chr1	115245112	115245233	122	6	intergenic	NA	NA	NA	NA	NA	NA	N	Y	NA	NA	NA	NA	56.45	83.12	0.003865	0.00601628
549	32	24.4027	35.0035	11.0161	11.7359	7.27508	chr1	115265346	115265482	137	11	intergenic	NA	NA	NA	NA	NA	NA	N	Y	NA	NA	NA	NA	30.47	10.01	0.0040237	0.00608402
550	18.5	18.5073	21.2626	36.007	35.7212	28.5807	chr1	115293096	115293461	366	14	intergenic	NA	NA	NA	NA	NA	NA	N	Y	NA	NA	NA	NA	19.42	33.44	0.0057159	0.00685633
551	15.2	13.266	12.7268	29.3249	37.9143	31.3868	chr1	115357529	115357745	217	5	intergenic	NA	NA	NA	NA	NA	NA	N	Y	NA	NA	NA	NA	13.73	32.88	0.002078	0.00528826
552	20	16.5825	21.7506	8.68438	10.0795	10.393	chr1	115623075	115623159	85	6	intergenic	NA	NA	NA	NA	NA	NA	N	Y	NA	NA	NA	NA	19.44	9.72	0.0037558	0.00596963
553	79.5	65.4233	67.5436	31.3547	32.7098	34.9463	chr1	115738842	115738961	120	8	intergenic	NA	NA	NA	NA	NA	NA	N	Y	NA	NA	NA	NA	70.82	33	0.001101	0.00484592
554	27.6	25.7029	30.271	14.9452	7.13317	7.82937	chr1	116148909	116149115	207	15	intergenic	NA	NA	NA	NA	NA	NA	N	Y	NA	NA	NA	NA	27.86	9.97	0.0031839	0.00570927
555	7.57143	6.81068	4.77639	14.022	15.1192	17.0742	chr1	116328216	116328398	183	7	intergenic	NA	NA	NA	NA	NA	NA	N	Y	NA	NA	NA	NA	6.39	15.41	0.00179778	0.00516952
556	55.4615	53.0163	58.0752	22.5576	22.2762	30.1396	chr1	116606492	116606662	171	13	intergenic	NA	NA	NA	NA	NA	NA	N	Y	NA	NA	NA	NA	55.52	24.99	0.00049965	0.00448558
557	66.1667	51.8204	66.1504	34.7375	27.7186	29.62	chr1	116745608	116745667	60	6	Intron	internal	NA	ENSSSCT00000005011	NA	NA	NA	N	Y	ENSSSCT00000005011	TXNL1	ENSG00000091164	TXNL1	61.38	30.69	0.00418	0.00614758
558	43	36.2743	51.7699	21.3272	15.1192	14.758	chr1	116745800	116745864	65	5	Intron	internal	NA	ENSSSCT00000005011	NA	NA	NA	N	Y	ENSSSCT00000005011	TXNL1	ENSG00000091164	TXNL1	43.68	17.07	0.0058571	0.00693154
559	31.6	27.6721	35.5918	18.2978	13.1421	14.1344	chr1	117052502	117052632	131	10	Intron	first	NA	ENSSSCT00000024820	NA	NA	NA	N	Y	ENSSSCT00000024820	NA	NA	NA	31.62	15.19	0.0040983	0.00611627
560	30.2	27.3612	41.6316	8.72478	6.9781	13.5109	chr1	117337217	117337243	27	5	intergenic	NA	NA	NA	NA	NA	NA	N	Y	NA	NA	NA	NA	33.06	9.74	0.008156	0.00839497
561	25.6667	21.0736	27.323	10.906	5.62125	7.10186	chr1	117411159	117411236	78	6	intergenic	NA	NA	NA	NA	NA	NA	N	Y	NA	NA	NA	NA	24.69	7.88	0.0023396	0.00537194
562	12.2	14.3024	19.198	32.4756	35.1231	29.3082	chr1	117665625	117665790	166	5	downstream2k	NA	NA	ENSSSCT00000005018	NA	NA	NA	N	Y	ENSSSCT00000005018	MTFMT	ENSG00000103707	MTFMT	15.23	32.3	0.0030645	0.00566835
562	12.2	14.3024	19.198	32.4756	35.1231	29.3082	chr1	117665625	117665790	166	5	downstream2k	NA	NA	ENSSSCT00000029199	NA	NA	NA	N	Y	ENSSSCT00000029199	MTFMT	ENSG00000103707	MTFMT	15.23	32.3	0.0030645	0.00566835
563	36.5714	40.1238	47.7639	24.2355	14.4546	16.7772	chr1	117933478	117933573	96	7	intergenic	NA	NA	NA	NA	NA	NA	N	Y	NA	NA	NA	NA	41.49	18.49	0.0065427	0.00733534
564	17.6	18.6553	16.6095	13.8142	12.0954	10.6008	chr1	118187474	118187523	50	5	Intron	internal	NA	ENSSSCT00000005027	NA	NA	NA	N	Y	ENSSSCT00000005027	ZNF609	ENSG00000180357	ZNF609	17.62	12.17	0.0077388	0.00811155
565	45.2	47.0529	37.7489	63.7393	66.9897	69.2172	chr1	118366571	118366681	111	5	Intron	internal	NA	ENSSSCT00000005027	NA	NA	NA	N	Y	ENSSSCT00000005027	ZNF609	ENSG00000180357	ZNF609	43.33	66.65	0.0020188	0.00526107
566	7.6	11.4005	7.76549	15.7531	14.654	16.213	chr1	118494022	118494102	81	5	Intron	internal	NA	ENSSSCT00000005028	NA	NA	NA	N	Y	ENSSSCT00000005028	TRIP4	ENSG00000103671	TRIP4	8.92	15.54	0.0074951	0.00795357
566	7.6	11.4005	7.76549	15.7531	14.654	16.213	chr1	118494022	118494102	81	5	downstream2k	NA	NA	ENSSSCT00000005031	NA	NA	NA	N	Y	ENSSSCT00000005031	NA	ENSG00000166803	KIAA0101	8.92	15.54	0.0074951	0.00795357
567	22.3333	15.8916	21.7506	6.66476	8.33495	10.7394	chr1	118937502	118937571	70	6	Intron	first	NA	ENSSSCT00000005037	NA	NA	NA	N	Y	ENSSSCT00000005037	NA	NA	NA	19.99	8.58	0.0085835	0.00873322
568	11.7143	13.4733	13.7129	7.27065	3.98748	5.6419	chr1	119012270	119012364	95	7	Intron	internal	NA	ENSSSCT00000028843	NA	NA	NA	N	Y	ENSSSCT00000028843	NA	ENSG00000035664	DAPK2	12.97	5.63	0.0029825	0.00562848
569	40.8	38.3471	39.0431	29.8096	21.8647	24.7353	chr1	119633828	119633905	78	5	intergenic	NA	NA	NA	NA	NA	NA	N	Y	NA	NA	NA	NA	39.4	25.47	0.004621	0.00635365
570	10.8	13.4733	7.33407	24.4778	26.5168	25.151	chr1	119654448	119654539	92	5	Intron	first	NA	ENSSSCT00000028774	NA	NA	NA	N	Y	ENSSSCT00000028774	NA	NA	NA	10.54	25.38	0.00137933	0.00500285
571	51.2	49.7476	54.7898	74.8877	84.6676	90.8345	chr1	119689157	119689307	151	5	Intron	first	NA	ENSSSCT00000028774	NA	NA	NA	N	Y	ENSSSCT00000028774	NA	NA	NA	51.91	83.46	0.0029423	0.00561293
572	60.5714	54.9296	63.3257	39.123	33.5613	26.7248	chr1	119842132	119842260	129	7	intergenic	NA	NA	NA	NA	NA	NA	N	Y	NA	NA	NA	NA	59.61	33.14	0.0036998	0.00594571
573	17.6	18.6553	12.2954	29.3249	28.6102	32.4261	chr1	120019698	120019903	206	5	Promoter	ICP	Intermediate	ENSSSCT00000026677	NA	NA	NA	N	Y	ENSSSCT00000026677	RAB8B	ENSG00000166128	RAB8B	16.18	30.12	0.0036824	0.00593799
574	15.2857	13.4733	12.9425	6.05887	9.30413	6.82966	chr1	120094966	120095019	54	7	intergenic	NA	NA	NA	NA	NA	NA	N	Y	NA	NA	NA	NA	13.9	7.4	0.0057759	0.00688092
575	18.1176	14.5097	12.308	32.9317	45.2892	40.8994	chr1	120207132	120207744	613	17	intergenic	NA	NA	NA	NA	NA	NA	N	Y	NA	NA	NA	NA	14.98	39.71	0.0034591	0.00582133
576	4.4	7.04758	4.74558	14.5413	13.7236	13.0951	chr1	120209937	120210121	185	5	intergenic	NA	NA	NA	NA	NA	NA	N	Y	NA	NA	NA	NA	5.4	13.79	0.00083904	0.0046553
577	33.6	29.434	30.4148	42.8968	52.5683	50.302	chr1	120292409	120292623	215	5	intergenic	NA	NA	NA	NA	NA	NA	N	Y	NA	NA	NA	NA	31.15	48.59	0.0053807	0.00669346
578	11	16.7121	14.2907	25.4473	30.6746	29.7499	chr1	120302675	120303050	376	8	intergenic	NA	NA	NA	NA	NA	NA	N	Y	NA	NA	NA	NA	14	28.62	0.0031826	0.00570927
579	33.6667	23.8374	34.753	12.791	10.3379	13.5109	chr1	120352931	120353058	128	9	intergenic	NA	NA	NA	NA	NA	NA	N	Y	NA	NA	NA	NA	30.75	12.21	0.0067597	0.00747951
580	4.2	5.18204	2.37279	16.7225	20.0039	17.4602	chr1	120383244	120383528	285	5	intergenic	NA	NA	NA	NA	NA	NA	N	Y	NA	NA	NA	NA	3.92	18.06	0.00039686	0.00447422
581	4.66667	7.08212	4.67367	13.3295	16.4761	18.0145	chr1	120393600	120393857	258	6	intergenic	NA	NA	NA	NA	NA	NA	N	Y	NA	NA	NA	NA	5.47	15.94	0.0027986	0.00555785
582	35.1667	32.4741	32.8955	20.1962	9.49797	7.88133	chr1	120837693	120837827	135	12	intergenic	NA	NA	NA	NA	NA	NA	N	Y	NA	NA	NA	NA	33.51	12.53	0.0060556	0.00704933
583	34.625	23.1896	33.1651	9.54272	13.2293	12.2117	chr1	121102950	121103008	59	8	intergenic	NA	NA	NA	NA	NA	NA	N	Y	NA	NA	NA	NA	30.33	11.66	0.0076631	0.00806071
584	29.5	30.9195	35.5918	21.2061	11.824	14.2037	chr1	122316161	122316208	48	6	intergenic	NA	NA	NA	NA	NA	NA	N	Y	NA	NA	NA	NA	32	15.74	0.0084397	0.00862057
585	29	32.4248	20.1841	45.1819	48.1821	53.598	chr1	122408497	122408645	149	7	intergenic	NA	NA	NA	NA	NA	NA	N	Y	NA	NA	NA	NA	27.2	48.99	0.0077572	0.00812181
586	16.2	15.1316	14.8839	21.3272	20.7017	19.1231	chr1	122470456	122470597	142	5	intergenic	NA	NA	NA	NA	NA	NA	N	Y	NA	NA	NA	NA	15.41	20.38	0.0029446	0.00561309
587	49	55.4949	58.4373	80.8584	79.8252	92.8753	chr1	122522275	122522700	426	11	intergenic	NA	NA	NA	NA	NA	NA	N	Y	NA	NA	NA	NA	54.31	84.52	0.0038765	0.00602593
588	93.2857	86.7622	64.4042	121.351	128.098	126.794	chr1	122699739	122699916	178	7	intergenic	NA	NA	NA	NA	NA	NA	N	Y	NA	NA	NA	NA	81.48	125.41	0.0081045	0.00835626
589	18.6667	25.2193	15.9983	39.7866	42.4501	46.7683	chr1	122785284	122785505	222	6	intergenic	NA	NA	NA	NA	NA	NA	N	Y	NA	NA	NA	NA	19.96	43	0.002504	0.00543725
590	12.5	7.25486	8.08905	29.6885	23.8418	29.1003	chr1	122792420	122792636	217	6	intergenic	NA	NA	NA	NA	NA	NA	N	Y	NA	NA	NA	NA	9.28	27.54	0.00178272	0.00516708
591	7.8	5.38932	7.9812	17.4496	17.2126	21.6174	chr1	122890293	122890428	136	5	intergenic	NA	NA	NA	NA	NA	NA	N	Y	NA	NA	NA	NA	7.06	18.76	0.0021187	0.00529136
592	68.3333	58.0389	61.297	95.9321	98.8564	104.449	chr1	122932596	122932678	83	6	intergenic	NA	NA	NA	NA	NA	NA	N	Y	NA	NA	NA	NA	62.56	99.75	0.00069894	0.00457395
593	14.8	11.6078	16.8252	29.3249	39.0773	38.454	chr1	123058438	123058557	120	5	intergenic	NA	NA	NA	NA	NA	NA	N	Y	NA	NA	NA	NA	14.41	35.62	0.0037401	0.00596293
594	32	24.4296	24.6523	53.4912	58.317	53.3011	chr1	123086535	123086699	165	7	intergenic	NA	NA	NA	NA	NA	NA	N	Y	NA	NA	NA	NA	27.03	55.04	0.00071697	0.00458142
595	7.8	8.49855	5.17699	18.1766	16.0496	23.0724	chr1	123160821	123160895	75	5	Intron	first	NA	ENSSSCT00000005055	NA	NA	NA	N	Y	ENSSSCT00000005055	RORA	ENSG00000069667	RORA	7.16	19.1	0.0066777	0.00742415
596	28.6667	21.4191	25.3457	13.9354	13.1809	9.00724	chr1	123397657	123397740	84	6	Intron	internal	NA	ENSSSCT00000005057	NA	NA	NA	N	Y	ENSSSCT00000005057	ANXA2	ENSG00000182718	ANXA2	25.14	12.04	0.0072395	0.0077786
596	28.6667	21.4191	25.3457	13.9354	13.1809	9.00724	chr1	123397657	123397740	84	6	Intron	internal	NA	ENSSSCT00000034155	NA	NA	NA	N	Y	ENSSSCT00000034155	ANXA2	ENSG00000182718	ANXA2	25.14	12.04	0.0072395	0.0077786
597	28.6	23.6301	29.3363	9.93655	14.654	14.3423	chr1	123434557	123434595	39	5	intergenic	NA	NA	NA	NA	NA	NA	N	Y	NA	NA	NA	NA	27.19	12.98	0.0037817	0.00598303
598	13.2	14.5097	16.6095	8.24007	6.28029	7.89865	chr1	123546426	123546474	49	5	intergenic	NA	NA	NA	NA	NA	NA	N	Y	NA	NA	NA	NA	14.77	7.47	0.0032818	0.00573897
599	29.9	33.2687	29.3363	19.7519	12.0954	15.1737	chr1	123882974	123883069	96	10	Promoter	ICP	Distal	ENSSSCT00000021784	NA	NA	NA	N	Y	ENSSSCT00000021784	U6	NA	NA	30.83	15.67	0.0039603	0.00605817
600	18.6	12.8515	15.6388	27.7496	26.7494	29.9317	chr1	124612718	124613669	952	10	Intron	first	NA	ENSSSCT00000005065	NA	NA	NA	N	Y	ENSSSCT00000005065	FAM81A	ENSG00000157470	FAM81A	15.7	28.14	0.0028436	0.00557052
601	19.8	16.5825	17.0409	27.8708	26.5168	25.3588	chr1	124741202	124741293	92	5	Intron	first	NA	ENSSSCT00000005066	NA	NA	NA	N	Y	ENSSSCT00000005066	MYO1E	ENSG00000157483	MYO1E	17.81	26.58	0.0021013	0.00529136
602	6.4	3.52379	5.3927	17.6919	13.491	14.1344	chr1	124751620	124751871	252	5	Intron	first	NA	ENSSSCT00000005066	NA	NA	NA	N	Y	ENSSSCT00000005066	MYO1E	ENSG00000157483	MYO1E	5.11	15.11	0.0030016	0.00563674
603	9.2	12.6442	11.6482	29.8096	23.0277	25.9824	chr1	124907253	124907366	114	5	Exon	last	NA	ENSSSCT00000005069	NA	NA	NA	N	Y	ENSSSCT00000005069	CCNB2	ENSG00000157456	CCNB2	11.16	26.27	0.0024151	0.00540061
604	32.5714	24.4296	32.048	12.8102	9.63642	5.19648	chr1	125360146	125360273	128	7	Intron	internal	NA	ENSSSCT00000028101	NA	NA	NA	N	Y	ENSSSCT00000028101	ADAM10	ENSG00000137845	ADAM10	29.68	9.21	0.0039803	0.00606949
605	61.8889	69.3242	73.3407	23.6969	24.6818	20.6705	chr1	125634409	125634537	129	9	Intron	first	NA	ENSSSCT00000005077	NA	NA	NA	N	Y	ENSSSCT00000005077	NA	ENSG00000166035	LIPC	68.18	23.02	0.00022175	0.00431109
606	29.2857	22.0607	23.882	38.2574	44.6931	41.1265	chr1	126103940	126104070	131	7	Exon	last	NA	ENSSSCT00000027950	NA	NA	NA	N	Y	ENSSSCT00000027950	ALDH1A2	ENSG00000128918	ALDH1A2	25.08	41.36	0.0046967	0.00638568
607	37.6667	29.5952	33.9141	16.8302	5.42741	14.0882	chr1	126470383	126470477	95	9	Intron	internal	NA	ENSSSCT00000005079	NA	NA	NA	N	Y	ENSSSCT00000005079	MYZAP	ENSG00000263155	MYZAP	33.73	12.12	0.0065	0.00731381
608	55.5833	50.0931	50.3319	100.981	87.4201	77.6874	chr1	126520911	126521281	371	12	intergenic	NA	NA	NA	NA	NA	NA	N	Y	NA	NA	NA	NA	52	88.7	0.0062968	0.00719335
609	17.2857	14.3617	14.4832	3.2891	5.1505	2.37554	chr1	126523448	126523553	106	7	intergenic	NA	NA	NA	NA	NA	NA	N	Y	NA	NA	NA	NA	15.38	3.61	0.00072151	0.00458142
610	32.8571	42.6408	30.6613	75.6493	65.2951	75.8687	chr1	126605246	126605503	258	7	intergenic	NA	NA	NA	NA	NA	NA	N	Y	NA	NA	NA	NA	35.39	72.27	0.00189995	0.00522264
611	25	19.4845	20.9237	9.20948	4.88467	6.85936	chr1	126809170	126809266	97	5	intergenic	NA	NA	NA	NA	NA	NA	N	Y	NA	NA	NA	NA	21.8	6.98	0.0020203	0.00526107
612	18.2	22.801	20.9237	38.0497	40.0078	46.7683	chr1	126926309	126926495	187	5	Exon	internal	NA	ENSSSCT00000005081	NA	NA	NA	N	Y	ENSSSCT00000005081	CH242-58J12.2	NA	NA	20.64	41.61	0.0020979	0.00529136
612	18.2	22.801	20.9237	38.0497	40.0078	46.7683	chr1	126926309	126926495	187	5	Exon	last	NA	ENSSSCT00000034080	NA	NA	NA	N	Y	ENSSSCT00000034080	CH242-58J12.2	NA	NA	20.64	41.61	0.0020979	0.00529136
612	18.2	22.801	20.9237	38.0497	40.0078	46.7683	chr1	126926309	126926495	187	5	Exon	last	NA	ENSSSCT00000035899	NA	NA	NA	N	Y	ENSSSCT00000035899	CH242-58J12.2	NA	NA	20.64	41.61	0.0020979	0.00529136
613	29.8	22.5937	30.4148	11.3907	10.6998	14.758	chr1	126978883	126978925	43	5	Intron	internal	NA	ENSSSCT00000005081	NA	NA	NA	N	Y	ENSSSCT00000005081	CH242-58J12.2	NA	NA	27.6	12.28	0.005477	0.00674377
613	29.8	22.5937	30.4148	11.3907	10.6998	14.758	chr1	126978883	126978925	43	5	Intron	first	NA	ENSSSCT00000034080	NA	NA	NA	N	Y	ENSSSCT00000034080	CH242-58J12.2	NA	NA	27.6	12.28	0.005477	0.00674377
613	29.8	22.5937	30.4148	11.3907	10.6998	14.758	chr1	126978883	126978925	43	5	Intron	first	NA	ENSSSCT00000035899	NA	NA	NA	N	Y	ENSSSCT00000035899	CH242-58J12.2	NA	NA	27.6	12.28	0.005477	0.00674377
614	33.1429	30.2779	39.5208	11.3387	8.88877	8.68555	chr1	127024224	127024433	210	14	Intron	internal	NA	ENSSSCT00000005081	NA	NA	NA	N	Y	ENSSSCT00000005081	CH242-58J12.2	NA	NA	34.31	9.64	0.00099715	0.00478285
615	41.5	41.845	33.1651	19.3884	13.6654	13.6408	chr1	127067141	127067230	90	8	Intron	internal	NA	ENSSSCT00000005081	NA	NA	NA	N	Y	ENSSSCT00000005081	CH242-58J12.2	NA	NA	38.84	15.56	0.0024405	0.00540709
616	33.1429	35.6821	27.1176	9.17486	7.14424	13.3624	chr1	128326835	128326914	80	7	intergenic	NA	NA	NA	NA	NA	NA	N	Y	NA	NA	NA	NA	31.98	9.89	0.0021244	0.00529136
617	31.3333	24.7011	29.6598	14.5413	8.14111	6.06256	chr1	128696424	128696471	48	6	intergenic	NA	NA	NA	NA	NA	NA	N	Y	NA	NA	NA	NA	28.56	9.58	0.0042194	0.00616361
618	21.2222	23.8374	29.5999	1.6157	5.03974	9.46915	chr1	128771103	128771192	90	9	intergenic	NA	NA	NA	NA	NA	NA	N	Y	NA	NA	NA	NA	24.89	5.37	0.0043784	0.00624864
619	63.1667	66.3301	71.5431	91.287	97.6934	93.1903	chr1	128870468	128870521	54	6	Intron	internal	NA	ENSSSCT00000005089	NA	NA	NA	N	Y	ENSSSCT00000005089	DYX1C1	ENSG00000256061	DYX1C1	67.01	94.06	0.00094192	0.00473163
620	58.5556	48.3657	64.3529	29.3519	25.4571	23.6729	chr1	129045228	129045317	90	9	Intron	last	NA	ENSSSCT00000022483	NA	NA	NA	N	Y	ENSSSCT00000022483	NA	ENSG00000069943	PIGB	57.09	26.16	0.0033802	0.00578192
620	58.5556	48.3657	64.3529	29.3519	25.4571	23.6729	chr1	129045228	129045317	90	9	Promoter	ICP	Distal	ENSSSCT00000031473	NA	NA	NA	N	Y	ENSSSCT00000031473	NA	ENSG00000069943	PIGB	57.09	26.16	0.0033802	0.00578192
621	34.1818	32.3171	31.4738	12.0076	5.28644	12.0936	chr1	129290942	129291072	131	11	intergenic	NA	NA	NA	NA	NA	NA	N	Y	NA	NA	NA	NA	32.66	9.8	0.00067504	0.00457155
622	49.1818	33.7304	46.5733	16.8547	9.09267	11.4323	chr1	130194246	130194399	154	11	Intron	internal	NA	ENSSSCT00000005095	NA	NA	NA	N	Y	ENSSSCT00000005095	UNC13C	ENSG00000137766	UNC13C	43.16	12.46	0.0044172	0.00627391
623	19.8889	17.2735	19.174	7.67457	6.20275	5.88935	chr1	130382158	130382255	98	9	Intron	first	NA	ENSSSCT00000005095	NA	NA	NA	N	Y	ENSSSCT00000005095	UNC13C	ENSG00000137766	UNC13C	18.78	6.59	0.00021852	0.00431109
624	53.1176	45.1752	47.4558	21.7407	10.7408	15.2838	chr1	130485420	130485637	218	17	intergenic	NA	NA	NA	NA	NA	NA	N	Y	NA	NA	NA	NA	48.58	15.92	0.00118493	0.00487222
625	20.3333	16.5825	17.2566	10.704	7.75344	7.44829	chr1	130499422	130499481	60	6	intergenic	NA	NA	NA	NA	NA	NA	N	Y	NA	NA	NA	NA	18.06	8.64	0.0037217	0.00595743
626	43.6154	39.4632	52.8485	26.0065	14.2246	18.0678	chr1	130660050	130660179	130	13	intergenic	NA	NA	NA	NA	NA	NA	N	Y	NA	NA	NA	NA	45.31	19.43	0.0079398	0.00824648
627	30.3333	31.6104	34.3335	9.29027	3.10138	16.6287	chr1	130886881	130886943	63	6	intergenic	NA	NA	NA	NA	NA	NA	N	Y	NA	NA	NA	NA	32.09	9.67	0.0053621	0.00668307
628	12.7143	15.9903	10.7854	31.5061	34.2259	43.205	chr1	132012045	132012277	233	7	Intron	first	NA	ENSSSCT00000005097	NA	NA	NA	N	Y	ENSSSCT00000005097	ONECUT1	ENSG00000169856	ONECUT1	13.16	36.31	0.0038413	0.00600666
629	28.5	18.1371	25.7052	9.49223	6.39659	7.96794	chr1	132214485	132214526	42	6	Intron	first	NA	ENSSSCT00000005100	NA	NA	NA	N	Y	ENSSSCT00000005100	ARPP19	ENSG00000128989	ARPP19	24.11	7.95	0.0074024	0.00788779
630	19.75	17.1007	20.2226	8.33095	8.868	6.88534	chr1	132352657	132352747	91	8	Intron	internal	NA	ENSSSCT00000005103	NA	NA	NA	N	Y	ENSSSCT00000005103	MYO5A	ENSG00000197535	MYO5A	19.02	8.03	0.00064049	0.00453104
631	36.4545	30.4327	34.5133	11.7873	9.9385	13.7943	chr1	132724831	132724967	137	11	intergenic	NA	NA	NA	NA	NA	NA	N	Y	NA	NA	NA	NA	33.8	11.84	0.00046407	0.00448558
632	31.3333	35.0651	23.3684	59.5789	73.27	57.8542	chr1	132936797	132936890	94	6	intergenic	NA	NA	NA	NA	NA	NA	N	Y	NA	NA	NA	NA	29.92	63.57	0.0048841	0.00647867
633	10.6	10.5714	7.76549	19.6307	21.1669	26.8139	chr1	133447949	133448120	172	5	Intron	last	NA	ENSSSCT00000005115	NA	NA	NA	N	Y	ENSSSCT00000005115	DMXL2	ENSG00000104093	DMXL2	9.65	22.54	0.0056046	0.00679921
634	58.6667	49.5749	58.2412	35.1415	29.6569	23.7306	chr1	134767286	134767376	91	6	Intron	internal	NA	ENSSSCT00000005124	NA	NA	NA	N	Y	ENSSSCT00000005124	USP8	ENSG00000138592	USP8	55.49	29.51	0.0042202	0.00616361
635	21	20.7282	19.953	9.08831	4.65207	9.35367	chr1	135232405	135232490	86	6	intergenic	NA	NA	NA	NA	NA	NA	N	Y	NA	NA	NA	NA	20.56	7.7	0.0011755	0.00487222
636	21	19.6918	17.0409	29.5673	28.3776	31.3868	chr1	136185811	136186042	232	5	Intron	internal	NA	ENSSSCT00000005136	NA	NA	NA	N	Y	ENSSSCT00000005136	GALK2	ENSG00000156958	GALK2	19.24	29.78	0.0019403	0.00522533
637	77.3333	71.6849	84.1261	35.9493	42.6439	38.9736	chr1	136217661	136217739	79	6	Intron	internal	NA	ENSSSCT00000005136	NA	NA	NA	N	Y	ENSSSCT00000005136	GALK2	ENSG00000156958	GALK2	77.71	39.19	0.00070215	0.00457395
638	21.6	21.5573	17.0409	40.4733	41.1708	47.5998	chr1	136595316	136595469	154	5	Intron	first	NA	ENSSSCT00000005140	NA	NA	NA	N	Y	ENSSSCT00000005140	SHC4	ENSG00000185634	SHC4	20.07	43.08	0.00107925	0.00483082
639	32.875	32.6469	42.3327	12.7236	11.6302	14.1604	chr1	137381356	137381428	73	8	intergenic	NA	NA	NA	NA	NA	NA	N	Y	NA	NA	NA	NA	35.95	12.84	0.0021221	0.00529136
640	42.25	42.8382	50.4217	20.4992	14.8285	11.6055	chr1	140330903	140331067	165	12	intergenic	NA	NA	NA	NA	NA	NA	N	Y	NA	NA	NA	NA	45.17	15.64	0.00133757	0.00499417
641	13.6	14.0952	8.62832	25.6896	30.0058	27.6453	chr1	141206909	141207011	103	5	downstream2k	NA	NA	ENSSSCT00000005162	NA	NA	NA	N	Y	ENSSSCT00000005162	DUOXA2	ENSG00000140274	DUOXA2	12.11	27.78	0.00186427	0.005209
641	13.6	14.0952	8.62832	25.6896	30.0058	27.6453	chr1	141206909	141207011	103	5	Intron	last	NA	ENSSSCT00000005163	NA	NA	NA	N	Y	ENSSSCT00000005163	DUOXA1	ENSG00000140254	DUOXA1	12.11	27.78	0.00186427	0.005209
642	26	17.6189	20.2765	9.69419	6.51289	7.89865	chr1	141809007	141809047	41	5	Intron	first	NA	ENSSSCT00000025826	NA	NA	NA	N	Y	ENSSSCT00000025826	CASC4	ENSG00000166734	CASC4	21.3	8.04	0.0073559	0.00785537
643	34.4	24.6665	28.4735	13.8142	11.6302	12.6794	chr1	141982247	141982289	43	5	Intron	internal	NA	ENSSSCT00000005183	NA	NA	NA	N	Y	ENSSSCT00000005183	NA	NA	NA	29.18	12.71	0.0047448	0.00640382
644	24.5714	25.318	26.039	14.7144	11.6302	7.42355	chr1	142027822	142027896	75	7	intergenic	NA	NA	NA	NA	NA	NA	N	Y	NA	NA	NA	NA	25.31	11.26	0.0028577	0.00557052
645	56.75	37.8289	54.8707	18.7825	8.28649	15.7194	chr1	142480535	142480657	123	8	intergenic	NA	NA	NA	NA	NA	NA	N	Y	NA	NA	NA	NA	49.82	14.26	0.0063171	0.00720422
646	67.8	56.0697	57.1626	88.4595	101.066	89.3795	chr1	142519623	142520002	380	10	Intron	internal	NA	ENSSSCT00000005185	NA	NA	NA	N	Y	ENSSSCT00000005185	WDR76	ENSG00000092470	WDR76	60.34	92.97	0.0041003	0.00611627
647	18	10.9563	12.018	31.1599	37.8811	33.406	chr1	142621958	142622121	164	7	Intron	internal	NA	ENSSSCT00000005190	NA	NA	NA	N	Y	ENSSSCT00000005190	GRP-58	ENSG00000167004	PDIA3	13.66	34.15	0.00226	0.00534823
648	19.2	27.5685	20.4923	39.7462	45.5902	46.5605	chr1	142736933	142736970	38	5	Intron	internal	NA	ENSSSCT00000005195	NA	NA	NA	N	Y	ENSSSCT00000005195	PPIP5K1	ENSG00000168781	PPIP5K1	22.42	43.97	0.0030409	0.00566487
649	40.3	31.2995	29.9834	15.3895	16.8637	11.848	chr1	142744996	142745130	135	10	Intron	internal	NA	ENSSSCT00000005195	NA	NA	NA	N	Y	ENSSSCT00000005195	PPIP5K1	ENSG00000168781	PPIP5K1	33.86	14.7	0.0058011	0.00689194
650	30.9333	34.616	32.6438	17.9343	16.1272	10.2544	chr1	143051683	143051897	215	15	Promoter	ICP	Distal	ENSSSCT00000005205	NA	NA	NA	N	Y	ENSSSCT00000005205	TGM5	ENSG00000104055	TGM5	32.73	14.77	0.0021425	0.00529778
651	25.5714	24.7257	24.4983	37.565	35.8874	37.4147	chr1	143158232	143158475	244	7	Intron	first	NA	ENSSSCT00000022268	NA	NA	NA	N	Y	ENSSSCT00000022268	NA	NA	NA	24.93	36.96	4.186e-05	0.00397108
652	27.5	25.9102	22.2898	43.8258	47.4898	49.3666	chr1	143590138	143590375	238	6	intergenic	NA	NA	NA	NA	NA	NA	N	Y	NA	NA	NA	NA	25.23	46.89	0.0006407	0.00453104
653	84.4444	76.6942	95.0313	120.504	125.218	114.785	chr1	143678382	143678550	169	9	intergenic	NA	NA	NA	NA	NA	NA	N	Y	NA	NA	NA	NA	85.39	120.17	0.004704	0.00638568
654	19.8333	22.11	13.4817	34.5356	37.798	39.4933	chr1	143849922	143850152	231	6	intergenic	NA	NA	NA	NA	NA	NA	N	Y	NA	NA	NA	NA	18.48	37.28	0.0031608	0.00570207
655	23.8	26.9466	26.9635	39.5038	43.0316	47.8076	chr1	144436646	144436769	124	5	intergenic	NA	NA	NA	NA	NA	NA	N	Y	NA	NA	NA	NA	25.9	43.45	0.0026046	0.00547344
656	16.8	14.717	13.3739	26.4167	32.0993	28.061	chr1	144450690	144450807	118	5	intergenic	NA	NA	NA	NA	NA	NA	N	Y	NA	NA	NA	NA	14.96	28.86	0.0020961	0.00529136
657	60.2	44.151	47.24	79.4924	86.2958	99.9803	chr1	144722187	144722244	58	5	Intron	internal	NA	ENSSSCT00000005236	NA	NA	NA	N	Y	ENSSSCT00000005236	MGA	ENSG00000174197	MGA	50.53	88.59	0.008078	0.00834531
658	29.4	18.2408	28.042	7.02829	10.0019	6.6515	chr1	144877633	144877666	34	5	intergenic	NA	NA	NA	NA	NA	NA	N	Y	NA	NA	NA	NA	25.23	7.89	0.0091622	0.00921762
659	33	27.1539	27.6106	16.4801	14.8866	14.1344	chr1	144914155	144914196	42	5	Intron	internal	NA	ENSSSCT00000005244	NA	NA	NA	N	Y	ENSSSCT00000005244	RPAP1	ENSG00000103932	RPAP1	29.25	15.17	0.0021417	0.00529778
660	96.6	92.8622	88.656	64.224	36.5187	36.999	chr1	145308632	145308661	30	5	Intron	last	NA	ENSSSCT00000005251	NA	NA	NA	N	Y	ENSSSCT00000005251	NA	ENSG00000178997	EXD1	92.71	45.91	0.0077208	0.00809952
661	17.4286	24.4296	18.9515	38.7768	35.0566	40.681	chr1	145516341	145516669	329	7	intergenic	NA	NA	NA	NA	NA	NA	N	Y	NA	NA	NA	NA	20.27	38.17	0.0026576	0.0055046
662	25.3333	19.0008	26.0048	10.6367	6.07353	8.42985	chr1	145815033	145815160	128	9	Intron	last	NA	ENSSSCT00000005259	NA	NA	NA	N	Y	ENSSSCT00000005259	PPP1R14D	ENSG00000166143	PPP1R14D	23.45	8.38	0.0043574	0.00624117
663	30.6667	26.6011	28.2218	58.5691	59.5077	55.0827	chr1	145862782	145862970	189	6	intergenic	NA	NA	NA	NA	NA	NA	N	Y	NA	NA	NA	NA	28.5	57.72	8.1299e-05	0.00397108
664	25.5882	24.0203	30.1357	9.40907	6.9781	12.9606	chr1	145896300	145896558	259	17	intergenic	NA	NA	NA	NA	NA	NA	N	Y	NA	NA	NA	NA	26.58	9.78	0.0026572	0.0055046
665	11.75	12.8256	10.2461	30.9002	35.9081	34.9463	chr1	146070867	146070980	114	8	intergenic	NA	NA	NA	NA	NA	NA	N	Y	NA	NA	NA	NA	11.61	33.92	0.000198895	0.00431109
666	30.5	39.254	44.8942	70.4344	75.8868	81.5848	chr1	146318503	146318793	291	8	intergenic	NA	NA	NA	NA	NA	NA	N	Y	NA	NA	NA	NA	38.22	75.97	0.0020235	0.00526107
667	18.3333	13.8188	12.4032	28.8806	33.7275	34.8164	chr1	147465759	147466047	289	6	intergenic	NA	NA	NA	NA	NA	NA	N	Y	NA	NA	NA	NA	14.85	32.47	0.0023176	0.00536562
668	22.1429	30.352	22.6493	45.5281	49.5113	47.2138	chr1	147790603	147790950	348	7	intergenic	NA	NA	NA	NA	NA	NA	N	Y	NA	NA	NA	NA	25.05	47.42	0.00151621	0.00504721
669	99.9167	96.9905	109.112	54.6308	22.485	33.3441	chr1	147940303	147940477	175	12	intergenic	NA	NA	NA	NA	NA	NA	N	Y	NA	NA	NA	NA	102.01	36.82	0.0029959	0.00563674
670	23.6	17.4117	18.7666	33.445	37.6817	33.8811	chr1	148258868	148258977	110	5	Exon	internal	NA	ENSSSCT00000005290	NA	NA	NA	N	Y	ENSSSCT00000005290	RASGRP1	ENSG00000172575	RASGRP1	19.93	35	0.002844	0.00557052
671	35.5	29.1922	33.4347	20.3982	18.2206	14.7234	chr1	148759452	148759516	65	6	intergenic	NA	NA	NA	NA	NA	NA	N	Y	NA	NA	NA	NA	32.71	17.78	0.003875	0.00602593
672	44.8889	33.5105	53.4476	14.5413	12.664	8.42985	chr1	149789217	149789318	102	9	intergenic	NA	NA	NA	NA	NA	NA	N	Y	NA	NA	NA	NA	43.95	11.88	0.006083	0.00705933
673	30	31.0922	26.9635	46.0474	45.3576	43.7804	chr1	149933532	149933704	173	8	Intron	last	NA	ENSSSCT00000025555	NA	NA	NA	N	Y	ENSSSCT00000025555	NA	ENSG00000134138	MEIS2	29.35	45.06	0.00036241	0.00446088
674	11.6667	15.3734	13.1222	5.25102	4.45823	4.85005	chr1	151674778	151674864	87	6	intergenic	NA	NA	NA	NA	NA	NA	N	Y	NA	NA	NA	NA	13.39	4.85	0.00149944	0.00504721
675	29.0667	20.1754	28.4015	7.513	7.4433	12.2637	chr1	151972645	151972859	215	15	intergenic	NA	NA	NA	NA	NA	NA	N	Y	NA	NA	NA	NA	25.88	9.07	0.0068214	0.00750919
676	27.6667	29.0194	26.2445	17.1668	14.9254	12.818	chr1	152199399	152199500	102	6	intergenic	NA	NA	NA	NA	NA	NA	N	Y	NA	NA	NA	NA	27.64	14.97	0.00104316	0.00479203
677	19	15.9607	24.1593	6.30123	6.9781	9.14581	chr1	152440426	152440465	40	5	intergenic	NA	NA	NA	NA	NA	NA	N	Y	NA	NA	NA	NA	19.71	7.48	0.0085776	0.00872912
678	15.0769	19.5323	13.7721	7.36386	1.78926	2.87805	chr1	152781620	152781816	197	13	intergenic	NA	NA	NA	NA	NA	NA	N	Y	NA	NA	NA	NA	16.13	4.01	0.007664	0.00806071
679	17.3	15.2352	16.1781	8.48242	6.9781	6.85936	chr1	153159878	153160038	161	10	intergenic	NA	NA	NA	NA	NA	NA	N	Y	NA	NA	NA	NA	16.24	7.44	0.00037784	0.00447422
680	15.75	15.287	12.2684	6.9677	2.90754	5.06657	chr1	153225049	153225341	293	8	intergenic	NA	NA	NA	NA	NA	NA	N	Y	NA	NA	NA	NA	14.44	4.98	0.0041234	0.0061237
681	5	10.7786	9.70686	18.1766	25.5864	26.1903	chr1	153675175	153675311	137	5	Intron	internal	NA	ENSSSCT00000005311	NA	NA	NA	N	Y	ENSSSCT00000005311	IGF1R	ENSG00000140443	IGF1R	8.5	23.32	0.0090559	0.00912556
682	41.3636	27.7946	33.1406	12.1177	4.01769	9.82608	chr1	154113193	154113309	117	11	Intron	internal	NA	ENSSSCT00000005313	NA	NA	NA	N	Y	ENSSSCT00000005313	TTC23	ENSG00000103852	TTC23	34.1	8.65	0.0053195	0.00666176
683	17	20.5209	18.1195	11.3907	13.491	11.4323	chr1	154204463	154204494	32	5	intergenic	NA	NA	NA	NA	NA	NA	N	Y	NA	NA	NA	NA	18.55	12.1	0.0067015	0.00743855
684	73.1667	96.0405	79.2727	124.207	130.258	127.66	chr1	154219385	154219508	124	6	intergenic	NA	NA	NA	NA	NA	NA	N	Y	NA	NA	NA	NA	82.83	127.37	0.003222	0.00572334
685	23	21.9719	28.6892	8.48242	14.1888	10.393	chr1	154413322	154413364	43	5	intergenic	NA	NA	NA	NA	NA	NA	N	Y	NA	NA	NA	NA	24.55	11.02	0.0072214	0.00776585
686	101.167	105.195	87.5415	146.423	176.003	154.162	chr1	154705151	154705250	100	6	intergenic	NA	NA	NA	NA	NA	NA	N	Y	NA	NA	NA	NA	97.97	158.86	0.0041602	0.00613998
687	91.7778	75.4275	83.6468	121.851	140.337	139.728	chr1	154966262	154966475	214	9	intergenic	NA	NA	NA	NA	NA	NA	N	Y	NA	NA	NA	NA	83.62	133.97	0.0028018	0.00555785
688	28	33.3131	27.7339	45.355	48.3483	50.1832	chr1	155004280	155004493	214	7	intergenic	NA	NA	NA	NA	NA	NA	N	Y	NA	NA	NA	NA	29.68	47.96	0.00135657	0.00500285
689	10.4	10.9859	7.11836	18.9037	17.6778	20.5781	chr1	155814304	155814457	154	5	Exon	internal	NA	ENSSSCT00000005325	NA	NA	NA	N	Y	ENSSSCT00000005325	NA	ENSG00000154237	LRRK1	9.5	19.05	0.0028794	0.0055773
689	10.4	10.9859	7.11836	18.9037	17.6778	20.5781	chr1	155814304	155814457	154	5	Intron	internal	NA	ENSSSCT00000005325	NA	NA	NA	N	Y	ENSSSCT00000005325	NA	ENSG00000154237	LRRK1	9.5	19.05	0.0028794	0.0055773
690	12.3	13.7324	9.81471	20.4184	22.2136	21.8772	chr1	155961081	155961905	825	20	Exon	last	NA	ENSSSCT00000005327	NA	NA	NA	N	Y	ENSSSCT00000005327	CHSY1	ENSG00000131873	CHSY1	11.95	21.5	0.00167624	0.00513357
691	39.7143	39.9757	43.1416	18.8691	12.2947	8.61131	chr1	155967494	155967535	42	7	Intron	last	NA	ENSSSCT00000005327	NA	NA	NA	N	Y	ENSSSCT00000005327	CHSY1	ENSG00000131873	CHSY1	40.94	13.26	0.00097849	0.00476984
692	17.4	13.8879	18.3352	4.8471	7.67591	6.85936	chr1	155975511	155975537	27	5	Intron	last	NA	ENSSSCT00000005327	NA	NA	NA	N	Y	ENSSSCT00000005327	CHSY1	ENSG00000131873	CHSY1	16.54	6.46	0.0031979	0.00571462
693	19.4286	23.8374	16.1781	36.8726	39.5426	40.8295	chr1	156042589	156042960	372	7	intergenic	NA	NA	NA	NA	NA	NA	N	Y	NA	NA	NA	NA	19.81	39.08	0.00154064	0.00505512
694	25	29.7104	27.5028	45.2396	53.6926	54.9095	chr1	156194269	156194495	227	6	intergenic	NA	NA	NA	NA	NA	NA	N	Y	NA	NA	NA	NA	27.4	51.28	0.0020032	0.00525028
695	43.625	51.4318	44.2201	70.2829	89.2615	91.9778	chr1	156306606	156306797	192	8	intergenic	NA	NA	NA	NA	NA	NA	N	Y	NA	NA	NA	NA	46.43	83.84	0.0067616	0.00747951
696	8	7.25486	10.354	17.9343	22.7951	19.7466	chr1	156401249	156401354	106	5	intergenic	NA	NA	NA	NA	NA	NA	N	Y	NA	NA	NA	NA	8.54	20.16	0.0023824	0.00538651
697	5.8	7.25486	7.11836	12.6025	10.9324	13.9266	chr1	156409212	156409378	167	5	downstream2k	NA	NA	ENSSSCT00000020501	NA	NA	NA	N	Y	ENSSSCT00000020501	U6	ENSG00000252881	RNU6-334P	6.72	12.49	0.0042206	0.00616361
698	29.9091	20.0686	27.944	8.15194	8.98694	6.23578	chr1	156450789	156450917	129	11	intergenic	NA	NA	NA	NA	NA	NA	N	Y	NA	NA	NA	NA	25.97	7.79	0.0042969	0.0062057
699	19	23.4228	29.3363	10.4213	4.18686	4.15719	chr1	157078612	157078805	194	5	intergenic	NA	NA	NA	NA	NA	NA	N	Y	NA	NA	NA	NA	23.92	6.26	0.0083811	0.00857248
700	25.4286	26.3544	28.042	44.1432	50.8404	46.7683	chr1	157125387	157125539	153	7	Intron	first	NA	ENSSSCT00000022646	NA	NA	NA	N	Y	ENSSSCT00000022646	NA	NA	NA	26.61	47.25	0.00059653	0.00453104
701	28	20.21	27.9072	6.51329	12.5024	9.22376	chr1	157142140	157142227	88	8	intergenic	NA	NA	NA	NA	NA	NA	N	Y	NA	NA	NA	NA	25.37	9.41	0.0068188	0.00750919
702	9.2	8.08398	6.68695	12.6025	15.1192	12.6794	chr1	157292428	157292538	111	5	intergenic	NA	NA	NA	NA	NA	NA	N	Y	NA	NA	NA	NA	7.99	13.47	0.0076196	0.00803164
703	47.2667	36.1361	48.6062	18.015	7.90851	9.49224	chr1	157913088	157913286	199	15	intergenic	NA	NA	NA	NA	NA	NA	N	Y	NA	NA	NA	NA	44	11.81	0.0030985	0.00568238
704	9.5	12.7824	10.5158	22.6198	17.9298	20.3529	chr1	158666786	158666988	203	12	intergenic	NA	NA	NA	CGIshore	intergenic	NA	N	Y	NA	NA	NA	NA	10.93	20.3	0.0049181	0.00649299
705	48	48.193	35.4121	66.2437	81.7988	75.8687	chr1	158958788	158958865	78	6	intergenic	NA	NA	NA	NA	NA	NA	N	Y	NA	NA	NA	NA	43.87	74.64	0.0076827	0.00807057
706	15.4	11.8151	14.8839	26.659	32.7971	31.8025	chr1	159082424	159082547	124	5	intergenic	NA	NA	NA	NA	NA	NA	N	Y	NA	NA	NA	NA	14.03	30.42	0.00175784	0.00516708
707	12.8	15.5461	12.9425	26.659	31.634	31.1789	chr1	160106550	160106622	73	5	Intron	first	NA	ENSSSCT00000005353	NA	NA	NA	N	Y	ENSSSCT00000005353	APBA2	ENSG00000034053	APBA2	13.76	29.82	0.00091653	0.00472829
708	19.3333	17.9644	14.3805	33.3238	36.635	40.1861	chr1	160165723	160165946	224	6	Intron	internal	NA	ENSSSCT00000005353	NA	NA	NA	N	Y	ENSSSCT00000005353	APBA2	ENSG00000034053	APBA2	17.23	36.71	0.00139882	0.0050188
709	97.625	74.2327	90.1929	49.2283	26.4586	35.5959	chr1	161063362	161063476	115	8	downstream2k	NA	NA	ENSSSCT00000005359	NA	NA	NA	N	Y	ENSSSCT00000005359	NA	ENSG00000104067	TJP1	87.35	37.09	0.0062634	0.00716964
710	6.85714	7.84709	9.09055	23.8893	25.9187	23.7554	chr1	161492073	161492323	251	7	intergenic	NA	NA	NA	NA	NA	NA	N	Y	NA	NA	NA	NA	7.93	24.52	6.1898e-05	0.00397108
711	13	12.7824	13.302	7.27065	8.14111	6.58221	chr1	161715137	161715178	42	6	Intron	internal	NA	ENSSSCT00000005360	NA	NA	NA	N	Y	ENSSSCT00000005360	ATP9B	ENSG00000166377	ATP9B	13.03	7.33	0.00027913	0.00431109
711	13	12.7824	13.302	7.27065	8.14111	6.58221	chr1	161715137	161715178	42	6	Intron	internal	NA	ENSSSCT00000005363	NA	NA	NA	N	Y	ENSSSCT00000005363	ATP9B	ENSG00000166377	ATP9B	13.03	7.33	0.00027913	0.00431109
712	19.5	16.7553	17.2566	11.5119	10.0795	9.18045	chr1	161780500	161780645	146	6	Intron	internal	NA	ENSSSCT00000005360	NA	NA	NA	N	Y	ENSSSCT00000005360	ATP9B	ENSG00000166377	ATP9B	17.84	10.26	0.0021967	0.00530459
712	19.5	16.7553	17.2566	11.5119	10.0795	9.18045	chr1	161780500	161780645	146	6	Intron	internal	NA	ENSSSCT00000005363	NA	NA	NA	N	Y	ENSSSCT00000005363	ATP9B	ENSG00000166377	ATP9B	17.84	10.26	0.0021967	0.00530459
713	19.5	17.7917	15.9983	7.27065	8.14111	10.9126	chr1	161982341	161982391	51	6	intergenic	NA	NA	NA	NA	NA	NA	N	Y	NA	NA	NA	NA	17.76	8.77	0.0038351	0.00600666
714	25.1667	23.6647	21.9303	39.7866	44.7761	49.0202	chr1	162180065	162180289	225	6	intergenic	NA	NA	NA	NA	NA	NA	N	Y	NA	NA	NA	NA	23.59	44.53	0.00177666	0.00516708
715	30.6	40.8345	34.729	14.2989	16.7474	11.2244	chr1	162347643	162347757	115	5	intergenic	NA	NA	NA	NA	NA	NA	N	Y	NA	NA	NA	NA	35.39	14.09	0.0032223	0.00572334
716	71.7778	63.3361	61.8363	37.2957	10.0795	19.0538	chr1	162424083	162424253	171	9	intergenic	NA	NA	NA	NA	NA	NA	N	Y	NA	NA	NA	NA	65.65	22.14	0.0071394	0.00771132
717	84.1111	82.3369	91.5561	132.083	119.661	142.384	chr1	162589169	162589406	238	9	intergenic	NA	NA	NA	NA	NA	NA	N	Y	NA	NA	NA	NA	86	131.38	0.0031593	0.00570207
718	49.25	47.3509	50.0173	22.1149	6.03315	7.98959	chr1	162897228	162897445	218	16	intergenic	NA	NA	NA	NA	NA	NA	N	Y	NA	NA	NA	NA	48.87	12.05	0.00199542	0.00525028
719	18.1429	23.5413	18.7974	38.4306	31.5676	39.1963	chr1	163169364	163169695	332	7	intergenic	NA	NA	NA	NA	NA	NA	N	Y	NA	NA	NA	NA	20.16	36.4	0.0053969	0.00670246
720	8.16667	6.04571	5.3927	21.408	33.3398	24.9431	chr1	163421330	163421492	163	6	intergenic	NA	NA	NA	NA	NA	NA	N	Y	NA	NA	NA	NA	6.54	26.56	0.0052998	0.00665827
721	49.1667	44.7383	38.6477	15.955	12.0178	15.4162	chr1	163544475	163544548	74	6	intergenic	NA	NA	NA	NA	NA	NA	N	Y	NA	NA	NA	NA	44.18	14.46	0.00083532	0.0046553
722	20.2	18.4481	15.7467	31.5061	37.6817	35.7518	chr1	163669204	163669245	42	5	intergenic	NA	NA	NA	NA	NA	NA	N	Y	NA	NA	NA	NA	18.13	34.98	0.0016623	0.00511675
723	13.4	11.5041	9.16759	31.0214	34.6579	28.1649	chr1	163670036	163670255	220	10	intergenic	NA	NA	NA	CGIshore	intergenic	NA	N	Y	NA	NA	NA	NA	11.36	31.28	0.00088323	0.00471104
724	62.625	78.6375	60.8027	111.029	124.588	122.897	chr1	163670953	163671107	155	8	intergenic	NA	NA	NA	CGIshore	intergenic	NA	N	Y	NA	NA	NA	NA	67.36	119.5	0.00182093	0.00518189
725	16	16.5825	12.3433	36.2186	35.5366	33.0265	chr1	163687344	163687626	283	9	intergenic	NA	NA	NA	CGIshore	intergenic	NA	N	Y	NA	NA	NA	NA	14.98	34.93	0.00026218	0.00431109
726	8	2.66505	5.70085	19.2153	24.9218	26.2794	chr1	163801800	163801953	154	7	intergenic	NA	NA	NA	NA	NA	NA	N	Y	NA	NA	NA	NA	5.46	23.47	0.0024781	0.00542483
727	12	13.0587	13.8053	24.4778	26.7494	27.4374	chr1	163838022	163838288	267	5	intergenic	NA	NA	NA	NA	NA	NA	N	Y	NA	NA	NA	NA	12.95	26.22	0.00021728	0.00431109
728	77.8333	89.822	79.812	123.601	148.091	135.282	chr1	163954407	163954550	144	6	downstream2k	NA	NA	ENSSSCT00000005365	NA	NA	NA	N	Y	ENSSSCT00000005365	ZNF516	ENSG00000101493	ZNF516	82.49	135.66	0.0026421	0.00549086
729	103	118.772	105.913	159.712	142.353	170.653	chr1	164744657	164744741	85	5	intergenic	NA	NA	NA	NA	NA	NA	N	Y	NA	NA	NA	NA	109.23	157.57	0.0071957	0.00774802
730	17	17.8262	13.3739	36.5956	38.1469	31.3868	chr1	164777874	164777978	105	5	intergenic	NA	NA	NA	NA	NA	NA	N	Y	NA	NA	NA	NA	16.07	35.38	0.00142105	0.0050188
731	52.8333	50.0931	51.0509	72.1006	79.0851	75.349	chr1	164843538	164843618	81	6	intergenic	NA	NA	NA	NA	NA	NA	N	Y	NA	NA	NA	NA	51.33	75.51	0.00036499	0.0044717
732	43.7143	30.5	39.7519	16.9648	17.2791	13.9563	chr1	164884707	164884793	87	7	intergenic	NA	NA	NA	NA	NA	NA	N	Y	NA	NA	NA	NA	37.99	16.07	0.0056767	0.00683295
733	21.2	16.9971	21.5708	8.96713	4.41946	9.35367	chr1	165017079	165017095	17	5	intergenic	NA	NA	NA	NA	NA	NA	N	Y	NA	NA	NA	NA	19.92	7.58	0.0046357	0.00636255
734	59.4286	66.7743	63.1716	83.2662	92.5429	82.9953	chr1	165024727	165024963	237	7	intergenic	NA	NA	NA	NA	NA	NA	N	Y	NA	NA	NA	NA	63.12	86.27	0.0036359	0.00591926
735	30.7778	33.5105	33.6744	20.7348	14.0854	14.0882	chr1	165030382	165030492	111	9	intergenic	NA	NA	NA	NA	NA	NA	N	Y	NA	NA	NA	NA	32.65	16.3	0.0024559	0.00541455
736	35.1667	23.3192	29.4801	10.704	7.36577	9.35367	chr1	165327057	165327111	55	6	intergenic	NA	NA	NA	NA	NA	NA	N	Y	NA	NA	NA	NA	29.32	9.14	0.0047576	0.00640952
737	49	56.4842	51.4104	37.565	31.0138	31.5253	chr1	165509288	165509423	136	6	intergenic	NA	NA	NA	NA	NA	NA	N	Y	NA	NA	NA	NA	52.3	33.37	0.00342	0.00580373
738	27	27.3235	36.8665	11.3466	7.40101	10.393	chr1	165919067	165919216	150	11	Intron	first	NA	ENSSSCT00000005381	NA	NA	NA	N	Y	ENSSSCT00000005381	CYB5A	ENSG00000166347	CYB5A	30.4	9.71	0.0038822	0.00602593
739	18	13.8188	18.0955	7.53993	6.07353	3.92623	chr1	165987063	165987182	120	9	intergenic	NA	NA	NA	NA	NA	NA	N	Y	NA	NA	NA	NA	16.64	5.85	0.0035635	0.00587622
740	37.2727	41.739	40.8865	24.3456	12.0531	11.0543	chr1	166842987	166843123	137	11	intergenic	NA	NA	NA	NA	NA	NA	N	Y	NA	NA	NA	NA	39.97	15.82	0.0057622	0.00687277
741	27.4444	26.3708	32.3562	8.61706	7.49499	12.2406	chr1	167292118	167292173	56	9	intergenic	NA	NA	NA	NA	NA	NA	N	Y	NA	NA	NA	NA	28.72	9.45	0.00117621	0.00487222
742	34	28.6049	24.8064	46.5321	47.6837	48.4312	chr1	167389349	167389430	82	5	intergenic	NA	NA	NA	NA	NA	NA	N	Y	NA	NA	NA	NA	29.14	47.55	0.0024991	0.00543725
743	37.8889	33.5105	34.3934	15.7531	13.5685	11.0858	chr1	167602018	167602145	128	9	intergenic	NA	NA	NA	NA	NA	NA	N	Y	NA	NA	NA	NA	35.26	13.47	0.00032436	0.00437226
744	24.3333	16.5825	19.6534	4.71246	8.27034	4.85005	chr1	167940553	167940648	96	9	intergenic	NA	NA	NA	NA	NA	NA	N	Y	NA	NA	NA	NA	20.19	5.94	0.0049391	0.00649938
745	14.875	15.9348	16.3129	4.24121	4.50669	6.23578	chr1	168130200	168130258	59	8	intergenic	NA	NA	NA	NA	NA	NA	N	Y	NA	NA	NA	NA	15.71	4.99	0.000143161	0.00408185
746	17.5	15.0279	15.9624	29.0826	33.146	28.5807	chr1	169218595	169218797	203	10	intergenic	NA	NA	NA	NA	NA	NA	N	Y	NA	NA	NA	NA	16.16	30.27	0.0009434	0.00473163
747	105.231	89.2108	115.404	34.7686	22.813	30.8591	chr1	171172361	171172553	193	13	intergenic	NA	NA	NA	NA	NA	NA	N	Y	NA	NA	NA	NA	103.28	29.48	0.00092213	0.00472829
748	71.2308	55.966	65.542	32.4383	15.656	24.4634	chr1	172675615	172675766	152	13	intergenic	NA	NA	NA	NA	NA	NA	N	Y	NA	NA	NA	NA	64.25	24.19	0.0036824	0.00593799
749	13.3333	17.7917	17.9757	4.44317	4.07056	5.19648	chr1	172756825	172756937	113	6	intergenic	NA	NA	NA	NA	NA	NA	N	Y	NA	NA	NA	NA	16.37	4.57	0.0016165	0.0051078
750	20.2857	23.3932	22.9575	13.6757	10.4671	8.90826	chr1	173353657	173353743	87	7	intergenic	NA	NA	NA	NA	NA	NA	N	Y	NA	NA	NA	NA	22.21	11.02	0.0027973	0.00555785
751	52.6	57.417	54.7898	36.5956	38.1469	35.9597	chr1	173543834	173543874	41	5	intergenic	NA	NA	NA	NA	NA	NA	N	Y	NA	NA	NA	NA	54.94	36.9	0.00030069	0.00431109
752	25.0909	17.9958	19.7079	38.6666	39.2254	40.627	chr1	173754935	173755176	242	11	intergenic	NA	NA	NA	NA	NA	NA	N	Y	NA	NA	NA	NA	20.93	39.51	0.00110381	0.00484592
753	9.4	8.49855	7.33407	23.5084	20.2365	22.2409	chr1	174006316	174006511	196	5	intergenic	NA	NA	NA	NA	NA	NA	N	Y	NA	NA	NA	NA	8.41	22	0.00026472	0.00431109
754	46.5	41.8882	39.0971	15.5511	9.40105	8.48759	chr1	174349388	174349558	171	12	intergenic	NA	NA	NA	NA	NA	NA	N	Y	NA	NA	NA	NA	42.5	11.15	0.00053739	0.00448558
755	45	45.9474	36.4906	22.6198	15.1192	9.87332	chr1	174606776	174606854	79	6	intergenic	NA	NA	NA	NA	NA	NA	N	Y	NA	NA	NA	NA	42.48	15.87	0.0050551	0.00654861
756	51.8	59.3862	59.104	98.0325	113.627	91.666	chr1	175184007	175184197	191	10	intergenic	NA	NA	NA	NA	NA	NA	N	Y	NA	NA	NA	NA	56.76	101.11	0.0031426	0.00570031
757	50.5833	57.5207	52.7586	27.1639	13.1809	15.9359	chr1	175423881	175424098	218	12	Intron	internal	NA	ENSSSCT00000005397	NA	NA	NA	N	Y	ENSSSCT00000005397	SERPINB7	ENSG00000166396	SERPINB7	53.62	18.76	0.00182158	0.00518189
758	21.4444	24.989	24.2072	12.387	12.2763	14.2037	chr1	175754374	175754469	96	9	intergenic	NA	NA	NA	NA	NA	NA	N	Y	NA	NA	NA	NA	23.55	12.96	0.0010413	0.00479203
759	16.8333	15.5461	22.2898	6.05887	7.17193	3.81075	chr1	175768797	175768844	48	6	intergenic	NA	NA	NA	NA	NA	NA	N	Y	NA	NA	NA	NA	18.22	5.68	0.0054198	0.00671145
760	19.1429	15.8422	12.018	31.1599	31.5676	30.4365	chr1	175874781	175875202	422	7	intergenic	NA	NA	NA	NA	NA	NA	N	Y	NA	NA	NA	NA	15.67	31.05	0.0017986	0.00516952
761	24.6	22.1791	23.7279	40.2309	43.2642	52.3805	chr1	175980763	175980958	196	5	intergenic	NA	NA	NA	NA	NA	NA	N	Y	NA	NA	NA	NA	23.5	45.29	0.0042375	0.00617034
762	10.1667	7.42759	5.3927	18.1766	16.6699	19.7466	chr1	176410639	176410836	198	6	Intron	last	NA	ENSSSCT00000005403	NA	NA	NA	N	Y	ENSSSCT00000005403	ZCCHC2	ENSG00000141664	ZCCHC2	7.66	18.2	0.0030423	0.00566487
763	17.4	26.3248	17.9038	47.2592	44.4272	44.0662	chr1	176434741	176434840	100	5	intergenic	NA	NA	NA	NA	NA	NA	N	Y	NA	NA	NA	NA	20.54	45.25	0.00128348	0.00495624
764	14.8333	12.6096	6.47124	30.4963	30.4323	36.7218	chr1	176434986	176435137	152	6	intergenic	NA	NA	NA	NA	NA	NA	N	Y	NA	NA	NA	NA	11.3	32.55	0.0028551	0.00557052
765	29.9167	27.8967	24.2671	12.7236	6.00892	8.74741	chr1	176744771	176744941	171	12	Intron	internal	NA	ENSSSCT00000005405	NA	NA	NA	N	Y	ENSSSCT00000005405	KIAA1468	ENSG00000134444	KIAA1468	27.36	9.16	0.0020576	0.00527972
766	16.5714	17.0267	21.5708	35.4877	36.3858	42.3142	chr1	177232003	177232192	190	7	intergenic	NA	NA	NA	NA	NA	NA	N	Y	NA	NA	NA	NA	18.39	38.06	0.00181509	0.00518189
767	9.6	12.2296	5.3927	21.5696	25.1212	22.4488	chr1	178837945	178838034	90	5	intergenic	NA	NA	NA	NA	NA	NA	N	Y	NA	NA	NA	NA	9.07	23.05	0.0034772	0.00583021
768	9.4	11.4005	10.1383	15.9954	17.4452	17.2523	chr1	178968175	178968310	136	5	Intron	internal	NA	ENSSSCT00000005413	NA	NA	NA	N	Y	ENSSSCT00000005413	CCBE1	ENSG00000183287	CCBE1	10.31	16.9	0.00088095	0.00471104
769	23.0909	18.7496	20.002	9.47387	8.56403	12.0936	chr1	179096657	179096754	98	11	Intron	internal	NA	ENSSSCT00000005413	NA	NA	NA	N	Y	ENSSSCT00000005413	CCBE1	ENSG00000183287	CCBE1	20.61	10.04	0.0031789	0.00570927
770	19.1667	19.3463	21.0315	8.88634	8.72262	9.52689	chr1	179309857	179309924	68	6	Intron	internal	NA	ENSSSCT00000005418	NA	NA	NA	N	Y	ENSSSCT00000005418	NA	NA	NA	19.85	9.05	7.6701e-05	0.00397108
771	55.6667	59.9389	56.4436	81.9967	92.4598	92.3242	chr1	179346184	179346376	193	6	Intron	internal	NA	ENSSSCT00000005418	NA	NA	NA	N	Y	ENSSSCT00000005418	NA	NA	NA	57.35	88.93	0.00104048	0.00479203
772	25	23.2155	26.3164	11.1483	10.6998	6.85936	chr1	179352921	179353114	194	5	Intron	internal	NA	ENSSSCT00000005418	NA	NA	NA	N	Y	ENSSSCT00000005418	NA	NA	NA	24.84	9.57	0.00072193	0.00458142
773	7	5.18204	3.88274	13.3295	15.817	15.5894	chr1	179406089	179406224	136	5	intergenic	NA	NA	NA	NA	NA	NA	N	Y	NA	NA	NA	NA	5.35	14.91	0.00136012	0.00500285
774	8.57143	10.216	12.018	26.8321	27.0817	27.7641	chr1	179440576	179440835	260	7	intergenic	NA	NA	NA	NA	NA	NA	N	Y	NA	NA	NA	NA	10.27	27.23	8.0391e-05	0.00397108
775	4.6	7.46214	7.33407	14.5413	17.9105	16.8366	chr1	179464857	179464963	107	5	intergenic	NA	NA	NA	NA	NA	NA	N	Y	NA	NA	NA	NA	6.47	16.43	0.00186205	0.005209
776	17.4	10.3641	14.6681	26.9014	27.5635	30.1396	chr1	179902856	179903377	522	10	intergenic	NA	NA	NA	NA	NA	NA	N	Y	NA	NA	NA	NA	14.14	28.2	0.0034787	0.00583021
777	53.8	59.6971	55.4369	82.1583	82.109	87.5088	chr1	179957956	179958173	218	5	Intron	last	NA	ENSSSCT00000005428	NA	NA	NA	N	Y	ENSSSCT00000005428	NEDD4L	ENSG00000049759	NEDD4L	56.31	83.93	0.00038395	0.00447422
777	53.8	59.6971	55.4369	82.1583	82.109	87.5088	chr1	179957956	179958173	218	5	Intron	last	NA	ENSSSCT00000005429	NA	NA	NA	N	Y	ENSSSCT00000005429	NEDD4L	ENSG00000049759	NEDD4L	56.31	83.93	0.00038395	0.00447422
778	41	35.5833	33.6145	59.3769	69.9748	55.4292	chr1	180354489	180354645	157	6	intergenic	NA	NA	NA	NA	NA	NA	N	Y	NA	NA	NA	NA	36.73	61.59	0.0069642	0.00759797
779	33.6	38.5544	35.5918	52.1063	54.6618	58.6163	chr1	180426656	180426791	136	5	intergenic	NA	NA	NA	NA	NA	NA	N	Y	NA	NA	NA	NA	35.92	55.13	0.00127816	0.00495624
780	54.3684	54.4387	61.0227	25.0008	18.9755	18.762	chr1	180817639	180817856	218	19	downstream2k	NA	NA	ENSSSCT00000005439	NA	NA	NA	N	Y	ENSSSCT00000005439	PARP16	ENSG00000138617	PARP16	56.61	20.91	0.00028442	0.00431109
781	82.6667	67.0211	92.6346	37.2957	20.6758	23.5574	chr1	181035147	181035236	90	9	Intron	internal	NA	ENSSSCT00000005445	NA	NA	NA	N	Y	ENSSSCT00000005445	DPP8	ENSG00000074603	DPP8	80.77	27.18	0.004064	0.00609926
781	82.6667	67.0211	92.6346	37.2957	20.6758	23.5574	chr1	181035147	181035236	90	9	Intron	internal	NA	ENSSSCT00000032958	NA	NA	NA	N	Y	ENSSSCT00000032958	DPP8	ENSG00000074603	DPP8	80.77	27.18	0.004064	0.00609926
781	82.6667	67.0211	92.6346	37.2957	20.6758	23.5574	chr1	181035147	181035236	90	9	Intron	last	NA	ENSSSCT00000033160	NA	NA	NA	N	Y	ENSSSCT00000033160	DPP8	ENSG00000074603	DPP8	80.77	27.18	0.004064	0.00609926
781	82.6667	67.0211	92.6346	37.2957	20.6758	23.5574	chr1	181035147	181035236	90	9	Intron	last	NA	ENSSSCT00000033562	NA	NA	NA	N	Y	ENSSSCT00000033562	DPP8	ENSG00000074603	DPP8	80.77	27.18	0.004064	0.00609926
781	82.6667	67.0211	92.6346	37.2957	20.6758	23.5574	chr1	181035147	181035236	90	9	Intron	internal	NA	ENSSSCT00000033892	NA	NA	NA	N	Y	ENSSSCT00000033892	DPP8	ENSG00000074603	DPP8	80.77	27.18	0.004064	0.00609926
781	82.6667	67.0211	92.6346	37.2957	20.6758	23.5574	chr1	181035147	181035236	90	9	Intron	internal	NA	ENSSSCT00000033955	NA	NA	NA	N	Y	ENSSSCT00000033955	DPP8	ENSG00000074603	DPP8	80.77	27.18	0.004064	0.00609926
781	82.6667	67.0211	92.6346	37.2957	20.6758	23.5574	chr1	181035147	181035236	90	9	Intron	internal	NA	ENSSSCT00000034112	NA	NA	NA	N	Y	ENSSSCT00000034112	DPP8	ENSG00000074603	DPP8	80.77	27.18	0.004064	0.00609926
781	82.6667	67.0211	92.6346	37.2957	20.6758	23.5574	chr1	181035147	181035236	90	9	Intron	internal	NA	ENSSSCT00000034461	NA	NA	NA	N	Y	ENSSSCT00000034461	DPP8	ENSG00000074603	DPP8	80.77	27.18	0.004064	0.00609926
781	82.6667	67.0211	92.6346	37.2957	20.6758	23.5574	chr1	181035147	181035236	90	9	Intron	internal	NA	ENSSSCT00000035110	NA	NA	NA	N	Y	ENSSSCT00000035110	DPP8	ENSG00000074603	DPP8	80.77	27.18	0.004064	0.00609926
781	82.6667	67.0211	92.6346	37.2957	20.6758	23.5574	chr1	181035147	181035236	90	9	Intron	internal	NA	ENSSSCT00000035603	NA	NA	NA	N	Y	ENSSSCT00000035603	DPP8	ENSG00000074603	DPP8	80.77	27.18	0.004064	0.00609926
781	82.6667	67.0211	92.6346	37.2957	20.6758	23.5574	chr1	181035147	181035236	90	9	Intron	internal	NA	ENSSSCT00000036317	NA	NA	NA	N	Y	ENSSSCT00000036317	DPP8	ENSG00000074603	DPP8	80.77	27.18	0.004064	0.00609926
782	22.8	14.5097	17.2566	34.4144	43.0316	49.4705	chr1	181156346	181156502	157	5	Intron	internal	NA	ENSSSCT00000005447	NA	NA	NA	N	Y	ENSSSCT00000005447	VWA9	ENSG00000138614	VWA9	18.19	42.31	0.0084813	0.00865144
782	22.8	14.5097	17.2566	34.4144	43.0316	49.4705	chr1	181156346	181156502	157	5	Intron	internal	NA	ENSSSCT00000030635	NA	NA	NA	N	Y	ENSSSCT00000030635	VWA9	ENSG00000138614	VWA9	18.19	42.31	0.0084813	0.00865144
783	39.1667	35.2379	40.625	61.8005	69.9748	61.6649	chr1	181412694	181412890	197	6	intergenic	NA	NA	NA	NA	NA	NA	N	Y	NA	NA	NA	NA	38.34	64.48	0.00120004	0.00489145
784	19.8	23.2155	23.7279	6.05887	4.88467	10.8087	chr1	181529492	181529592	101	5	intergenic	NA	NA	NA	NA	NA	NA	N	Y	NA	NA	NA	NA	22.25	7.25	0.0023815	0.00538651
785	15.3333	15.2007	14.74	7.06868	8.14111	6.409	chr1	182061125	182061191	67	6	intergenic	NA	NA	NA	NA	NA	NA	N	Y	NA	NA	NA	NA	15.09	7.21	0.000122033	0.00406226
786	23.2	22.3864	19.6294	34.4144	36.5187	32.8418	chr1	182426625	182426796	172	5	Intron	last	NA	ENSSSCT00000005460	NA	NA	NA	N	Y	ENSSSCT00000005460	SMAD6	ENSG00000137834	SMAD6	21.74	34.59	0.00106205	0.00481465
787	24.3333	20.59	23.8717	30.052	30.5098	30.8325	chr1	182441183	182441867	685	30	Intron	last	NA	ENSSSCT00000005460	NA	NA	NA	N	Y	ENSSSCT00000005460	SMAD6	ENSG00000137834	SMAD6	22.93	30.46	0.0032835	0.00573897
788	19.875	19.5622	11.9988	32.8694	47.3929	44.0402	chr1	182444864	182445112	249	8	Intron	last	NA	ENSSSCT00000005460	NA	NA	NA	N	Y	ENSSSCT00000005460	SMAD6	ENSG00000137834	SMAD6	17.15	41.43	0.0088232	0.00892713
789	23.8	24.4592	27.1792	39.2615	47.4511	39.909	chr1	182694738	182695055	318	5	intergenic	NA	NA	NA	NA	NA	NA	N	Y	NA	NA	NA	NA	25.15	42.21	0.0037847	0.00598424
790	12.375	17.2303	19.6834	30.2944	30.2384	33.1276	chr1	182703390	182703542	153	8	intergenic	NA	NA	NA	NA	NA	NA	N	Y	NA	NA	NA	NA	16.43	31.22	0.0032574	0.00573386
791	17.6	13.8879	14.4524	6.05887	5.58248	7.27508	chr1	182708839	182708907	69	5	intergenic	NA	NA	NA	NA	NA	NA	N	Y	NA	NA	NA	NA	15.31	6.31	0.0020227	0.00526107
792	15	19.5437	18.4893	11.0791	8.14111	9.35367	chr1	182860489	182860574	86	7	Intron	internal	NA	ENSSSCT00000005463	NA	NA	NA	N	Y	ENSSSCT00000005463	AAGAB	ENSG00000103591	AAGAB	17.68	9.52	0.0072584	0.00778796
793	19.5556	21.9949	17.4963	34.7375	31.0138	37.7611	chr1	182885305	182885715	411	9	Intron	internal	NA	ENSSSCT00000005463	NA	NA	NA	N	Y	ENSSSCT00000005463	AAGAB	ENSG00000103591	AAGAB	19.68	34.5	0.0032022	0.00571462
794	17.7143	13.6214	16.6403	7.78998	7.14424	5.6419	chr1	182967801	182967890	90	7	intergenic	NA	NA	NA	NA	NA	NA	N	Y	NA	NA	NA	NA	15.99	6.86	0.0027034	0.00551611
795	26.6667	22.9737	23.9076	10.0981	5.81508	6.92864	chr1	183009378	183009535	158	6	intergenic	NA	NA	NA	NA	NA	NA	N	Y	NA	NA	NA	NA	24.52	7.61	0.0005645	0.00450795
796	63.5	59.248	57.8816	41.4023	32.7583	23.0377	chr1	183359531	183359597	67	6	Intron	internal	NA	ENSSSCT00000024115	NA	NA	NA	N	Y	ENSSSCT00000024115	MAP2K5	ENSG00000137764	MAP2K5	60.21	32.4	0.0075185	0.00796502
796	63.5	59.248	57.8816	41.4023	32.7583	23.0377	chr1	183359531	183359597	67	6	Intron	internal	NA	ENSSSCT00000036194	NA	NA	NA	N	Y	ENSSSCT00000036194	MAP2K5	ENSG00000137764	MAP2K5	60.21	32.4	0.0075185	0.00796502
797	48.8571	51.2282	44.0661	75.9956	91.546	100.96	chr1	183393914	183394059	146	7	Intron	internal	NA	ENSSSCT00000024115	NA	NA	NA	N	Y	ENSSSCT00000024115	MAP2K5	ENSG00000137764	MAP2K5	48.05	89.5	0.0054369	0.00671993
797	48.8571	51.2282	44.0661	75.9956	91.546	100.96	chr1	183393914	183394059	146	7	Intron	internal	NA	ENSSSCT00000036194	NA	NA	NA	N	Y	ENSSSCT00000036194	MAP2K5	ENSG00000137764	MAP2K5	48.05	89.5	0.0054369	0.00671993
798	16.5714	15.3981	15.5618	33.2372	31.0692	29.9911	chr1	183626071	183626288	218	7	intergenic	NA	NA	NA	NA	NA	NA	N	Y	NA	NA	NA	NA	15.84	31.43	0.000103994	0.00397108
799	13.5	12.0914	14.5603	26.4571	32.1768	33.9504	chr1	183929338	183929451	114	6	Intron	last	NA	ENSSSCT00000005470	NA	NA	NA	N	Y	ENSSSCT00000005470	NA	ENSG00000033800	PIAS1	13.38	30.86	0.00180289	0.00516952
799	13.5	12.0914	14.5603	26.4571	32.1768	33.9504	chr1	183929338	183929451	114	6	Exon	last	NA	ENSSSCT00000031923	NA	NA	NA	N	Y	ENSSSCT00000031923	FEM1B	ENSG00000169018	FEM1B	13.38	30.86	0.00180289	0.00516952
800	31.4	26.3248	24.5907	43.6239	51.6379	49.2627	chr1	184142521	184142756	236	5	intergenic	NA	NA	NA	NA	NA	NA	N	Y	NA	NA	NA	NA	27.44	48.17	0.0027026	0.00551611
801	15.1429	19.2476	19.4137	29.4288	34.8905	31.3274	chr1	184603951	184604215	265	7	Intron	first	NA	ENSSSCT00000005475	NA	NA	NA	N	Y	ENSSSCT00000005475	NA	ENSG00000139223	ANP32D	17.93	31.88	0.0027827	0.00554788
802	53	51.3493	44.5143	28.7521	18.5025	12.3771	chr1	184647576	184647710	135	11	intergenic	NA	NA	NA	NA	NA	NA	N	Y	NA	NA	NA	NA	49.62	19.88	0.0054366	0.00671993
803	34.6667	34.3166	40.5052	17.5034	14.7315	18.2454	chr1	185001084	185001173	90	9	Intron	first	NA	ENSSSCT00000022924	NA	NA	NA	N	Y	ENSSSCT00000022924	GLCE	ENSG00000138604	GLCE	36.5	16.83	0.00098145	0.00476984
804	42.8571	34.4976	36.3622	18.3497	11.2979	14.5502	chr1	185225772	185225957	186	7	Intron	internal	NA	ENSSSCT00000005481	NA	NA	NA	N	Y	ENSSSCT00000005481	KIF23	ENSG00000137807	KIF23	37.91	14.73	0.0020445	0.00527349
805	30	30.0558	28.4735	19.146	17.9105	19.1231	chr1	185286541	185286718	178	10	Intron	internal	NA	ENSSSCT00000005481	NA	NA	NA	N	Y	ENSSSCT00000005481	KIF23	ENSG00000137807	KIF23	29.51	18.73	8.1011e-05	0.00397108
806	98.5	97.0337	89.9233	121.026	137.817	132.51	chr1	185289707	185289894	188	8	Intron	internal	NA	ENSSSCT00000005481	NA	NA	NA	N	Y	ENSSSCT00000005481	KIF23	ENSG00000137807	KIF23	95.15	130.45	0.0032792	0.00573897
807	33.8	46.0165	47.8872	67.1323	82.8068	75.2451	chr1	185303536	185303714	179	5	downstream2k	NA	NA	ENSSSCT00000005481	NA	NA	NA	N	Y	ENSSSCT00000005481	KIF23	ENSG00000137807	KIF23	42.57	75.06	0.0068001	0.00749815
808	21.3333	20.5554	15.6388	4.8471	7.75344	4.85005	chr1	185741015	185741106	92	6	intergenic	NA	NA	NA	NA	NA	NA	N	Y	NA	NA	NA	NA	19.18	5.82	0.002757	0.00554485
809	13	9.03156	8.62832	22.1582	28.0785	28.358	chr1	186157598	186157827	230	7	intergenic	NA	NA	NA	NA	NA	NA	N	Y	NA	NA	NA	NA	10.22	26.2	0.0028806	0.0055773
810	7.66667	9.21252	8.14897	18.042	18.7375	17.4371	chr1	186175706	186176162	457	9	intergenic	NA	NA	NA	NA	NA	NA	N	Y	NA	NA	NA	NA	8.34	18.07	7.9945e-05	0.00397108
811	16.6	19.4845	19.4137	12.6025	11.165	12.0558	chr1	186653726	186653800	75	5	Intron	internal	NA	ENSSSCT00000005485	NA	NA	NA	N	Y	ENSSSCT00000005485	UACA	ENSG00000137831	UACA	18.5	11.94	0.0032161	0.00572334
812	23.2857	26.5024	26.5013	46.5668	46.3545	40.978	chr1	186812316	186812581	266	7	Promoter	HCP	Intermediate	ENSSSCT00000005486	NA	NA	NA	N	Y	ENSSSCT00000005486	LARP6	ENSG00000166173	LARP6	25.43	44.63	0.00082135	0.00464627
813	29.5	29.1922	26.7837	47.8651	55.0494	59.4131	chr1	187533176	187533468	293	6	Intron	last	NA	ENSSSCT00000023869	NA	NA	NA	N	Y	ENSSSCT00000023869	NA	NA	NA	28.49	54.11	0.00180167	0.00516952
814	8.625	9.45722	8.62832	17.1163	21.9519	18.8373	chr1	187563018	187563559	542	8	Intron	last	NA	ENSSSCT00000023869	NA	NA	NA	N	Y	ENSSSCT00000023869	NA	NA	NA	8.9	19.3	0.00196027	0.00522533
815	19.2	13.0587	21.5708	30.7791	34.1927	31.3868	chr1	187627537	187627676	140	5	intergenic	NA	NA	NA	NA	NA	NA	N	Y	NA	NA	NA	NA	17.94	32.12	0.0066813	0.00742415
816	48.6364	57.3793	50.5933	31.2858	21.1458	21.5418	chr1	187825599	187825763	165	11	Intron	first	NA	ENSSSCT00000005492	NA	NA	NA	N	Y	ENSSSCT00000005492	THSD4	ENSG00000187720	THSD4	52.2	24.66	0.0029032	0.00558745
816	48.6364	57.3793	50.5933	31.2858	21.1458	21.5418	chr1	187825599	187825763	165	11	Intron	first	NA	ENSSSCT00000005493	NA	NA	NA	N	Y	ENSSSCT00000005493	THSD4	ENSG00000187720	THSD4	52.2	24.66	0.0029032	0.00558745
817	36.8333	42.8382	42.7821	57.1554	65.9043	66.3418	chr1	188002021	188002185	165	6	Intron	internal	NA	ENSSSCT00000005492	NA	NA	NA	N	Y	ENSSSCT00000005492	THSD4	ENSG00000187720	THSD4	40.82	63.13	0.0034225	0.00580373
817	36.8333	42.8382	42.7821	57.1554	65.9043	66.3418	chr1	188002021	188002185	165	6	Intron	internal	NA	ENSSSCT00000005493	NA	NA	NA	N	Y	ENSSSCT00000005493	THSD4	ENSG00000187720	THSD4	40.82	63.13	0.0034225	0.00580373
818	18.8	16.7898	19.198	8.24007	3.72165	4.15719	chr1	188149639	188149720	82	5	Promoter	ICP	Distal	ENSSSCT00000005491	NA	NA	NA	N	Y	ENSSSCT00000005491	MYO9A	ENSG00000066933	MYO9A	18.26	5.37	0.00135675	0.00500285
818	18.8	16.7898	19.198	8.24007	3.72165	4.15719	chr1	188149639	188149720	82	5	downstream2k	NA	NA	ENSSSCT00000022878	NA	NA	NA	N	Y	ENSSSCT00000022878	NA	NA	NA	18.26	5.37	0.00135675	0.00500285
819	19.2	17.8262	12.0796	28.8402	35.3557	38.2461	chr1	188180790	188180900	111	5	Promoter	LCP	Intermediate	ENSSSCT00000022878	NA	NA	NA	N	Y	ENSSSCT00000022878	NA	NA	NA	16.37	34.15	0.0073371	0.00784119
820	23.1667	22.4555	15.9983	34.7375	41.4809	45.2094	chr1	188403993	188404233	241	6	Exon	last	NA	ENSSSCT00000022515	NA	NA	NA	N	Y	ENSSSCT00000022515	PNN	ENSG00000100941	PNN	20.54	40.48	0.0064355	0.00727755
821	48.7	39.4872	37.1018	21.0849	12.5606	12.7833	chr1	190478043	190478156	114	10	intergenic	NA	NA	NA	NA	NA	NA	N	Y	NA	NA	NA	NA	41.76	15.48	0.0043247	0.00622556
822	18.8947	16.4189	25.6011	4.8471	6.48841	4.15719	chr1	190676758	190676975	218	19	intergenic	NA	NA	NA	NA	NA	NA	N	Y	NA	NA	NA	NA	20.3	5.16	0.0058777	0.00694475
823	79	55.0592	78.7334	28.4767	16.1369	15.8493	chr1	190896912	190896962	51	8	intergenic	NA	NA	NA	NA	NA	NA	N	Y	NA	NA	NA	NA	70.93	20.15	0.004782	0.0064211
824	11.7143	15.8422	19.5678	34.449	36.8842	27.7641	chr1	190905199	190905487	289	7	intergenic	NA	NA	NA	NA	NA	NA	N	Y	NA	NA	NA	NA	15.71	33.03	0.0081358	0.0083819
825	71.1	64.5682	50.7992	95.4878	97.6934	100.084	chr1	191069538	191069685	148	10	intergenic	NA	NA	NA	NA	NA	NA	N	Y	NA	NA	NA	NA	62.16	97.76	0.0043754	0.00624864
826	47.2222	53.6629	44.4598	28.2747	11.3717	15.0121	chr1	194572387	194572557	171	9	intergenic	NA	NA	NA	NA	NA	NA	N	Y	NA	NA	NA	NA	48.45	18.22	0.0065218	0.00732421
827	21	26.5024	25.7309	6.40509	9.13799	11.2838	chr1	194650974	194651042	69	7	intergenic	NA	NA	NA	NA	NA	NA	N	Y	NA	NA	NA	NA	24.41	8.94	0.0022449	0.00533595
828	71	56.7952	66.2223	37.565	24.1907	20.5781	chr1	194706792	194706845	54	5	intergenic	NA	NA	NA	NA	NA	NA	N	Y	NA	NA	NA	NA	64.67	27.44	0.0049774	0.00651593
829	42.8	34.8233	33.6504	12.6025	17.4452	18.2916	chr1	194993297	194993350	54	5	Intron	first	NA	ENSSSCT00000005510	NA	NA	NA	N	Y	ENSSSCT00000005510	KLHL28	ENSG00000179454	KLHL28	37.09	16.11	0.0034183	0.00580373
830	9.83333	12.7824	10.2461	23.6296	26.9432	23.9038	chr1	195481591	195481777	187	6	intergenic	NA	NA	NA	NA	NA	NA	N	Y	NA	NA	NA	NA	10.95	24.83	0.00059622	0.00453104
831	39.8	27.1539	30.1272	10.2597	2.2485	5.68149	chr1	195735229	195735404	176	15	intergenic	NA	NA	NA	NA	NA	NA	N	Y	NA	NA	NA	NA	32.36	6.06	0.004162	0.00613998
832	14	10.3641	12.8595	4.66067	3.48905	5.19648	chr1	196086863	196086994	132	13	intergenic	NA	NA	NA	NA	NA	NA	N	Y	NA	NA	NA	NA	12.41	4.45	0.0025636	0.00546526
833	34.6667	34.5469	40.4452	23.2257	18.4144	21.9984	chr1	196102590	196102710	121	6	intergenic	NA	NA	NA	NA	NA	NA	N	Y	NA	NA	NA	NA	36.55	21.21	0.0031836	0.00570927
834	33	35.9288	29.6598	58.973	60.283	47.9809	chr1	196706745	196706875	131	6	intergenic	NA	NA	NA	NA	NA	NA	N	Y	NA	NA	NA	NA	32.86	55.75	0.0060012	0.00701329
835	30.6	23.0083	27.2511	8.64399	7.36577	9.42296	chr1	197189012	197189229	218	15	intergenic	NA	NA	NA	NA	NA	NA	N	Y	NA	NA	NA	NA	26.95	8.48	0.00125723	0.00495229
836	58.2727	54.7412	63.5358	29.1927	10.15	18.4239	chr1	198982085	198982222	138	11	intergenic	NA	NA	NA	NA	NA	NA	N	Y	NA	NA	NA	NA	58.85	19.26	0.0028617	0.00557052
837	68.2	56.7952	70.3208	24.7202	27.4472	26.3981	chr1	200305281	200305328	48	5	Intron	internal	NA	ENSSSCT00000005531	NA	NA	NA	N	Y	ENSSSCT00000005531	SOS2	ENSG00000100485	SOS2	65.11	26.19	0.00080357	0.00464627
838	28.4286	26.3544	28.042	13.1564	12.1286	16.0349	chr1	200582545	200582629	85	7	intergenic	NA	NA	NA	NA	NA	NA	N	Y	NA	NA	NA	NA	27.61	13.77	0.00048205	0.00448558
839	57.125	55.5774	38.9623	17.7222	18.0268	4.67683	chr1	200665074	200665171	98	8	Intron	internal	NA	ENSSSCT00000005536	NA	NA	NA	N	Y	ENSSSCT00000005536	NA	ENSG00000198513	ATL1	50.55	13.48	0.0070562	0.0076572
840	56.5	70.8212	66.8695	100.981	98.2749	93.3635	chr1	200726589	200726742	154	6	intergenic	NA	NA	NA	NA	NA	NA	N	Y	NA	NA	NA	NA	64.73	97.54	0.0024244	0.00540061
841	48.3	34.0978	47.4558	10.3001	9.76934	18.0838	chr1	200728570	200728667	98	10	intergenic	NA	NA	NA	NA	NA	NA	N	Y	NA	NA	NA	NA	43.28	12.72	0.0045754	0.00633907
842	24.8	23.6301	33.4347	11.3907	4.18686	8.31437	chr1	200751135	200751164	30	5	intergenic	NA	NA	NA	NA	NA	NA	N	Y	NA	NA	NA	NA	27.29	7.96	0.0066019	0.00737091
843	12.5714	12.2888	8.93647	22.6775	21.9312	23.6069	chr1	201172466	201172583	118	7	intergenic	NA	NA	NA	NA	NA	NA	N	Y	NA	NA	NA	NA	11.27	22.74	0.00081841	0.00464627
844	5	6.01117	3.01991	13.0872	14.1888	16.0052	chr1	201544190	201544423	234	5	intergenic	NA	NA	NA	NA	NA	NA	N	Y	NA	NA	NA	NA	4.68	14.43	0.00134054	0.00499417
845	6	5.80389	3.88274	15.2684	18.1431	13.5109	chr1	201616705	201616827	123	5	intergenic	NA	NA	NA	NA	NA	NA	N	Y	NA	NA	NA	NA	5.23	15.64	0.0023186	0.00536562
846	45.375	47.9339	47.4558	24.084	21.6612	16.7587	chr1	201686938	201687120	183	8	Intron	internal	NA	ENSSSCT00000005543	NA	NA	NA	N	Y	ENSSSCT00000005543	FRMD6	ENSG00000139926	FRMD6	46.92	20.83	0.00034032	0.0044255
847	57.5833	47.9339	57.2525	24.3365	12.4055	14.2037	chr1	201719487	201719679	193	12	intergenic	NA	NA	NA	NA	NA	NA	N	Y	NA	NA	NA	NA	54.26	16.98	0.0015778	0.00508478
848	19.7143	16.7306	22.8034	4.8471	7.31039	7.57202	chr1	201961743	201961789	47	7	Intron	internal	NA	ENSSSCT00000005545	NA	NA	NA	N	Y	ENSSSCT00000005545	C14orf166	ENSG00000087302	C14orf166	19.75	6.58	0.0025371	0.00544991
849	25.8333	23.1464	28.9408	8.48242	12.5993	10.2198	chr1	202037863	202037940	78	6	Intron	internal	NA	ENSSSCT00000005546	NA	NA	NA	N	Y	ENSSSCT00000005546	NID2	ENSG00000087303	NID2	25.97	10.43	0.00164092	0.00511675
850	23.1667	22.9737	28.1319	12.4207	10.9517	10.9126	chr1	202453488	202453641	154	12	Intron	internal	NA	ENSSSCT00000005553	NA	NA	NA	N	Y	ENSSSCT00000005553	ERO1L	ENSG00000197930	ERO1L	24.76	11.43	0.0016242	0.0051078
850	23.1667	22.9737	28.1319	12.4207	10.9517	10.9126	chr1	202453488	202453641	154	12	Intron	internal	NA	ENSSSCT00000027583	NA	NA	NA	N	Y	ENSSSCT00000027583	NA	ENSG00000087301	TXNDC16	24.76	11.43	0.0016242	0.0051078
851	47.75	38.3471	39.6363	17.4193	16.8637	14.81	chr1	202582226	202582360	135	8	Intron	first	NA	ENSSSCT00000005553	NA	NA	NA	N	Y	ENSSSCT00000005553	ERO1L	ENSG00000197930	ERO1L	41.91	16.36	0.00110436	0.00484592
852	45.1667	53.7205	51.4104	78.3614	104.671	98.0403	chr1	202710918	202711155	238	6	intergenic	NA	NA	NA	NA	NA	NA	N	Y	NA	NA	NA	NA	50.1	93.69	0.0062984	0.00719335
853	27.6	21.9719	25.2378	12.8448	13.2584	8.93795	chr1	202800070	202800184	115	5	Intron	internal	NA	ENSSSCT00000005557	NA	NA	NA	N	Y	ENSSSCT00000005557	NA	ENSG00000073712	FERMT2	24.94	11.68	0.0034208	0.00580373
854	36.5	44.911	31.8169	64.426	62.609	65.1293	chr1	202905906	202906167	262	6	intergenic	NA	NA	NA	NA	NA	NA	N	Y	NA	NA	NA	NA	37.74	64.05	0.0025223	0.00544489
855	20	20.1063	15.7467	8.96713	6.28029	10.1851	chr1	203424848	203424912	65	5	intergenic	NA	NA	NA	NA	NA	NA	N	Y	NA	NA	NA	NA	18.62	8.48	0.0053042	0.00665827
856	39.4286	33.1651	37.903	59.0307	59.3138	61.467	chr1	204239920	204240186	267	7	intergenic	NA	NA	NA	NA	NA	NA	N	Y	NA	NA	NA	NA	36.83	59.94	0.00034209	0.0044255
857	28.8889	26.0254	27.5627	41.6043	45.3576	47.5767	chr1	205258799	205259262	464	9	Intron	last	NA	ENSSSCT00000005575	NA	NA	NA	N	Y	ENSSSCT00000005575	ATG14	ENSG00000126775	ATG14	27.49	44.85	0.00084289	0.0046553
858	29.1111	22.4555	27.6825	9.96348	14.2146	12.818	chr1	205323979	205324079	101	9	Promoter	ICP	Distal	ENSSSCT00000005576	NA	NA	NA	N	Y	ENSSSCT00000005576	TBPL2	ENSG00000182521	TBPL2	26.42	12.33	0.0040771	0.00610524
859	40.6667	29.3649	47.6355	12.1177	14.7315	11.0858	chr1	205426254	205426304	51	6	intergenic	NA	NA	NA	NA	NA	NA	N	Y	NA	NA	NA	NA	39.22	12.65	0.0080955	0.00835626
860	30.5714	22.2087	31.5858	12.1177	8.97184	11.8777	chr1	205535221	205535267	47	7	downstream2k	NA	NA	ENSSSCT00000005577	NA	NA	NA	N	Y	ENSSSCT00000005577	KTN1	ENSG00000126777	KTN1	28.12	10.99	0.0054767	0.00674377
861	10.5	6.04571	10.0664	21.0041	21.322	16.9752	chr1	205621292	205621524	233	6	intergenic	NA	NA	NA	NA	NA	NA	N	Y	NA	NA	NA	NA	8.87	19.77	0.0054368	0.00671993
862	15.6	9.32767	6.25553	26.4167	33.7275	27.6453	chr1	205774771	205775041	271	5	intergenic	NA	NA	NA	NA	NA	NA	N	Y	NA	NA	NA	NA	10.39	29.26	0.0060814	0.00705933
863	62.8333	47.3293	49.7926	82.1987	98.081	94.0563	chr1	205804239	205804392	154	6	intergenic	NA	NA	NA	NA	NA	NA	N	Y	NA	NA	NA	NA	53.32	91.45	0.0048985	0.00648363
864	13.2	16.5825	11.6482	6.30123	3.02384	3.11789	chr1	205981970	205982050	81	5	Intron	first	NA	ENSSSCT00000029724	NA	NA	NA	N	Y	ENSSSCT00000029724	PELI2	ENSG00000139946	PELI2	13.81	4.15	0.0059557	0.00698667
865	25.2	27.3612	29.7677	37.8074	47.2185	45.7291	chr1	206153903	206153997	95	5	Intron	internal	NA	ENSSSCT00000029724	NA	NA	NA	N	Y	ENSSSCT00000029724	PELI2	ENSG00000139946	PELI2	27.44	43.58	0.0072989	0.00781404
866	65.5	68.1438	61.1397	38.2466	16.791	27.0867	chr1	206487642	206487817	176	16	Intron	internal	NA	ENSSSCT00000005579	NA	NA	NA	N	Y	ENSSSCT00000005579	TMEM260	ENSG00000070269	TMEM260	64.93	27.37	0.0045179	0.00632124
867	12.2	13.266	13.3739	23.5084	21.6321	24.5274	chr1	206501848	206501888	41	5	Exon	last	NA	ENSSSCT00000005579	NA	NA	NA	N	Y	ENSSSCT00000005579	TMEM260	ENSG00000070269	TMEM260	12.95	23.22	0.00037833	0.00447422
868	38.1	32.5432	35.3761	13.2083	21.1669	9.76939	chr1	206529188	206529321	134	10	intergenic	NA	NA	NA	NA	NA	NA	N	Y	NA	NA	NA	NA	35.34	14.71	0.0052613	0.006641
869	16.6667	11.8323	13.6615	5.45298	0.775344	5.19648	chr1	206622111	206622281	171	12	intergenic	NA	NA	NA	NA	NA	NA	N	Y	NA	NA	NA	NA	14.05	3.81	0.0077823	0.00813786
870	4.66667	5.52751	4.85343	12.5217	12.987	10.5662	chr1	206684975	206685105	131	6	intergenic	NA	NA	NA	NA	NA	NA	N	Y	NA	NA	NA	NA	5.02	12.02	0.00087795	0.00471104
871	52.875	55.7069	44.8942	81.4918	88.3892	80.9352	chr1	206816700	206816884	185	8	intergenic	NA	NA	NA	NA	NA	NA	N	Y	NA	NA	NA	NA	51.16	83.61	0.00128495	0.00495624
872	10	10.3641	6.29148	17.7727	20.159	20.9591	chr1	206994349	206994504	156	6	Promoter	ICP	Distal	ENSSSCT00000005583	NA	NA	NA	N	Y	ENSSSCT00000005583	EXOC5	ENSG00000070367	EXOC5	8.89	19.63	0.0026557	0.0055046
873	42.2	52.4423	37.9646	74.8877	76.2939	70.6722	chr1	208328608	208328743	136	5	Intron	internal	NA	ENSSSCT00000005590	NA	NA	NA	N	Y	ENSSSCT00000005590	ARID4A	ENSG00000032219	ARID4A	44.2	73.95	0.0029834	0.00562848
874	19.4	16.7898	12.9425	29.0826	28.3776	26.8139	chr1	209444711	209444809	99	5	Intron	internal	NA	ENSSSCT00000005597	NA	NA	NA	N	Y	ENSSSCT00000005597	DAAM1	ENSG00000100592	DAAM1	16.38	28.09	0.0041785	0.00614758
875	14.125	13.4733	15.2344	21.8119	25.8771	24.8132	chr1	209460264	209460743	480	8	Exon	internal	NA	ENSSSCT00000005597	NA	NA	NA	N	Y	ENSSSCT00000005597	DAAM1	ENSG00000100592	DAAM1	14.28	24.17	0.00170172	0.00514163
875	14.125	13.4733	15.2344	21.8119	25.8771	24.8132	chr1	209460264	209460743	480	8	Intron	internal	NA	ENSSSCT00000005597	NA	NA	NA	N	Y	ENSSSCT00000005597	DAAM1	ENSG00000100592	DAAM1	14.28	24.17	0.00170172	0.00514163
876	23.625	14.8984	16.987	37.565	42.8862	43.2607	chr1	209691868	209692079	212	8	Intron	internal	NA	ENSSSCT00000026485	NA	NA	NA	N	Y	ENSSSCT00000026485	CCDC175	ENSG00000151838	CCDC175	18.5	41.24	0.0020991	0.00529136
876	23.625	14.8984	16.987	37.565	42.8862	43.2607	chr1	209691868	209692079	212	8	Intron	internal	NA	ENSSSCT00000028792	NA	NA	NA	N	Y	ENSSSCT00000028792	CCDC175	ENSG00000151838	CCDC175	18.5	41.24	0.0020991	0.00529136
876	23.625	14.8984	16.987	37.565	42.8862	43.2607	chr1	209691868	209692079	212	8	Intron	internal	NA	ENSSSCT00000032090	NA	NA	NA	N	Y	ENSSSCT00000032090	CCDC175	ENSG00000151838	CCDC175	18.5	41.24	0.0020991	0.00529136
877	2.6	3.73107	3.66704	8.72478	12.0954	9.97725	chr1	209929507	209929628	122	5	Intron	first	NA	ENSSSCT00000022854	NA	NA	NA	N	Y	ENSSSCT00000022854	RTN1	ENSG00000139970	RTN1	3.33	10.27	0.0027222	0.00552959
878	15	16.2057	16.6683	8.15194	7.29528	4.53511	chr1	210554005	210554210	206	11	intergenic	NA	NA	NA	NA	NA	NA	N	Y	NA	NA	NA	NA	15.96	6.66	0.00149569	0.00504721
879	44.1429	27.2427	39.4437	14.3682	5.81508	8.46284	chr1	210584992	210585059	68	7	intergenic	NA	NA	NA	NA	NA	NA	N	Y	NA	NA	NA	NA	36.94	9.55	0.0082758	0.0084842
880	14.8571	17.1748	14.3292	7.78998	7.64268	8.46284	chr1	210688218	210688368	151	7	intergenic	NA	NA	NA	NA	NA	NA	N	Y	NA	NA	NA	NA	15.45	7.97	0.0011836	0.00487222
881	72	63.0136	78.7334	108.333	120.488	121.598	chr1	211530336	211530454	119	5	intergenic	NA	NA	NA	NA	NA	NA	N	Y	NA	NA	NA	NA	71.25	116.81	0.00185897	0.005209
882	16.8333	9.50041	16.5376	27.8708	32.1768	29.9664	chr1	211779160	211779448	289	6	Intron	internal	NA	ENSSSCT00000005616	NA	NA	NA	N	Y	ENSSSCT00000005616	PKC	ENSG00000027075	PRKCH	14.29	30	0.0043392	0.00622969
883	31.2222	31.2074	28.5214	12.1177	10.2087	9.12271	chr1	212566018	212566145	128	9	intergenic	NA	NA	NA	NA	NA	NA	N	Y	NA	NA	NA	NA	30.32	10.48	9.668e-05	0.00397108
884	37.1111	33.1651	32.8355	45.7781	52.2065	53.2351	chr1	212771361	212771620	260	9	intergenic	NA	NA	NA	NA	NA	NA	N	Y	NA	NA	NA	NA	34.37	50.41	0.0040755	0.00610524
885	71	65.8119	57.1626	97.7498	99.0502	94.576	chr1	212942789	212942962	174	6	Intron	internal	NA	ENSSSCT00000005628	NA	NA	NA	N	Y	ENSSSCT00000005628	NTRK3	ENSG00000140538	NTRK3	64.66	97.13	0.00157793	0.00508478
886	39.9	34.2015	45.7301	20.6002	12.0954	13.9266	chr1	212998728	212998850	123	10	Intron	internal	NA	ENSSSCT00000005628	NA	NA	NA	N	Y	ENSSSCT00000005628	NTRK3	ENSG00000140538	NTRK3	39.94	15.54	0.0044193	0.00627391
887	23.2	24.8738	21.5708	35.8685	37.2165	33.6732	chr1	214202859	214203044	186	5	intergenic	NA	NA	NA	NA	NA	NA	N	Y	NA	NA	NA	NA	23.21	35.59	0.00091952	0.00472829
888	20.4444	18.7705	17.1368	10.502	3.87672	5.65839	chr1	214471813	214471885	73	9	intergenic	NA	NA	NA	NA	NA	NA	N	Y	NA	NA	NA	NA	18.78	6.68	0.0053004	0.00665827
889	28.4667	26.8084	34.2976	11.8754	7.52084	16.0745	chr1	215722982	215723152	171	15	Intron	internal	NA	ENSSSCT00000005632	NA	NA	NA	N	Y	ENSSSCT00000005632	ER2	ENSG00000140009	ESR2	29.86	11.82	0.0057831	0.00688092
890	16.8571	15.3981	17.1026	11.0791	8.97184	6.68119	chr1	215986346	215986496	151	7	Intron	internal	NA	ENSSSCT00000005633	NA	NA	NA	N	Y	ENSSSCT00000005633	SYNE2	ENSG00000054654	SYNE2	16.45	8.91	0.0054036	0.00670282
890	16.8571	15.3981	17.1026	11.0791	8.97184	6.68119	chr1	215986346	215986496	151	7	Intron	internal	NA	ENSSSCT00000029685	NA	NA	NA	N	Y	ENSSSCT00000029685	SYNE2	ENSG00000054654	SYNE2	16.45	8.91	0.0054036	0.00670282
891	11.4	10.9859	7.76549	23.9931	33.4949	23.0724	chr1	216068482	216068630	149	5	intergenic	NA	NA	NA	NA	NA	NA	N	Y	NA	NA	NA	NA	10.05	26.85	0.0088552	0.00895719
892	45.4286	51.0801	44.3742	64.5703	70.4456	62.3578	chr1	216075880	216075976	97	7	intergenic	NA	NA	NA	NA	NA	NA	N	Y	NA	NA	NA	NA	46.96	65.79	0.0041041	0.00611627
893	21.8333	15.3734	20.672	7.27065	4.65207	7.27508	chr1	218594419	218594467	49	6	Intron	internal	NA	ENSSSCT00000005649	NA	NA	NA	N	Y	ENSSSCT00000005649	IFT74	ENSG00000096872	IFT74	19.29	6.4	0.0040376	0.00609155
894	37.2857	33.3131	46.3772	17.8304	12.9593	19.3012	chr1	219655421	219655509	89	7	intergenic	NA	NA	NA	NA	NA	NA	N	Y	NA	NA	NA	NA	38.99	16.7	0.0066644	0.00741158
895	33	26.4284	37.2867	10.9925	12.2947	10.6899	chr1	221851740	221851867	128	14	intergenic	NA	NA	NA	NA	NA	NA	N	Y	NA	NA	NA	NA	32.24	11.33	0.0028193	0.00556543
896	41.75	29.6672	39.0971	20.6002	11.9209	12.9912	chr1	221901398	221901453	56	8	intergenic	NA	NA	NA	NA	NA	NA	N	Y	NA	NA	NA	NA	36.84	15.17	0.0090429	0.00911445
897	31.8889	26.7163	29.1206	17.3688	11.1133	13.9728	chr1	222106530	222106689	160	9	intergenic	NA	NA	NA	NA	NA	NA	N	Y	NA	NA	NA	NA	29.24	14.15	0.0030014	0.00563674
898	33	36.2743	29.4801	51.5004	47.1022	54.5631	chr1	222193030	222193156	127	6	intergenic	NA	NA	NA	NA	NA	NA	N	Y	NA	NA	NA	NA	32.92	51.06	0.0034232	0.00580373
899	21.25	29.2785	23.0538	11.5119	8.43187	9.22376	chr1	222267627	222267755	129	8	intergenic	NA	NA	NA	NA	NA	NA	N	Y	NA	NA	NA	NA	24.53	9.72	0.004704	0.00638568
900	4.2	3.73107	1.94137	11.1483	13.491	11.2244	chr1	222328722	222328880	159	5	intergenic	NA	NA	NA	NA	NA	NA	N	Y	NA	NA	NA	NA	3.29	11.95	0.00110001	0.00484592
901	40.8	46.8456	37.7489	67.1323	81.6437	80.4416	chr1	222332240	222332303	64	5	intergenic	NA	NA	NA	NA	NA	NA	N	Y	NA	NA	NA	NA	41.8	76.41	0.0029647	0.0056192
902	12.1111	10.7096	11.9838	4.8471	5.68586	4.85005	chr1	222672643	222672732	90	9	intergenic	NA	NA	NA	NA	NA	NA	N	Y	NA	NA	NA	NA	11.6	5.13	0.00025647	0.00431109
903	34.4286	27.835	34.5133	15.58	14.1223	18.2619	chr1	223563624	223563764	141	14	intergenic	NA	NA	NA	NA	NA	NA	N	Y	NA	NA	NA	NA	32.26	15.99	0.0029768	0.00562848
904	28.8	31.0922	24.5907	17.2072	14.4214	15.7973	chr1	223934581	223934628	48	5	intergenic	NA	NA	NA	NA	NA	NA	N	Y	NA	NA	NA	NA	28.16	15.81	0.003939	0.00604606
905	35.375	24.226	22.3797	48.7739	56.8424	54.0434	chr1	223959398	223959535	138	8	downstream2k	NA	NA	ENSSSCT00000005658	NA	NA	NA	N	Y	ENSSSCT00000005658	CDKN2B	ENSG00000147883	CDKN2B	27.33	53.22	0.0052842	0.00665372
906	20.4444	21.4191	29.9594	9.15563	5.03974	6.23578	chr1	224040010	224040146	137	9	intergenic	NA	NA	NA	NA	NA	NA	N	Y	NA	NA	NA	NA	23.94	6.81	0.006279	0.00718066
907	41.25	38.8653	48.3995	15.7531	22.3881	18.9672	chr1	225053373	225053465	93	8	intergenic	NA	NA	NA	NA	NA	NA	N	Y	NA	NA	NA	NA	42.84	19.04	0.0023023	0.00535935
908	49	32.7505	51.3385	18.1766	11.165	11.848	chr1	225521180	225521206	27	5	Intron	last	NA	ENSSSCT00000005692	NA	NA	NA	N	Y	ENSSSCT00000005692	PTPLAD2	ENSG00000188921	HACD4	44.36	13.73	0.0080642	0.00833336
909	37.4444	34.7773	36.191	18.5805	22.6142	16.1668	chr1	225714321	225714452	132	9	Intron	internal	NA	ENSSSCT00000028872	NA	NA	NA	N	Y	ENSSSCT00000028872	NA	ENSG00000188352	FOCAD	36.14	19.12	0.00111639	0.00486139
910	51	40.7968	46.4753	23.7948	15.6479	17.1012	chr1	225843433	225843526	94	11	Promoter	HCP	Intermediate	ENSSSCT00000028872	NA	NA	NA	N	Y	ENSSSCT00000028872	NA	ENSG00000188352	FOCAD	46.09	18.85	0.0021572	0.00530302
911	22.8571	17.9151	24.8064	6.75131	9.63642	8.46284	chr1	225862479	225862570	92	7	intergenic	NA	NA	NA	NA	NA	NA	N	Y	NA	NA	NA	NA	21.86	8.28	0.0035965	0.00590493
912	34.2	31.5068	35.3761	18.1766	4.18686	7.69079	chr1	226296514	226296571	58	5	Intron	internal	NA	ENSSSCT00000005694	NA	NA	NA	N	Y	ENSSSCT00000005694	MLLT3	ENSG00000171843	MLLT3	33.69	10.02	0.0055602	0.00678158
913	9.71429	12.1408	9.55278	24.4086	26.9155	22.7161	chr1	226361662	226361909	248	7	intergenic	NA	NA	NA	NA	NA	NA	N	Y	NA	NA	NA	NA	10.47	24.68	0.0006583	0.00455971
914	15	13.6806	14.021	21.0849	26.5168	25.9824	chr1	226362653	226362822	170	5	intergenic	NA	NA	NA	NA	NA	NA	N	Y	NA	NA	NA	NA	14.23	24.53	0.0043796	0.00624864
915	26.1667	29.7104	27.1433	16.157	9.6918	9.7001	chr1	226568441	226568540	100	6	intergenic	NA	NA	NA	NA	NA	NA	N	Y	NA	NA	NA	NA	27.67	11.85	0.0027384	0.00553773
916	35.4444	28.7891	34.2736	19.1191	15.7653	21.2478	chr1	226607438	226607524	87	9	intergenic	NA	NA	NA	NA	NA	NA	N	Y	NA	NA	NA	NA	32.84	18.71	0.0055609	0.00678158
917	19.3333	20.3827	21.2113	36.1513	35.2782	31.1789	chr1	226998328	226998742	415	12	intergenic	NA	NA	NA	NA	NA	NA	N	Y	NA	NA	NA	NA	20.31	34.2	0.00103517	0.00479203
918	58.125	69.5689	60.8027	93.4581	93.7682	88.7299	chr1	227082504	227082671	168	8	intergenic	NA	NA	NA	NA	NA	NA	N	Y	NA	NA	NA	NA	62.83	91.99	0.00158243	0.00508478
919	20.75	20.3395	18.8744	10.4516	9.88564	9.61349	chr1	227353387	227353481	95	8	intergenic	NA	NA	NA	NA	NA	NA	N	Y	NA	NA	NA	NA	19.99	9.98	8.3264e-05	0.00397108
920	22.9	19.0699	25.5614	8.72478	10.4671	8.93795	chr1	227453221	227453331	111	10	intergenic	NA	NA	NA	NA	NA	NA	N	Y	NA	NA	NA	NA	22.51	9.38	0.002596	0.00547344
921	27.5556	23.8374	29.7198	9.55955	11.6302	10.6239	chr1	227456093	227456221	129	9	intergenic	NA	NA	NA	NA	NA	NA	N	Y	NA	NA	NA	NA	27.04	10.6	0.00083564	0.0046553
922	12.8	13.4733	14.4524	8.24007	8.60632	5.19648	chr1	228372910	228372944	35	5	intergenic	NA	NA	NA	NA	NA	NA	N	Y	NA	NA	NA	NA	13.58	7.35	0.006223	0.00714891
923	46	41.1602	49.4588	27.3515	21.4327	14.5502	chr1	228857374	228857427	54	7	Intron	first	NA	ENSSSCT00000005707	NA	NA	NA	N	Y	ENSSSCT00000005707	SH3GL2	ENSG00000107295	SH3GL2	45.54	21.11	0.0052027	0.00662068
924	59.9286	52.8568	51.7699	36.786	20.3528	20.192	chr1	229682712	229682923	212	14	Intron	first	NA	ENSSSCT00000031467	NA	NA	NA	N	Y	ENSSSCT00000031467	NA	ENSG00000173068	BNC2	54.85	25.78	0.0087158	0.00883869
925	115.5	90.8584	104.798	65.4358	46.7145	49.5398	chr1	229708372	229708407	36	6	Intron	first	NA	ENSSSCT00000031467	NA	NA	NA	N	Y	ENSSSCT00000031467	NA	ENSG00000173068	BNC2	103.72	53.9	0.0056593	0.00682393
926	42.6667	41.9745	44.7594	26.659	11.4363	18.5341	chr1	229998495	229998530	36	6	Intron	internal	NA	ENSSSCT00000031467	NA	NA	NA	N	Y	ENSSSCT00000031467	NA	ENSG00000173068	BNC2	43.13	18.88	0.0056213	0.00680726
927	72.3636	62.5614	65.4968	31.1756	11.313	16.9122	chr1	230098280	230098416	137	11	Intron	last	NA	ENSSSCT00000031467	NA	NA	NA	N	Y	ENSSSCT00000031467	NA	ENSG00000173068	BNC2	66.81	19.8	0.00204	0.00527349
928	63	57.8661	65.4314	29.4865	10.0795	26.5021	chr1	232029346	232029443	98	6	Intron	internal	NA	ENSSSCT00000005721	NA	NA	NA	N	Y	ENSSSCT00000005721	NFIB	ENSG00000147862	NFIB	62.1	22.02	0.00338	0.00578192
929	21	17.4117	24.5907	38.7768	34.8905	36.5832	chr1	232037161	232037245	85	5	Intron	internal	NA	ENSSSCT00000005721	NA	NA	NA	N	Y	ENSSSCT00000005721	NFIB	ENSG00000147862	NFIB	21	36.75	0.0026162	0.00548765
930	12.8077	11.3606	9.95575	22.1848	28.5834	27.2615	chr1	232217115	232218409	1295	26	intergenic	NA	NA	NA	NA	NA	NA	N	Y	NA	NA	NA	NA	11.37	26.01	0.0022983	0.00535935
931	34.8889	27.6376	23.0089	60.1848	78.3098	61.203	chr1	232860826	232861027	202	9	intergenic	NA	NA	NA	NA	NA	NA	N	Y	NA	NA	NA	NA	28.51	66.57	0.0050596	0.00654861
932	43.5714	35.534	37.903	21.4657	12.4609	9.05673	chr1	233115542	233115673	132	7	intergenic	NA	NA	NA	NA	NA	NA	N	Y	NA	NA	NA	NA	39	14.33	0.00498	0.00651593
933	44.5	31.2218	38.76	14.617	11.7029	11.757	chr1	233702915	233703132	218	16	intergenic	NA	NA	NA	NA	NA	NA	N	Y	NA	NA	NA	NA	38.16	12.69	0.0030178	0.00565235
934	15.3333	16.5825	20.672	8.88634	5.81508	5.54292	chr1	233752265	233752396	132	6	intergenic	NA	NA	NA	NA	NA	NA	N	Y	NA	NA	NA	NA	17.53	6.75	0.0050974	0.00656709
935	6.6	8.08398	9.49115	20.3578	20.0039	26.3981	chr1	234695156	234695281	126	5	intergenic	NA	NA	NA	NA	NA	NA	N	Y	NA	NA	NA	NA	8.06	22.25	0.0031585	0.00570207
936	109.429	107.342	130.426	158.742	173.871	179.13	chr1	235027358	235027569	212	14	intergenic	NA	NA	NA	NA	NA	NA	N	Y	NA	NA	NA	NA	115.73	170.58	0.0045992	0.00634363
937	16.6	12.4369	15.3153	6.05887	5.34988	3.94933	chr1	236094672	236094694	23	5	intergenic	NA	NA	NA	NA	NA	NA	N	Y	NA	NA	NA	NA	14.78	5.12	0.0021782	0.00530459
938	62.5	49.1554	52.2321	23.8027	15.1192	23.6069	chr1	236493345	236493554	210	14	intergenic	NA	NA	NA	NA	NA	NA	N	Y	NA	NA	NA	NA	54.63	20.84	0.0024016	0.00539472
939	15.3333	15.7189	18.1554	28.4767	36.2473	33.4307	chr1	237895975	237896154	180	6	intergenic	NA	NA	NA	NA	NA	NA	N	Y	NA	NA	NA	NA	16.4	32.72	0.0025848	0.00547344
940	12.1429	14.2136	11.4017	24.7548	32.3983	24.9431	chr1	240665827	240666160	334	7	Exon	last	NA	ENSSSCT00000005730	NA	NA	NA	N	Y	ENSSSCT00000005730	NA	ENSG00000107077	KDM4C	12.59	27.37	0.005097	0.00656709
940	12.1429	14.2136	11.4017	24.7548	32.3983	24.9431	chr1	240665827	240666160	334	7	Intron	last	NA	ENSSSCT00000005730	NA	NA	NA	N	Y	ENSSSCT00000005730	NA	ENSG00000107077	KDM4C	12.59	27.37	0.005097	0.00656709
941	24.4	29.6413	26.5321	14.2989	17.2126	13.5109	chr1	240709179	240709286	108	5	Intron	internal	NA	ENSSSCT00000005730	NA	NA	NA	N	Y	ENSSSCT00000005730	NA	ENSG00000107077	KDM4C	26.86	15.01	0.0033206	0.00576372
942	23	23.1896	25.885	52.1063	62.9483	64.5663	chr1	241064125	241064305	181	8	Intron	first	NA	ENSSSCT00000005731	NA	NA	NA	N	Y	ENSSSCT00000005731	GLDC	ENSG00000178445	GLDC	24.02	59.87	0.00087754	0.00471104
943	41.6	43.3219	35.1604	67.3747	84.9002	77.1158	chr1	241896296	241896442	147	5	Intron	internal	NA	ENSSSCT00000005737	NA	NA	NA	N	Y	ENSSSCT00000005737	KIAA2026	ENSG00000183354	KIAA2026	40.03	76.46	0.0029635	0.00561886
943	41.6	43.3219	35.1604	67.3747	84.9002	77.1158	chr1	241896296	241896442	147	5	Intron	internal	NA	ENSSSCT00000030906	NA	NA	NA	N	Y	ENSSSCT00000030906	KIAA2026	ENSG00000183354	KIAA2026	40.03	76.46	0.0029635	0.00561886
944	15	8.08398	7.54978	24.4778	32.5645	27.8531	chr1	244489712	244489830	119	5	Exon	last	NA	ENSSSCT00000023402	NA	NA	NA	N	Y	ENSSSCT00000023402	NA	NA	NA	10.21	28.3	0.0057229	0.00685724
945	49.2	35.2379	51.5542	20.3578	13.9562	12.4716	chr1	244722491	244722549	59	5	intergenic	NA	NA	NA	NA	NA	NA	N	Y	NA	NA	NA	NA	45.33	15.6	0.0061966	0.00713173
946	25.25	23.1896	22.5145	12.1177	3.1983	4.2871	chr1	246939761	246939848	88	8	intergenic	NA	NA	NA	NA	NA	NA	N	Y	NA	NA	NA	NA	23.65	6.53	0.0042631	0.00617701
947	17.4	14.8206	16.5017	7.02829	5.81508	10.7048	chr1	247596224	247596313	90	10	Intron	internal	NA	ENSSSCT00000005774	NA	NA	NA	N	Y	ENSSSCT00000005774	DOCK8	ENSG00000107099	DOCK8	16.24	7.85	0.0070991	0.00768568
948	19.1905	17.3228	22.033	4.32777	1.49531	2.42503	chr1	247837474	247837702	229	21	intergenic	NA	NA	NA	CGIshore	intergenic	NA	N	Y	NA	NA	NA	NA	19.52	2.75	0.0004762	0.00448558
948	19.1905	17.3228	22.033	4.32777	1.49531	2.42503	chr1	247837474	247837702	229	21	NA	NA	NA	NA	CGI	intergenic	NA	Y	Y	NA	NA	NA	NA	19.52	2.75	0.0004762	0.00448558
949	14.6	12.8515	17.9038	2.42355	0	1.0393	chr1	247838900	247838919	20	5	intergenic	NA	NA	NA	CGI	intergenic	NA	Y	Y	NA	NA	NA	NA	15.12	1.15	0.0010409	0.00479203
950	61.5714	59.2233	47.918	94.1722	88.7215	94.7245	chr1	248281107	248281242	136	7	intergenic	NA	NA	NA	NA	NA	NA	N	Y	NA	NA	NA	NA	56.24	92.54	0.00142431	0.0050188
951	45.1667	39.038	46.7367	28.4767	17.2514	23.0377	chr1	248740933	248741019	87	6	Intron	first	NA	ENSSSCT00000005781	NA	NA	NA	N	Y	ENSSSCT00000005781	TJP2	ENSG00000119139	TJP2	43.65	22.92	0.0066177	0.00738275
951	45.1667	39.038	46.7367	28.4767	17.2514	23.0377	chr1	248740933	248741019	87	6	Intron	first	NA	ENSSSCT00000027067	NA	NA	NA	N	Y	ENSSSCT00000027067	FXN	ENSG00000165060	FXN	43.65	22.92	0.0066177	0.00738275
952	47.25	47.2861	49.2084	23.6296	12.5024	16.1091	chr1	248804714	248804794	81	8	Intron	internal	NA	ENSSSCT00000005781	NA	NA	NA	N	Y	ENSSSCT00000005781	TJP2	ENSG00000119139	TJP2	47.91	17.41	0.00079936	0.00464627
952	47.25	47.2861	49.2084	23.6296	12.5024	16.1091	chr1	248804714	248804794	81	8	Intron	first	NA	ENSSSCT00000027067	NA	NA	NA	N	Y	ENSSSCT00000027067	FXN	ENSG00000165060	FXN	47.91	17.41	0.00079936	0.00464627
953	36.6667	33.1651	29.1206	12.9256	12.987	9.7001	chr1	248804836	248804886	51	6	Intron	internal	NA	ENSSSCT00000005781	NA	NA	NA	N	Y	ENSSSCT00000005781	TJP2	ENSG00000119139	TJP2	32.98	11.87	0.00097721	0.00476984
953	36.6667	33.1651	29.1206	12.9256	12.987	9.7001	chr1	248804836	248804886	51	6	Intron	first	NA	ENSSSCT00000027067	NA	NA	NA	N	Y	ENSSSCT00000027067	FXN	ENSG00000165060	FXN	32.98	11.87	0.00097721	0.00476984
954	13.8333	14.6824	12.9425	6.86672	3.48905	7.10186	chr1	248848235	248848328	94	6	Exon	internal	NA	ENSSSCT00000005781	CGIshore	intragenic	ENSSSCT00000005781	N	Y	ENSSSCT00000005781	TJP2	ENSG00000119139	TJP2	13.82	5.82	0.0032556	0.00573386
955	46.375	37.9584	37.4793	23.6296	12.2117	7.5349	chr1	249028271	249028395	125	8	Exon	last	NA	ENSSSCT00000005785	NA	NA	NA	N	Y	ENSSSCT00000005785	NA	ENSG00000107282	APBA1	40.6	14.46	0.0094393	0.00946776
955	46.375	37.9584	37.4793	23.6296	12.2117	7.5349	chr1	249028271	249028395	125	8	Exon	last	NA	ENSSSCT00000025216	NA	NA	NA	N	Y	ENSSSCT00000025216	NA	ENSG00000107282	APBA1	40.6	14.46	0.0094393	0.00946776
955	46.375	37.9584	37.4793	23.6296	12.2117	7.5349	chr1	249028271	249028395	125	8	NA	NA	NA	NA	CGIshore	intergenic	NA	N	Y	NA	NA	NA	NA	40.6	14.46	0.0094393	0.00946776
956	25.375	24.8738	22.5145	12.4207	7.26885	12.9912	chr1	249337571	249337677	107	8	Intron	last	NA	ENSSSCT00000005786	NA	NA	NA	N	Y	ENSSSCT00000005786	C9orf135	ENSG00000204711	C9orf135	24.25	10.89	0.0027201	0.00552959
957	36.1111	29.0194	35.2323	19.7923	14.4731	15.7049	chr1	249393513	249393629	117	9	intergenic	NA	NA	NA	NA	NA	NA	N	Y	NA	NA	NA	NA	33.45	16.66	0.0036394	0.00591926
958	35.875	40.0313	34.9177	58.0137	60.3315	63.527	chr1	250087311	250087506	196	8	intergenic	NA	NA	NA	NA	NA	NA	N	Y	NA	NA	NA	NA	36.94	60.62	0.00045643	0.00448558
959	18.3333	29.0194	21.7506	44.8356	53.1111	56.4684	chr1	250276059	250276191	133	6	intergenic	NA	NA	NA	NA	NA	NA	N	Y	NA	NA	NA	NA	23.03	51.47	0.0036993	0.00594571
960	27.1111	21.3039	30.6785	7.94385	9.56258	9.23819	chr1	250380270	250380367	98	9	Intron	internal	NA	ENSSSCT00000005792	NA	NA	NA	N	Y	ENSSSCT00000005792	NA	ENSG00000083067	TRPM3	26.36	8.91	0.0032762	0.00573897
961	66.9333	69.3012	57.3783	30.9406	12.8707	15.4509	chr1	251029557	251029754	198	15	intergenic	NA	NA	NA	NA	NA	NA	N	Y	NA	NA	NA	NA	64.54	19.75	0.002625	0.00548765
962	53.7143	62.9248	58.5493	34.449	11.6302	17.668	chr1	251348472	251348563	92	7	intergenic	NA	NA	NA	NA	NA	NA	N	Y	NA	NA	NA	NA	58.4	21.25	0.0071241	0.00770053
963	26.4	19.6918	20.0608	6.54358	4.88467	6.23578	chr1	251668279	251668360	82	5	intergenic	NA	NA	NA	NA	NA	NA	N	Y	NA	NA	NA	NA	22.05	5.89	0.00194153	0.00522533
964	34	28.2421	34.2436	10.1486	9.59489	6.36569	chr1	251738555	251738627	73	8	Intron	first	NA	ENSSSCT00000026305	NA	NA	NA	N	Y	ENSSSCT00000026305	ABHD17B	ENSG00000107362	ABHD17B	32.16	8.7	0.00051532	0.00448558
965	41.5714	43.5291	39.906	60.4156	70.1133	65.3272	chr1	252049606	252049741	136	7	intergenic	NA	NA	NA	NA	NA	NA	N	Y	NA	NA	NA	NA	41.67	65.29	0.00138394	0.00500285
966	38	39.3835	36.6704	26.1743	15.817	12.6794	chr1	252245838	252245876	39	5	intergenic	NA	NA	NA	NA	NA	NA	N	Y	NA	NA	NA	NA	38.02	18.22	0.0088576	0.00895856
967	29.2857	26.7986	31.1236	16.4455	10.301	14.1047	chr1	252348889	252348973	85	7	intergenic	NA	NA	NA	NA	NA	NA	N	Y	NA	NA	NA	NA	29.07	13.62	0.0021157	0.00529136
968	64	71.5122	62.016	38.3729	26.7494	20.4395	chr1	252463470	252463510	41	6	intergenic	NA	NA	NA	NA	NA	NA	N	Y	NA	NA	NA	NA	65.84	28.52	0.0033957	0.0057932
969	23.3077	19.3729	21.2389	12.9567	11.5407	8.07454	chr1	252498622	252498749	128	13	intergenic	NA	NA	NA	NA	NA	NA	N	Y	NA	NA	NA	NA	21.31	10.86	0.0047638	0.00640952
970	27	30.3149	30.3339	19.3884	11.3394	11.6921	chr1	252792416	252792513	98	8	Promoter	ICP	Intermediate	ENSSSCT00000027607	NA	NA	NA	N	Y	ENSSSCT00000027607	ALDH1A1	ENSG00000165092	ALDH1A1	29.22	14.14	0.006136	0.00709981
971	20.4	19.0699	22.865	10.6636	9.07153	13.7187	chr1	253359752	253359785	34	5	intergenic	NA	NA	NA	NA	NA	NA	N	Y	NA	NA	NA	NA	20.78	11.15	0.0054235	0.00671145
972	22.4	17.2044	18.3352	11.1483	10.9324	8.93795	chr1	253382375	253382456	82	5	intergenic	NA	NA	NA	NA	NA	NA	N	Y	NA	NA	NA	NA	19.31	10.34	0.0065391	0.00733533
973	78.5455	65.859	85.7929	44.0645	37.7452	41.005	chr1	254042322	254042497	176	11	intergenic	NA	NA	NA	NA	NA	NA	N	Y	NA	NA	NA	NA	76.73	40.94	0.0042216	0.00616361
974	24.5	24.8738	24.9862	13.3295	11.2425	12.6448	chr1	254575472	254575530	59	6	intergenic	NA	NA	NA	NA	NA	NA	N	Y	NA	NA	NA	NA	24.79	12.41	3.9964e-05	0.00397108
975	32.1429	25.6141	29.2747	13.1564	14.9531	13.5109	chr1	254816088	254816141	54	7	Intron	internal	NA	ENSSSCT00000005804	NA	NA	NA	N	Y	ENSSSCT00000005804	TRPM6	ENSG00000119121	TRPM6	29.01	13.87	0.00153786	0.00505512
976	61.4286	50.6359	54.8515	32.5448	14.4546	15.7379	chr1	254961722	254961851	130	7	Intron	internal	NA	ENSSSCT00000005806	NA	NA	NA	N	Y	ENSSSCT00000005806	C9orf41	ENSG00000156017	C9orf41	55.64	20.91	0.0063182	0.00720422
977	33.6667	33.856	28.9408	18.9845	13.1809	11.9519	chr1	255148884	255148974	91	6	intergenic	NA	NA	NA	NA	NA	NA	N	Y	NA	NA	NA	NA	32.15	14.71	0.0029555	0.00561886
978	33.4	29.6413	37.5332	19.8731	11.3976	14.1344	chr1	255657440	255657482	43	5	Intron	first	NA	ENSSSCT00000024731	NA	NA	NA	N	Y	ENSSSCT00000024731	PCSK5	NA	NA	33.52	15.14	0.0055428	0.00677169
979	28.6667	28.8121	29.4801	10.2597	10.3121	13.303	chr1	256457468	256457604	137	15	intergenic	NA	NA	NA	NA	NA	NA	N	Y	NA	NA	NA	NA	28.99	11.29	6.453e-05	0.00397108
980	19.625	15.6325	16.4927	2.47404	0.726885	0.476344	chr1	256671248	256671783	536	24	downstream2k	NA	NA	ENSSSCT00000005814	NA	NA	NA	N	Y	ENSSSCT00000005814	FOXB2	ENSG00000204612	FOXB2	17.25	1.23	0.00030112	0.00431109
981	23.2222	17.7341	20.3724	6.4628	2.06758	9.12271	chr1	256828265	256828359	95	9	Intron	internal	NA	ENSSSCT00000005817	NA	NA	NA	N	Y	ENSSSCT00000005817	VPS13A	ENSG00000197969	VPS13A	20.44	5.88	0.0049755	0.00651593
982	30.1	29.434	25.9928	8.36124	7.79221	6.85936	chr1	257170667	257170810	144	10	Intron	internal	NA	ENSSSCT00000005819	NA	NA	NA	N	Y	ENSSSCT00000005819	GNA14	ENSG00000156049	GNA14	28.51	7.67	0.000100782	0.00397108
983	74.4444	57.6934	85.8038	35.2761	14.7315	16.3978	chr1	257197222	257197274	53	9	Intron	internal	NA	ENSSSCT00000005819	NA	NA	NA	N	Y	ENSSSCT00000005819	GNA14	ENSG00000156049	GNA14	72.65	22.14	0.0085576	0.00871367
984	39	26.9466	33.8662	15.2684	11.8628	15.7973	chr1	257514177	257514218	42	5	intergenic	NA	NA	NA	NA	NA	NA	N	Y	NA	NA	NA	NA	33.27	14.31	0.0068832	0.00754488
985	30	23.3768	32.8355	7.00136	4.39362	9.58462	chr1	257661133	257661261	129	9	intergenic	NA	NA	NA	NA	NA	NA	N	Y	NA	NA	NA	NA	28.74	6.99	0.0023838	0.00538651
986	34	29.434	25.6692	14.2989	8.14111	14.3423	chr1	257870880	257870927	48	5	intergenic	NA	NA	NA	NA	NA	NA	N	Y	NA	NA	NA	NA	29.7	12.26	0.005319	0.00666176
987	21.2	21.35	17.0409	34.172	31.8666	34.0889	chr1	257973095	257973259	165	5	intergenic	NA	NA	NA	NA	NA	NA	N	Y	NA	NA	NA	NA	19.86	33.38	0.00107999	0.00483082
988	32.8333	27.4648	34.693	57.1554	62.2214	50.5791	chr1	258069309	258069422	114	6	intergenic	NA	NA	NA	NA	NA	NA	N	Y	NA	NA	NA	NA	31.66	56.65	0.0033641	0.00577743
989	29.1429	24.7257	20.6463	13.5026	7.31039	7.12661	chr1	259707314	259707378	65	7	intergenic	NA	NA	NA	NA	NA	NA	N	Y	NA	NA	NA	NA	24.84	9.31	0.0085768	0.00872912
990	20.1667	25.392	21.2113	40.1905	39.7364	41.5719	chr1	259855976	259856161	186	6	intergenic	NA	NA	NA	NA	NA	NA	N	Y	NA	NA	NA	NA	22.26	40.5	0.00041844	0.00447422
991	22.5714	21.7646	26.039	15.7531	11.464	12.4716	chr1	260097512	260097592	81	7	Exon	internal	NA	ENSSSCT00000023311	NA	NA	NA	N	Y	ENSSSCT00000023311	NPAP1	ENSG00000278499	RP11-457D20.2	23.46	13.23	0.0051572	0.0065988
991	22.5714	21.7646	26.039	15.7531	11.464	12.4716	chr1	260097512	260097592	81	7	Exon	internal	NA	ENSSSCT00000026221	NA	NA	NA	N	Y	ENSSSCT00000026221	NPAP1	ENSG00000278499	RP11-457D20.2	23.46	13.23	0.0051572	0.0065988
991	22.5714	21.7646	26.039	15.7531	11.464	12.4716	chr1	260097512	260097592	81	7	NA	NA	NA	NA	CGI	intergenic	NA	Y	Y	NA	NA	NA	NA	23.46	13.23	0.0051572	0.0065988
992	27.5	22.11	30.0194	10.3001	4.45823	10.7394	chr1	260141358	260141448	91	6	intergenic	NA	NA	NA	NA	NA	NA	N	Y	NA	NA	NA	NA	26.54	8.5	0.0042806	0.00619205
993	38.8571	45.1578	39.2897	21.6388	19.6051	20.489	chr1	260471840	260471971	132	7	intergenic	NA	NA	NA	NA	NA	NA	N	Y	NA	NA	NA	NA	41.1	20.58	0.00063595	0.00453104
994	51.3333	42.4064	34.9627	16.9648	15.7976	12.385	chr1	260595514	260595646	133	12	intergenic	NA	NA	NA	NA	NA	NA	N	Y	NA	NA	NA	NA	42.9	15.05	0.0048238	0.00643928
995	42.5	49.8771	35.7266	64.9814	72.6885	76.2584	chr1	262259266	262259421	156	8	intergenic	NA	NA	NA	NA	NA	NA	N	Y	NA	NA	NA	NA	42.7	71.31	0.0055821	0.00678698
996	40.6667	28.3285	42.7821	15.7531	9.88564	11.4323	chr1	263215541	263215597	57	6	intergenic	NA	NA	NA	NA	NA	NA	N	Y	NA	NA	NA	NA	37.26	12.36	0.0067558	0.00747911
997	73.5	68.5757	66.6897	46.8553	25.974	27.1949	chr1	263602045	263602134	90	6	intergenic	NA	NA	NA	NA	NA	NA	N	Y	NA	NA	NA	NA	69.59	33.34	0.0068365	0.00751533
998	92.5	68.7139	77.1156	128.448	135.259	127.002	chr1	264068064	264068182	119	10	Exon	internal	NA	ENSSSCT00000005848	NA	NA	NA	N	Y	ENSSSCT00000005848	TESK1	ENSG00000107140	TESK1	79.44	130.24	0.0023786	0.00538651
998	92.5	68.7139	77.1156	128.448	135.259	127.002	chr1	264068064	264068182	119	10	Intron	internal	NA	ENSSSCT00000005848	NA	NA	NA	N	Y	ENSSSCT00000005848	TESK1	ENSG00000107140	TESK1	79.44	130.24	0.0023786	0.00538651
999	12.6	7.8767	9.27544	25.932	28.6102	32.4261	chr1	264198128	264198223	96	5	Exon	last	NA	ENSSSCT00000005859	NA	NA	NA	N	Y	ENSSSCT00000005859	RGP1	ENSG00000107185	RGP1	9.92	28.99	0.00124457	0.00494104
1000	9.5	11.2278	10.4259	17.9747	19.7713	16.2823	chr1	264521339	264521533	195	6	intergenic	NA	NA	NA	NA	NA	NA	N	Y	NA	NA	NA	NA	10.38	18.01	0.0024635	0.00541455
1001	13.1111	13.243	12.3433	20.8694	22.3558	19.2847	chr1	264628483	264629031	549	9	Intron	last	NA	ENSSSCT00000005878	NA	NA	NA	N	Y	ENSSSCT00000005878	NA	ENSG00000122694	GLIPR2	12.9	20.84	0.0010371	0.00479203
1002	17	14.0655	14.9455	7.44376	7.80882	10.2445	chr1	264889596	264889718	123	7	Intron	internal	NA	ENSSSCT00000005882	NA	NA	NA	N	Y	ENSSSCT00000005882	RNF38	ENSG00000137075	RNF38	15.34	8.5	0.0052213	0.00663022
1003	10.8333	8.29127	5.21294	22.0139	33.9213	30.1396	chr1	265233380	265233696	317	6	Intron	internal	NA	ENSSSCT00000005883	NA	NA	NA	N	Y	ENSSSCT00000005883	MELK	ENSG00000165304	MELK	8.11	28.69	0.0060188	0.00702219
1004	24	20.3136	20.0608	11.1483	4.88467	5.19648	chr1	265303075	265303115	41	5	intergenic	NA	NA	NA	NA	NA	NA	N	Y	NA	NA	NA	NA	21.46	7.08	0.0039188	0.0060384
1005	5.42857	2.51699	5.85493	12.464	13.6239	10.096	chr1	265323365	265323514	150	7	intergenic	NA	NA	NA	NA	NA	NA	N	Y	NA	NA	NA	NA	4.6	12.06	0.0072005	0.00775127
1006	19.5	18.3962	19.6834	9.23978	6.39659	6.4956	chr1	265499780	265499893	114	8	Intron	internal	NA	ENSSSCT00000005884	NA	NA	NA	N	Y	ENSSSCT00000005884	PAX5	ENSG00000196092	PAX5	19.19	7.38	0.00031543	0.00437226
1007	28.9	24.4074	26.1546	16.1166	10.3508	14.6541	chr1	265957218	265957445	228	20	Intron	first	NA	ENSSSCT00000005885	NA	NA	NA	N	Y	ENSSSCT00000005885	ZCCHC7	ENSG00000147905	ZCCHC7	26.49	13.71	0.0041441	0.00613666
1008	24.6364	25.816	23.924	12.4482	7.92966	8.88126	chr1	266069825	266069961	137	11	intergenic	NA	NA	NA	NA	NA	NA	N	Y	NA	NA	NA	NA	24.79	9.75	0.00053536	0.00448558
1009	31	29.2267	26.1007	42.1697	47.2185	43.6505	chr1	266084771	266084962	192	5	intergenic	NA	NA	NA	NA	NA	NA	N	Y	NA	NA	NA	NA	28.78	44.35	0.00168035	0.00513357
1010	10.1429	11.2524	11.2476	6.75131	3.15676	4.00872	chr1	266118316	266118438	123	7	Intron	internal	NA	ENSSSCT00000005886	NA	NA	NA	N	Y	ENSSSCT00000005886	POLR1E	ENSG00000137054	POLR1E	10.88	4.64	0.005505	0.00675296
1010	10.1429	11.2524	11.2476	6.75131	3.15676	4.00872	chr1	266118316	266118438	123	7	Intron	internal	NA	ENSSSCT00000027826	NA	NA	NA	N	Y	ENSSSCT00000027826	POLR1E	ENSG00000137054	POLR1E	10.88	4.64	0.005505	0.00675296
1010	10.1429	11.2524	11.2476	6.75131	3.15676	4.00872	chr1	266118316	266118438	123	7	Intron	internal	NA	ENSSSCT00000029263	NA	NA	NA	N	Y	ENSSSCT00000029263	POLR1E	ENSG00000137054	POLR1E	10.88	4.64	0.005505	0.00675296
1011	17.8	16.168	23.0808	7.27065	5.58248	7.89865	chr1	266287417	266287481	65	5	intergenic	NA	NA	NA	NA	NA	NA	N	Y	NA	NA	NA	NA	19.02	6.92	0.0053152	0.00666176
1012	19.625	22.2828	26.559	7.42212	12.5024	7.40499	chr1	266360540	266360620	81	8	Intron	first	NA	ENSSSCT00000005892	NA	NA	NA	N	Y	ENSSSCT00000005892	FRMPD1	ENSG00000070601	FRMPD1	22.82	9.11	0.0065207	0.00732421
1013	27.7143	31.2403	33.1266	19.2153	12.3778	15.8122	chr1	266521035	266521210	176	14	Intron	internal	NA	ENSSSCT00000005896	NA	NA	NA	N	Y	ENSSSCT00000005896	DCAF10	ENSG00000122741	DCAF10	30.69	15.8	0.0041787	0.00614758
1014	34.6429	34.7197	40.8304	67.1669	66.2089	70.0041	chr1	266641139	266641863	725	14	Intron	first	NA	ENSSSCT00000005898	NA	NA	NA	N	Y	ENSSSCT00000005898	SHB	ENSG00000255872	RP11-613M10.9	36.73	67.79	0.000183891	0.00431109
1015	12.4	11.8151	9.92257	21.3272	23.7255	21.8252	chr1	266839544	266839607	64	5	intergenic	NA	NA	NA	NA	NA	NA	N	Y	NA	NA	NA	NA	11.38	22.29	0.00047786	0.00448558
1016	25.5833	23.5783	25.3457	10.1991	12.3086	10.4796	chr1	267071431	267071537	107	12	intergenic	NA	NA	NA	NA	NA	NA	N	Y	NA	NA	NA	NA	24.84	11	0.000115712	0.00406226
1017	34.6667	27.4072	36.7902	15.3491	11.3717	14.7811	chr1	267359159	267359286	128	9	Intron	internal	NA	ENSSSCT00000005904	NA	NA	NA	N	Y	ENSSSCT00000005904	TDRD7	ENSG00000196116	TDRD7	32.95	13.83	0.0035047	0.00584262
1018	7.2	3.93835	5.60841	14.5413	21.6321	20.1624	chr1	267395655	267395778	124	5	Intron	internal	NA	ENSSSCT00000005904	NA	NA	NA	N	Y	ENSSSCT00000005904	TDRD7	ENSG00000196116	TDRD7	5.58	18.78	0.004998	0.00652518
1019	23.2	21.4536	23.5122	16.6013	13.491	16.1091	chr1	267571185	267571305	121	10	Intron	internal	NA	ENSSSCT00000027470	NA	NA	NA	N	Y	ENSSSCT00000027470	TMOD1	ENSG00000136842	TMOD1	22.72	15.4	0.0032032	0.00571462
1020	39.8889	39.1532	33.4347	66.3783	78.3098	73.9055	chr1	268063729	268063993	265	9	Intron	internal	NA	ENSSSCT00000005913	NA	NA	NA	N	Y	ENSSSCT00000005913	NANS	ENSG00000095380	NANS	37.49	72.86	0.00093751	0.00473163
1021	47.1667	34.0287	47.0962	17.5707	8.72262	19.7466	chr1	268217257	268217279	23	6	Intron	first	NA	ENSSSCT00000005916	NA	NA	NA	N	Y	ENSSSCT00000005916	TBC1D2	ENSG00000095383	TBC1D2	42.76	15.35	0.0076575	0.00805957
1021	47.1667	34.0287	47.0962	17.5707	8.72262	19.7466	chr1	268217257	268217279	23	6	NA	NA	NA	NA	CGIshore	intergenic	NA	N	Y	NA	NA	NA	NA	42.76	15.35	0.0076575	0.00805957
1022	26.875	21.3759	25.885	36.9591	42.4501	47.4179	chr1	268374427	268374730	304	8	downstream2k	NA	NA	ENSSSCT00000005917	NA	NA	NA	N	Y	ENSSSCT00000005917	NA	ENSG00000136928	GABBR2	24.71	42.28	0.0071179	0.00769797
1023	29	23.6071	21.6906	8.0785	11.3717	9.58462	chr1	268671338	268671392	55	9	Intron	first	NA	ENSSSCT00000005917	NA	NA	NA	N	Y	ENSSSCT00000005917	NA	ENSG00000136928	GABBR2	24.77	9.68	0.0032007	0.00571462
1024	44.75	31.74	32.0866	57.8622	60.6222	66.6449	chr1	268968248	268968385	138	8	Intron	first	NA	ENSSSCT00000029937	NA	NA	NA	N	Y	ENSSSCT00000029937	NA	ENSG00000204291	COL15A1	36.19	61.71	0.0069833	0.00760866
1025	21.2857	17.4709	23.5738	8.48242	3.3229	6.97813	chr1	269482321	269482379	59	7	intergenic	NA	NA	NA	NA	NA	NA	N	Y	NA	NA	NA	NA	20.78	6.26	0.0034806	0.00583021
1026	25.5714	18.3592	25.2686	8.48242	5.98123	7.86896	chr1	269558220	269558273	54	7	intergenic	NA	NA	NA	NA	NA	NA	N	Y	NA	NA	NA	NA	23.07	7.44	0.003205	0.00571569
1027	19.3333	23.8374	23.8178	35.9493	33.5336	39.4933	chr1	269875202	269875626	425	12	intergenic	NA	NA	NA	NA	NA	NA	N	Y	NA	NA	NA	NA	22.33	36.33	0.0036211	0.00591478
1028	29.875	19.3031	22.1101	9.39125	8.28649	5.19648	chr1	269909283	269909405	123	8	Intron	first	NA	ENSSSCT00000005928	NA	NA	NA	N	Y	ENSSSCT00000005928	STX17	ENSG00000136874	STX17	23.76	7.62	0.0090156	0.00909179
1029	13	13.4733	12.9425	10.906	10.4671	11.4323	chr1	270107588	270107614	27	5	Intron	internal	NA	ENSSSCT00000005930	NA	NA	NA	N	Y	ENSSSCT00000005930	ERP44	ENSG00000023318	ERP44	13.14	10.94	0.0024959	0.00543725
1030	41.25	34.9788	40.4452	20.1457	24.4233	20.656	chr1	270159474	270159527	54	8	intergenic	NA	NA	NA	NA	NA	NA	N	Y	NA	NA	NA	NA	38.89	21.74	0.00198494	0.00524079
1031	41.2	30.885	41.4159	18.1766	8.37372	7.69079	chr1	270221793	270221835	43	5	Intron	first	NA	ENSSSCT00000005931	NA	NA	NA	N	Y	ENSSSCT00000005931	INVS	ENSG00000119509	INVS	37.83	11.41	0.0055233	0.00676239
1032	32.8889	32.0135	33.5546	20.7348	14.0854	11.0858	chr1	271027195	271027322	128	9	intergenic	NA	NA	NA	NA	NA	NA	N	Y	NA	NA	NA	NA	32.82	15.3	0.0037203	0.00595743
1033	26.6	38.7617	28.6892	48.9557	54.4292	57.577	chr1	274984994	274985057	64	5	intergenic	NA	NA	NA	NA	NA	NA	N	Y	NA	NA	NA	NA	31.35	53.65	0.0078572	0.00818836
1034	8.5	13.3006	6.651	20.8021	26.5555	24.2503	chr1	275527353	275527629	277	6	intergenic	NA	NA	NA	NA	NA	NA	N	Y	NA	NA	NA	NA	9.48	23.87	0.0051606	0.0065988
1035	34.5	30.4445	35.457	17.8737	16.1369	12.0818	chr1	276273929	276274027	99	8	Intron	internal	NA	ENSSSCT00000005968	NA	NA	NA	N	Y	ENSSSCT00000005968	SLC44A1	ENSG00000070214	SLC44A1	33.47	15.36	0.00141802	0.0050188
1035	34.5	30.4445	35.457	17.8737	16.1369	12.0818	chr1	276273929	276274027	99	8	Intron	internal	NA	ENSSSCT00000033541	NA	NA	NA	N	Y	ENSSSCT00000033541	SLC44A1	ENSG00000070214	SLC44A1	33.47	15.36	0.00141802	0.0050188
1035	34.5	30.4445	35.457	17.8737	16.1369	12.0818	chr1	276273929	276274027	99	8	Intron	internal	NA	ENSSSCT00000033835	NA	NA	NA	N	Y	ENSSSCT00000033835	SLC44A1	ENSG00000070214	SLC44A1	33.47	15.36	0.00141802	0.0050188
1035	34.5	30.4445	35.457	17.8737	16.1369	12.0818	chr1	276273929	276274027	99	8	Intron	internal	NA	ENSSSCT00000034909	NA	NA	NA	N	Y	ENSSSCT00000034909	SLC44A1	ENSG00000070214	SLC44A1	33.47	15.36	0.00141802	0.0050188
1036	21.6667	14.3946	17.8558	5.78959	4.91051	1.15477	chr1	276758900	276758990	91	9	intergenic	NA	NA	NA	NA	NA	NA	N	Y	NA	NA	NA	NA	17.97	3.95	0.0052238	0.00663022
1037	28.6667	21.9373	30.3789	8.48242	11.824	10.5662	chr1	278279985	278280033	49	6	intergenic	NA	NA	NA	NA	NA	NA	N	Y	NA	NA	NA	NA	26.99	10.29	0.003737	0.00596293
1038	38.1667	25.2193	36.6704	12.7236	11.6302	7.10186	chr1	278286082	278286157	76	6	intergenic	NA	NA	NA	NA	NA	NA	N	Y	NA	NA	NA	NA	33.35	10.49	0.0067227	0.00745222
1039	158.385	184.879	189.989	243.473	257.206	245.434	chr1	278513520	278513666	147	13	intergenic	NA	NA	NA	CGIshore	intergenic	NA	N	Y	NA	NA	NA	NA	177.75	248.7	0.0026781	0.00551189
1040	29.4286	31.6845	21.4167	51.0676	47.8498	50.9255	chr1	278523493	278523839	347	7	intergenic	NA	NA	NA	NA	NA	NA	N	Y	NA	NA	NA	NA	27.51	49.95	0.0024049	0.00539472
1041	10.4286	10.6602	15.2536	23.3699	27.2478	26.5763	chr1	278534907	278535109	203	7	intergenic	NA	NA	NA	NA	NA	NA	N	Y	NA	NA	NA	NA	12.11	25.73	0.0023198	0.00536562
1042	27.5625	27.4648	31.4799	39.2312	36.417	38.2591	chr1	278541534	278542442	909	16	intergenic	NA	NA	NA	NA	NA	NA	N	Y	NA	NA	NA	NA	28.84	37.97	0.0042372	0.00617034
1043	51.5	33.5796	30.4148	87.6113	77.3406	74.1018	chr1	278643228	278643549	322	10	Promoter	ICP	Proximal	ENSSSCT00000025908	NA	NA	NA	N	Y	ENSSSCT00000025908	NA	ENSG00000148143	ZNF462	38.5	79.68	0.0059598	0.00698667
1043	51.5	33.5796	30.4148	87.6113	77.3406	74.1018	chr1	278643228	278643549	322	10	Exon	first	NA	ENSSSCT00000025908	NA	NA	NA	N	Y	ENSSSCT00000025908	NA	ENSG00000148143	ZNF462	38.5	79.68	0.0059598	0.00698667
1044	28.3077	22.0835	33.1029	10.906	9.03574	7.11518	chr1	278710190	278710326	137	13	intergenic	NA	NA	NA	NA	NA	NA	N	Y	NA	NA	NA	NA	27.83	9.02	0.0050614	0.00654861
1045	17	17.2044	14.021	33.2026	43.2642	38.454	chr1	278742541	278742623	83	5	intergenic	NA	NA	NA	NA	NA	NA	N	Y	NA	NA	NA	NA	16.08	38.31	0.00195943	0.00522533
1046	21.8	20.3136	15.9624	5.81652	10.2345	10.1851	chr1	278826149	278826193	45	5	intergenic	NA	NA	NA	NA	NA	NA	N	Y	NA	NA	NA	NA	19.36	8.75	0.0096757	0.00968623
1047	33.3636	29.1136	33.6308	10.6856	9.9385	9.44815	chr1	278892782	278893041	260	11	intergenic	NA	NA	NA	NA	NA	NA	N	Y	NA	NA	NA	NA	32.04	10.02	0.000123868	0.00406226
1048	24.1667	29.3649	32.536	9.89616	12.5993	10.7394	chr1	279139754	279139823	70	6	intergenic	NA	NA	NA	NA	NA	NA	N	Y	NA	NA	NA	NA	28.69	11.08	0.0023616	0.00537694
1049	50.2	54.3078	41.8473	74.8877	91.4131	97.486	chr1	279194270	279194320	51	5	intergenic	NA	NA	NA	NA	NA	NA	N	Y	NA	NA	NA	NA	48.79	87.93	0.0070041	0.00762004
1050	8.6	9.53496	7.33407	24.4778	28.145	22.8645	chr1	279265256	279265405	150	5	intergenic	NA	NA	NA	NA	NA	NA	N	Y	NA	NA	NA	NA	8.49	25.16	0.00058439	0.0045263
1051	10.2	13.0587	11.4325	18.1766	20.0039	22.8645	chr1	279473003	279473148	146	5	intergenic	NA	NA	NA	NA	NA	NA	N	Y	NA	NA	NA	NA	11.56	20.35	0.0053153	0.00666176
1052	11.6667	9.32767	12.9425	3.63532	0.64612	4.50362	chr1	279679277	279679393	117	9	intergenic	NA	NA	NA	NA	NA	NA	N	Y	NA	NA	NA	NA	11.31	2.93	0.0060165	0.00702219
1053	7.6	6.84029	7.11836	16.9648	14.8866	17.8759	chr1	279752708	279752775	68	5	intergenic	NA	NA	NA	NA	NA	NA	N	Y	NA	NA	NA	NA	7.19	16.58	0.00050101	0.00448558
1054	24.4	24.4592	22.2179	38.0497	49.3119	44.0662	chr1	279882074	279882221	148	5	intergenic	NA	NA	NA	NA	NA	NA	N	Y	NA	NA	NA	NA	23.69	43.81	0.0038162	0.00599916
1055	62	55.6551	76.8999	29.9308	16.5148	24.7353	chr1	280159725	280159882	158	10	intergenic	NA	NA	NA	NA	NA	NA	N	Y	NA	NA	NA	NA	64.85	23.73	0.0051577	0.0065988
1056	22.2	23.2155	18.1195	9.45184	11.165	7.06722	chr1	280462977	280463057	81	5	Intron	internal	NA	ENSSSCT00000005985	NA	NA	NA	N	Y	ENSSSCT00000005985	IKBKAP	ENSG00000070061	IKBKAP	21.18	9.23	0.0036561	0.00592392
1057	25.7895	27.7648	23.6711	43.4963	47.8061	46.3854	chr1	280570822	280571848	1027	19	Exon	internal	NA	ENSSSCT00000005987	NA	NA	NA	N	Y	ENSSSCT00000005987	CTNNAL1	ENSG00000119326	CTNNAL1	25.74	45.9	0.00031638	0.00437226
1057	25.7895	27.7648	23.6711	43.4963	47.8061	46.3854	chr1	280570822	280571848	1027	19	Intron	internal	NA	ENSSSCT00000005987	NA	NA	NA	N	Y	ENSSSCT00000005987	CTNNAL1	ENSG00000119326	CTNNAL1	25.74	45.9	0.00031638	0.00437226
1058	34.4	34.616	49.1814	7.513	9.07153	14.3423	chr1	280653060	280653124	65	5	Intron	internal	NA	ENSSSCT00000005988	NA	NA	NA	N	Y	ENSSSCT00000005988	TMEM245	ENSG00000106771	TMEM245	39.4	10.31	0.0054022	0.00670282
1059	35.1667	35.2379	26.2445	65.6378	59.12	52.6577	chr1	280835461	280835630	170	6	Exon	internal	NA	ENSSSCT00000005990	NA	NA	NA	N	Y	ENSSSCT00000005990	EPB41L4B	ENSG00000095203	EPB41L4B	32.22	59.14	0.0049357	0.00649938
1060	17.75	11.9187	13.2121	26.3561	35.472	31.3088	chr1	281369889	281369979	91	8	intergenic	NA	NA	NA	NA	NA	NA	N	Y	NA	NA	NA	NA	14.29	31.05	0.0061762	0.00712021
1061	14.4	13.0587	13.5896	18.9037	24.1907	21.6174	chr1	281730403	281730456	54	5	Exon	last	NA	ENSSSCT00000005995	NA	NA	NA	N	Y	ENSSSCT00000005995	NA	ENSG00000243444	PALM2	13.68	21.57	0.0074575	0.00792543
1062	49.2	45.3947	47.8872	76.5841	91.1805	77.5315	chr1	282511010	282511112	103	5	Intron	internal	NA	ENSSSCT00000006001	NA	NA	NA	N	Y	ENSSSCT00000006001	MUSK	ENSG00000030304	MUSK	47.49	81.77	0.0021045	0.00529136
1062	49.2	45.3947	47.8872	76.5841	91.1805	77.5315	chr1	282511010	282511112	103	5	Intron	internal	NA	ENSSSCT00000025482	NA	NA	NA	N	Y	ENSSSCT00000025482	MUSK	ENSG00000030304	MUSK	47.49	81.77	0.0021045	0.00529136
1063	10	11.4005	8.41261	23.7508	29.7732	30.3475	chr1	282684072	282684216	145	5	intergenic	NA	NA	NA	NA	NA	NA	N	Y	NA	NA	NA	NA	9.94	27.96	0.00138262	0.00500285
1064	68.9	91.9294	77.547	135.719	138.05	134.381	chr1	282902563	282902820	258	10	intergenic	NA	NA	NA	NA	NA	NA	N	Y	NA	NA	NA	NA	79.46	136.05	0.00113992	0.00486139
1065	38.2857	34.7937	35.7459	20.0808	5.81508	8.1659	chr1	283005331	283005421	91	7	intergenic	NA	NA	NA	NA	NA	NA	N	Y	NA	NA	NA	NA	36.28	11.35	0.005357	0.00668307
1066	10.5	9.50041	12.583	25.2453	22.485	27.7146	chr1	283085781	283085987	207	6	Intron	internal	NA	ENSSSCT00000006004	NA	NA	NA	N	Y	ENSSSCT00000006004	KIAA0368	ENSG00000136813	KIAA0368	10.86	25.15	0.00125934	0.00495229
1067	9	10.1568	5.60841	27.6285	30.2384	24.9431	chr1	283168989	283169207	219	5	downstream2k	NA	NA	ENSSSCT00000028358	NA	NA	NA	N	Y	ENSSSCT00000028358	PTGR1	ENSG00000106853	PTGR1	8.26	27.6	0.00070088	0.00457395
1068	17.4286	14.5097	13.8669	25.4473	30.7369	27.0217	chr1	283222496	283222733	238	7	Intron	last	NA	ENSSSCT00000006005	NA	NA	NA	N	Y	ENSSSCT00000006005	DNAJC25	ENSG00000244115	DNAJC25-GNG10	15.27	27.74	0.0028614	0.00557052
1069	8.14286	11.5485	8.01201	20.4271	22.2635	24.6462	chr1	283257486	283257710	225	7	Promoter	HCP	Distal	ENSSSCT00000006008	CGIshore	promoter	ENSSSCT00000006008	N	Y	ENSSSCT00000006008	GNG10	ENSG00000242616	GNG10	9.23	22.45	0.00142111	0.0050188
1069	8.14286	11.5485	8.01201	20.4271	22.2635	24.6462	chr1	283257486	283257710	225	7	Promoter	HCP	Distal	ENSSSCT00000034525	NA	NA	NA	N	Y	ENSSSCT00000034525	GNG10	ENSG00000242616	GNG10	9.23	22.45	0.00142111	0.0050188
1069	8.14286	11.5485	8.01201	20.4271	22.2635	24.6462	chr1	283257486	283257710	225	7	Promoter	HCP	Distal	ENSSSCT00000036068	NA	NA	NA	N	Y	ENSSSCT00000036068	GNG10	ENSG00000242616	GNG10	9.23	22.45	0.00142111	0.0050188
1069	8.14286	11.5485	8.01201	20.4271	22.2635	24.6462	chr1	283257486	283257710	225	7	Promoter	HCP	Distal	ENSSSCT00000036632	NA	NA	NA	N	Y	ENSSSCT00000036632	GNG10	ENSG00000242616	GNG10	9.23	22.45	0.00142111	0.0050188
1070	61.7273	55.1181	51.868	81.5194	82.1512	93.5367	chr1	283642081	283642521	441	11	Intron	internal	NA	ENSSSCT00000006011	NA	NA	NA	N	Y	ENSSSCT00000006011	SUSD1	ENSG00000106868	SUSD1	56.24	85.74	0.0037369	0.00596293
1071	20.6875	21.5055	21.7056	13.3295	15.4827	15.5894	chr1	283658937	283659087	151	16	Intron	internal	NA	ENSSSCT00000006011	NA	NA	NA	N	Y	ENSSSCT00000006011	SUSD1	ENSG00000106868	SUSD1	21.3	14.8	0.00124236	0.00494104
1072	20.4	20.7282	19.4137	13.8142	13.2584	13.9266	chr1	283698116	283698132	17	5	Intron	internal	NA	ENSSSCT00000006011	NA	NA	NA	N	Y	ENSSSCT00000006011	SUSD1	ENSG00000106868	SUSD1	20.18	13.67	0.00012376	0.00406226
1073	31.5714	34.2015	34.051	15.7531	9.80257	11.2838	chr1	284029212	284029279	68	7	Intron	first	NA	ENSSSCT00000006015	NA	NA	NA	N	Y	ENSSSCT00000006015	KIAA1958	ENSG00000165185	KIAA1958	33.27	12.28	0.00044448	0.00447422
1074	46	49.9203	55.365	29.8904	13.5685	19.4002	chr1	284225871	284225974	104	6	intergenic	NA	NA	NA	NA	NA	NA	N	Y	NA	NA	NA	NA	50.43	20.95	0.005822	0.00690797
1075	12.5	15.1143	11.5943	20.6002	22.485	22.2583	chr1	284249955	284250633	679	12	Intron	first	NA	ENSSSCT00000006017	NA	NA	NA	N	Y	ENSSSCT00000006017	SNX30	ENSG00000148158	SNX30	13.07	21.78	0.00197937	0.00524079
1076	15.2	13.8879	18.1195	30.2944	35.3557	28.6846	chr1	284286225	284286451	227	5	Intron	first	NA	ENSSSCT00000006017	NA	NA	NA	N	Y	ENSSSCT00000006017	SNX30	ENSG00000148158	SNX30	15.74	31.44	0.0026778	0.00551189
1077	13.8	14.5097	13.5896	21.5696	23.7255	21.4095	chr1	284316338	284316388	51	5	Intron	internal	NA	ENSSSCT00000006017	NA	NA	NA	N	Y	ENSSSCT00000006017	SNX30	ENSG00000148158	SNX30	13.97	22.23	0.00048362	0.00448558
1078	13.8	10.3641	15.9624	3.39297	1.16302	3.94933	chr1	284602494	284602569	76	5	Exon	last	NA	ENSSSCT00000006023	NA	NA	NA	N	Y	ENSSSCT00000006023	NA	ENSG00000119321	FKBP15	13.38	2.84	0.0045839	0.00633907
1078	13.8	10.3641	15.9624	3.39297	1.16302	3.94933	chr1	284602494	284602569	76	5	downstream2k	NA	NA	ENSSSCT00000029639	NA	NA	NA	N	Y	ENSSSCT00000029639	SLC31A2	ENSG00000136867	SLC31A2	13.38	2.84	0.0045839	0.00633907
1079	27.375	25.5216	28.3117	16.9648	11.0487	8.83402	chr1	284909633	284909879	247	8	Intron	internal	NA	ENSSSCT00000006026	NA	NA	NA	N	Y	ENSSSCT00000006026	NA	NA	NA	27.07	12.28	0.0044757	0.00630035
1080	13.8571	14.8058	7.54978	28.0439	33.8936	26.1309	chr1	284983151	284983345	195	7	Intron	last	NA	ENSSSCT00000006026	NA	NA	NA	N	Y	ENSSSCT00000006026	NA	NA	NA	12.07	29.36	0.006084	0.00705933
1081	21.6	24.0447	22.0022	40.4733	53.0335	48.8469	chr1	285554361	285554513	153	5	intergenic	NA	NA	NA	NA	NA	NA	N	Y	NA	NA	NA	NA	22.55	47.45	0.0027201	0.00552959
1082	37.4286	41.6044	41.7549	72.3602	95.6996	87.8948	chr1	285592032	285592280	249	7	intergenic	NA	NA	NA	NA	NA	NA	N	Y	NA	NA	NA	NA	40.26	85.32	0.0030022	0.00563674
1083	47.2	42.9073	43.3573	67.3747	63.7333	70.4643	chr1	285596620	285596684	65	5	intergenic	NA	NA	NA	NA	NA	NA	N	Y	NA	NA	NA	NA	44.49	67.19	0.00066438	0.00455971
1084	85.8333	92.4131	86.6427	126.025	117.077	123.85	chr1	286474773	286474894	122	6	intergenic	NA	NA	NA	NA	NA	NA	N	Y	NA	NA	NA	NA	88.3	122.32	0.00055988	0.00450795
1085	22.6	23.8374	28.9049	7.75536	10.6998	10.1851	chr1	286587146	286587193	48	5	intergenic	NA	NA	NA	NA	NA	NA	N	Y	NA	NA	NA	NA	25.11	9.55	0.00186495	0.005209
1086	26.6	19.0699	26.7478	6.05887	5.81508	7.69079	chr1	286669397	286669435	39	5	intergenic	NA	NA	NA	NA	NA	NA	N	Y	NA	NA	NA	NA	24.14	6.52	0.0024823	0.00542483
1087	33.625	28.3717	32.6258	17.4193	12.9386	13.7707	chr1	286818678	286818733	56	8	intergenic	NA	NA	NA	NA	NA	NA	N	Y	NA	NA	NA	NA	31.54	14.71	0.0013594	0.00500285
1088	48.2857	56.4102	57.1626	82.5738	85.5648	87.8948	chr1	286859564	286859731	168	7	intergenic	NA	NA	NA	NA	NA	NA	N	Y	NA	NA	NA	NA	53.95	85.34	0.00062465	0.00453104
1089	38.2	35.6524	39.4746	60.104	62.3377	56.5377	chr1	287009768	287009864	97	5	intergenic	NA	NA	NA	NA	NA	NA	N	Y	NA	NA	NA	NA	37.78	59.66	0.00041935	0.00447422
1090	38.4444	32.359	36.5505	21.1387	11.1133	13.9728	chr1	288482502	288482629	128	9	intergenic	NA	NA	NA	NA	NA	NA	N	Y	NA	NA	NA	NA	35.78	15.41	0.0042569	0.00617701
1091	10	6.56392	7.54978	17.3688	16.0884	18.0145	chr1	288678133	288678317	185	6	Intron	internal	NA	ENSSSCT00000006050	NA	NA	NA	N	Y	ENSSSCT00000006050	NA	NA	NA	8.04	17.16	0.00145564	0.00503568
1092	24.2857	25.7621	31.1236	10.906	8.30726	9.79908	chr1	289990883	289990936	54	7	intergenic	NA	NA	NA	NA	NA	NA	N	Y	NA	NA	NA	NA	27.06	9.67	0.00141501	0.0050188
1093	41.6	32.1287	31.9248	56.9534	64.4311	65.6835	chr1	291277068	291277137	70	5	intergenic	NA	NA	NA	NA	NA	NA	N	Y	NA	NA	NA	NA	35.22	62.36	0.0029432	0.00561293
1094	6.4	8.91311	7.33407	18.1766	23.4929	23.696	chr1	291443704	291443874	171	5	Intron	internal	NA	ENSSSCT00000006053	NA	NA	NA	N	Y	ENSSSCT00000006053	BRINP1	ENSG00000078725	BRINP1	7.55	21.79	0.00187519	0.00521036
1095	23.2857	21.7646	18.6433	32.891	37.0504	40.2356	chr1	291590473	291590535	63	7	Promoter	ICP	Distal	ENSSSCT00000027922	NA	NA	NA	N	Y	ENSSSCT00000027922	NA	NA	NA	21.23	36.73	0.0035842	0.00589126
1096	35.4	28.3976	40.9845	14.5413	7.2107	12.2637	chr1	292217479	292217569	91	5	intergenic	NA	NA	NA	NA	NA	NA	N	Y	NA	NA	NA	NA	34.93	11.34	0.0050991	0.00656709
1097	35.4286	28.5753	26.9635	13.3295	11.2979	14.4017	chr1	292351078	292351161	84	7	Intron	internal	NA	ENSSSCT00000006054	NA	NA	NA	N	Y	ENSSSCT00000006054	NA	ENSG00000136861	CDK5RAP2	30.32	13.01	0.0032567	0.00573386
1098	15.125	11.4005	14.8299	2.12061	0.436131	3.11789	chr1	292376536	292376682	147	8	intergenic	NA	NA	NA	NA	NA	NA	N	Y	NA	NA	NA	NA	13.79	1.89	0.00113889	0.00486139
1099	29.8889	24.4132	22.889	41.7389	52.5942	51.272	chr1	292431430	292431579	150	9	intergenic	NA	NA	NA	NA	NA	NA	N	Y	NA	NA	NA	NA	25.73	48.54	0.004795	0.00642561
1100	9.125	6.21845	5.66233	18.0251	14.8285	15.7194	chr1	292595664	292595869	206	8	downstream2k	NA	NA	ENSSSCT00000025473	NA	NA	NA	N	Y	ENSSSCT00000025473	NA	ENSG00000136861	CDK5RAP2	7	16.19	0.0030582	0.00566835
1100	9.125	6.21845	5.66233	18.0251	14.8285	15.7194	chr1	292595664	292595869	206	8	downstream2k	NA	NA	ENSSSCT00000030563	NA	NA	NA	N	Y	ENSSSCT00000030563	NA	ENSG00000136861	CDK5RAP2	7	16.19	0.0030582	0.00566835
1101	31.5455	22.8952	22.6493	43.734	45.2519	46.6739	chr1	292605505	292606046	542	11	Intron	last	NA	ENSSSCT00000025473	NA	NA	NA	N	Y	ENSSSCT00000025473	NA	ENSG00000136861	CDK5RAP2	25.7	45.22	0.003042	0.00566487
1102	11.2	14.0952	14.4524	31.7485	27.2146	34.7125	chr1	292609631	292609720	90	5	Intron	last	NA	ENSSSCT00000025473	NA	NA	NA	N	Y	ENSSSCT00000025473	NA	ENSG00000136861	CDK5RAP2	13.25	31.23	0.00172476	0.00515351
1103	37.8	42.2855	44.2201	74.8877	69.5484	70.88	chr1	292670775	292670948	174	5	Intron	internal	NA	ENSSSCT00000025473	NA	NA	NA	N	Y	ENSSSCT00000025473	NA	ENSG00000136861	CDK5RAP2	41.44	71.77	0.00025984	0.00431109
1104	33	30.6777	31.4934	49.6827	54.1966	61.5264	chr1	292690123	292690295	173	5	Exon	internal	NA	ENSSSCT00000025473	NA	NA	NA	N	Y	ENSSSCT00000025473	NA	ENSG00000136861	CDK5RAP2	31.72	55.14	0.0026432	0.00549086
1105	25.75	26.4284	19.6834	46.8048	47.2475	50.6657	chr1	292699875	292700321	447	8	Intron	internal	NA	ENSSSCT00000025473	NA	NA	NA	N	Y	ENSSSCT00000025473	NA	ENSG00000136861	CDK5RAP2	23.95	48.24	0.0005986	0.00453104
1106	6.83333	3.80016	6.651	14.5413	15.1192	16.4555	chr1	292720896	292721047	152	6	Promoter	HCP	Distal	ENSSSCT00000025473	NA	NA	NA	N	Y	ENSSSCT00000025473	NA	ENSG00000136861	CDK5RAP2	5.76	15.37	0.00106116	0.00481465
1107	26.4444	29.0194	33.0752	18.4459	11.5009	12.4716	chr1	292722641	292722738	98	9	intergenic	NA	NA	NA	NA	NA	NA	N	Y	NA	NA	NA	NA	29.51	14.14	0.0061203	0.00708759
1108	23.6667	14.8552	23.5481	40.5944	36.0535	42.4379	chr1	292830988	292831121	134	6	intergenic	NA	NA	NA	NA	NA	NA	N	Y	NA	NA	NA	NA	20.69	39.7	0.0054631	0.00673527
1109	21.4444	23.1464	29.8396	10.502	4.91051	6.81317	chr1	292840073	292840188	116	9	intergenic	NA	NA	NA	NA	NA	NA	N	Y	NA	NA	NA	NA	24.81	7.41	0.0046231	0.00635365
1110	3.5	8.11853	6.83075	17.1668	24.6172	20.4395	chr1	293417962	293418048	87	6	intergenic	NA	NA	NA	NA	NA	NA	N	Y	NA	NA	NA	NA	6.15	20.74	0.0046637	0.00636814
1111	19.8	18.4481	17.4723	13.3295	12.7932	12.8873	chr1	293515267	293515327	61	5	Intron	internal	NA	ENSSSCT00000006067	NA	NA	NA	N	Y	ENSSSCT00000006067	STOM	ENSG00000148175	STOM	18.57	13	0.00131671	0.00497657
1112	8.71429	6.07039	5.08455	15.4068	18.4421	20.7859	chr1	293796754	293797010	257	7	intergenic	NA	NA	NA	NA	NA	NA	N	Y	NA	NA	NA	NA	6.62	18.21	0.0036374	0.00591926
1113	10.4286	7.69903	9.55278	24.7548	21.1004	27.9125	chr1	293938305	293938451	147	7	intergenic	NA	NA	NA	NA	NA	NA	N	Y	NA	NA	NA	NA	9.23	24.59	0.00194338	0.00522533
1114	19.1429	20.1359	19.8759	8.1362	6.64581	3.86024	chr1	294012379	294012604	226	7	Intron	internal	NA	ENSSSCT00000006075	NA	NA	NA	N	Y	ENSSSCT00000006075	DAB2IP	ENSG00000136848	DAB2IP	19.72	6.21	0.00046382	0.00448558
1115	11.6	9.12039	11.2168	4.12003	2.32603	1.66287	chr1	294043355	294043517	163	5	intergenic	NA	NA	NA	CGIshore	intergenic	NA	N	Y	NA	NA	NA	NA	10.65	2.7	0.00172118	0.00515351
1116	9.22222	4.4911	6.59108	17.638	22.6142	22.6336	chr1	294254050	294254243	194	9	intergenic	NA	NA	NA	NA	NA	NA	N	Y	NA	NA	NA	NA	6.77	20.96	0.002741	0.00553773
1117	5.16667	7.60033	8.98783	14.5413	17.8329	18.0145	chr1	294346838	294346913	76	6	intergenic	NA	NA	NA	NA	NA	NA	N	Y	NA	NA	NA	NA	7.25	16.8	0.003858	0.00601628
1118	14.2	16.9971	14.4524	29.8096	32.7971	33.6732	chr1	294350311	294350525	215	5	intergenic	NA	NA	NA	NA	NA	NA	N	Y	NA	NA	NA	NA	15.22	32.09	0.00032499	0.00437226
1119	28.8333	24.8738	18.3352	45.2396	57.1816	62.8774	chr1	294469473	294469662	190	6	intergenic	NA	NA	NA	NA	NA	NA	N	Y	NA	NA	NA	NA	24.01	55.1	0.006723	0.00745222
1120	14.5714	14.2136	12.7884	22.8506	24.7556	22.5676	chr1	297221766	297221953	188	7	Intron	internal	NA	ENSSSCT00000006127	NA	NA	NA	N	Y	ENSSSCT00000006127	NA	ENSG00000136940	PDCL	13.86	23.39	0.00040298	0.00447422
1120	14.5714	14.2136	12.7884	22.8506	24.7556	22.5676	chr1	297221766	297221953	188	7	NA	NA	NA	NA	CGIshore	intergenic	NA	N	Y	NA	NA	NA	NA	13.86	23.39	0.00040298	0.00447422
1121	18.5	20.0619	16.7944	9.95386	8.72262	11.7292	chr1	297225203	297225742	540	14	Promoter	HCP	Distal	ENSSSCT00000006127	NA	NA	NA	N	Y	ENSSSCT00000006127	NA	ENSG00000136940	PDCL	18.45	10.14	0.002939	0.00561293
1122	42.9	37.6216	48.2107	22.7814	14.8866	12.3676	chr1	297303106	297303237	132	10	intergenic	NA	NA	NA	NA	NA	NA	N	Y	NA	NA	NA	NA	42.91	16.68	0.0039042	0.00603541
1123	30.2	31.5068	23.7279	13.0872	14.8866	7.06722	chr1	297363860	297363943	84	5	Intron	internal	NA	ENSSSCT00000024937	NA	NA	NA	N	Y	ENSSSCT00000024937	NA	NA	NA	28.48	11.68	0.0075964	0.00801496
1124	9.16667	12.6096	11.8639	25.6492	25.7802	23.7306	chr1	297458286	297458506	221	6	Intron	internal	NA	ENSSSCT00000023452	NA	NA	NA	N	Y	ENSSSCT00000023452	NA	ENSG00000011454	RABGAP1	11.21	25.05	0.0003622	0.00446088
1125	15	11.8447	14.9455	6.5782	6.64581	4.6026	chr1	297575947	297576000	54	7	Intron	first	NA	ENSSSCT00000006135	NA	NA	NA	N	Y	ENSSSCT00000006135	STRBP	ENSG00000165209	STRBP	13.93	5.94	0.002982	0.00562848
1126	13.9333	13.4733	15.2434	24.7202	27.6023	27.2296	chr1	297761735	297762327	593	15	intergenic	NA	NA	NA	NA	NA	NA	N	Y	NA	NA	NA	NA	14.22	26.52	0.0003012	0.00431109
1127	36.5714	28.1311	24.8064	63.8778	54.4956	60.4277	chr1	297768717	297768874	158	7	intergenic	NA	NA	NA	NA	NA	NA	N	Y	NA	NA	NA	NA	29.84	59.6	0.0025951	0.00547344
1128	35.6	35.6524	42.0631	63.2546	57.2204	65.4757	chr1	297797231	297797420	190	5	intergenic	NA	NA	NA	NA	NA	NA	N	Y	NA	NA	NA	NA	37.77	61.98	0.00177654	0.00516708
1129	32.7778	35.6985	36.191	20.4655	7.49499	14.2037	chr1	298424737	298424865	129	9	Intron	first	NA	ENSSSCT00000006139	NA	NA	NA	N	Y	ENSSSCT00000006139	DENND1A	ENSG00000119522	DENND1A	34.89	14.05	0.0058809	0.00694475
1130	18.625	16.1939	22.6493	6.9677	3.7798	4.54692	chr1	298432813	298432910	98	8	Intron	first	NA	ENSSSCT00000006139	NA	NA	NA	N	Y	ENSSSCT00000006139	DENND1A	ENSG00000119522	DENND1A	19.16	5.1	0.002656	0.0055046
1131	25	22.9894	27.1596	3.96581	3.91196	5.19648	chr1	298443255	298443418	164	11	intergenic	NA	NA	NA	NA	NA	NA	N	Y	NA	NA	NA	NA	25.05	4.36	8.2185e-05	0.00397108
1132	11.8	11.8151	12.8706	19.146	23.3379	22.2409	chr1	298832540	298833218	679	15	intergenic	NA	NA	NA	NA	NA	NA	N	Y	NA	NA	NA	NA	12.16	21.57	0.00195691	0.00522533
1133	34.6667	29.9407	25.4056	51.9717	50.6558	50.2327	chr1	298946723	298946913	191	9	Exon	internal	NA	ENSSSCT00000006146	NA	NA	NA	N	Y	ENSSSCT00000006146	PSMB7	ENSG00000136930	PSMB7	30	50.95	0.00153932	0.00505512
1134	50	40.7654	53.3877	25.6492	7.55961	11.0858	chr1	299008768	299008857	90	6	intergenic	NA	NA	NA	NA	NA	NA	N	Y	NA	NA	NA	NA	48.05	14.76	0.0076594	0.00805957
1135	13.4286	8.73544	14.021	1.21177	0.498436	3.41483	chr1	299053262	299053406	145	7	intergenic	NA	NA	NA	NA	NA	NA	N	Y	NA	NA	NA	NA	12.06	1.71	0.0053841	0.00669346
1136	10.2857	10.216	12.9425	19.5615	23.7588	23.9038	chr1	299186864	299187050	187	7	downstream2k	NA	NA	ENSSSCT00000029437	NA	NA	NA	N	Y	ENSSSCT00000029437	NR6A1	ENSG00000136931	NR5A1	11.15	22.41	0.0025982	0.00547344
1137	37.5455	25.0622	30.5913	12.0076	12.5817	5.66889	chr1	299325020	299325178	159	11	downstream2k	NA	NA	ENSSSCT00000021314	NA	NA	NA	N	Y	ENSSSCT00000021314	ssc-mir-181b-2	ENSG00000207737	MIR181B2	31.07	10.09	0.0077442	0.00811156
1137	37.5455	25.0622	30.5913	12.0076	12.5817	5.66889	chr1	299325020	299325178	159	11	Intron	last	NA	ENSSSCT00000029437	NA	NA	NA	N	Y	ENSSSCT00000029437	NR6A1	ENSG00000136931	NR5A1	31.07	10.09	0.0077442	0.00811156
1138	23.0455	24.544	28.0911	40.319	44.9876	42.7529	chr1	299486312	299487348	1037	22	Intron	internal	NA	ENSSSCT00000006155	CGIshore	intragenic	ENSSSCT00000006155	N	Y	ENSSSCT00000006155	NA	ENSG00000136935	GOLGA1	25.23	42.69	0.00097696	0.00476984
1139	33.2	31.5068	36.6704	54.1663	53.6151	69.425	chr1	299598659	299599065	407	10	Intron	first	NA	ENSSSCT00000006156	NA	NA	NA	N	Y	ENSSSCT00000006156	SCAI	ENSG00000173611	SCAI	33.79	59.07	0.0094375	0.00946707
1140	63.9091	74.2445	66.8695	119.195	114.716	126.511	chr1	299610603	299610879	277	11	Intron	first	NA	ENSSSCT00000006156	NA	NA	NA	N	Y	ENSSSCT00000006156	SCAI	ENSG00000173611	SCAI	68.34	120.14	0.0003588	0.00446088
1141	80.875	72.8077	71.1836	54.6813	42.7409	43.0009	chr1	299783259	299783346	88	8	Intron	internal	NA	ENSSSCT00000006160	NA	NA	NA	N	Y	ENSSSCT00000006160	GAPVD1	ENSG00000165219	GAPVD1	74.96	46.81	0.0047181	0.00639463
1142	17.875	20.8577	15.3692	33.4753	44.7761	44.4299	chr1	299902224	299902404	181	8	Intron	internal	NA	ENSSSCT00000006160	NA	NA	NA	N	Y	ENSSSCT00000006160	GAPVD1	ENSG00000165219	GAPVD1	18.03	40.89	0.0047843	0.0064211
1143	29.8333	29.1922	32.7157	16.9648	9.6918	10.9126	chr1	299997712	299997827	116	6	Intron	first	NA	ENSSSCT00000029476	NA	NA	NA	N	Y	ENSSSCT00000029476	NA	ENSG00000119487	MAPKAP1	30.58	12.52	0.00193868	0.00522533
1144	22.6667	26.6011	31.0979	48.8749	55.4371	68.2471	chr1	300100025	300100174	150	6	Intron	first	NA	ENSSSCT00000029476	NA	NA	NA	N	Y	ENSSSCT00000029476	NA	ENSG00000119487	MAPKAP1	26.79	57.52	0.0076758	0.00806952
1145	19.8571	27.0947	21.7249	44.4894	49.179	46.1745	chr1	300106704	300106905	202	7	Intron	first	NA	ENSSSCT00000029476	NA	NA	NA	N	Y	ENSSSCT00000029476	NA	ENSG00000119487	MAPKAP1	22.89	46.61	0.00076082	0.00463736
1146	8.2	8.91311	5.17699	15.9954	16.98	20.5781	chr1	300112818	300112938	121	5	Intron	first	NA	ENSSSCT00000029476	NA	NA	NA	N	Y	ENSSSCT00000029476	NA	ENSG00000119487	MAPKAP1	7.43	17.85	0.0044558	0.00628643
1147	28	19.5766	26.604	9.29027	9.43335	10.6239	chr1	300199825	300199920	96	9	intergenic	NA	NA	NA	NA	NA	NA	N	Y	NA	NA	NA	NA	24.73	9.78	0.0048021	0.00642561
1148	65.0909	56.4371	52.1621	82.9515	95.5788	101.284	chr1	300424204	300424688	485	11	Intron	internal	NA	ENSSSCT00000006162	NA	NA	NA	N	Y	ENSSSCT00000006162	PBX3	ENSG00000167081	PBX3	57.9	93.27	0.0059025	0.00695068
1149	13.6	14.5097	17.0409	6.30123	3.72165	8.31437	chr1	300534830	300534940	111	5	intergenic	NA	NA	NA	NA	NA	NA	N	Y	NA	NA	NA	NA	15.05	6.11	0.0060201	0.00702225
1150	30.6	23.6301	23.2965	44.8356	51.4053	60.4871	chr1	300789051	300789206	156	5	Intron	last	NA	ENSSSCT00000006163	NA	NA	NA	N	Y	ENSSSCT00000006163	NA	ENSG00000196814	MVB12B	25.84	52.24	0.0067373	0.00746451
1151	12.3333	11.9187	11.5044	4.24121	2.7137	2.59824	chr1	301030122	301030184	63	6	intergenic	NA	NA	NA	NA	NA	NA	N	Y	NA	NA	NA	NA	11.92	3.18	0.00011705	0.00406226
1152	3.84615	3.90646	2.5719	16.592	14.314	19.8266	chr1	301159084	301159279	196	13	intergenic	NA	NA	NA	CGI	intergenic	NA	Y	Y	NA	NA	NA	NA	3.44	16.91	0.00124355	0.00494104
1153	11.8	13.6806	10.5697	22.0543	26.0516	26.606	chr1	301169497	301169603	107	5	intergenic	NA	NA	NA	NA	NA	NA	N	Y	NA	NA	NA	NA	12.02	24.9	0.00160342	0.00510629
1154	17.4615	18.9742	14.7677	36.3532	42.5843	36.935	chr1	301195166	301195704	539	13	intergenic	NA	NA	NA	NA	NA	NA	N	Y	NA	NA	NA	NA	17.07	38.62	0.00076394	0.00463736
1155	23.4	20.1063	22.4336	11.1483	10.6998	9.56153	chr1	301220260	301220299	40	5	intergenic	NA	NA	NA	NA	NA	NA	N	Y	NA	NA	NA	NA	21.98	10.47	0.00044395	0.00447422
1156	81.8182	108.729	105.893	31.1756	39.6483	46.107	chr1	301405956	301406109	154	11	intergenic	NA	NA	NA	NA	NA	NA	N	Y	NA	NA	NA	NA	98.81	38.98	0.0033377	0.00576774
1157	43.8	43.1146	48.9657	71.737	72.5722	74.8294	chr1	301410586	301410753	168	5	intergenic	NA	NA	NA	NA	NA	NA	N	Y	NA	NA	NA	NA	45.29	73.05	0.000178631	0.00431109
1158	79.3333	80.1489	83.5269	111.483	136.202	134.3	chr1	301414234	301414764	531	9	intergenic	NA	NA	NA	NA	NA	NA	N	Y	NA	NA	NA	NA	81	127.33	0.0045156	0.00632124
1159	40.8333	45.602	36.8501	20.6002	11.2425	19.9199	chr1	301436357	301436473	117	6	intergenic	NA	NA	NA	NA	NA	NA	N	Y	NA	NA	NA	NA	41.1	17.25	0.0037408	0.00596293
1160	34.5556	30.7468	35.472	58.8384	70.4271	60.5102	chr1	301440746	301441049	304	9	Promoter	ICP	Intermediate	ENSSSCT00000006165	NA	NA	NA	N	Y	ENSSSCT00000006165	RALGPS1	ENSG00000136828	RALGPS1	33.59	63.26	0.00159768	0.00510629
1161	13	10.3641	15.0996	26.4571	27.7186	25.4628	chr1	301581157	301581298	142	6	Intron	internal	NA	ENSSSCT00000006165	NA	NA	NA	N	Y	ENSSSCT00000006165	RALGPS1	ENSG00000136828	RALGPS1	12.82	26.55	0.00082399	0.00464627
1161	13	10.3641	15.0996	26.4571	27.7186	25.4628	chr1	301581157	301581298	142	6	Intron	first	NA	ENSSSCT00000006167	NA	NA	NA	N	Y	ENSSSCT00000006167	ANGPTL2	ENSG00000136859	ANGPTL2	12.82	26.55	0.00082399	0.00464627
1162	81	71.8231	77.6549	110.877	122.233	119.415	chr1	301697078	301697291	214	10	intergenic	NA	NA	NA	NA	NA	NA	N	Y	NA	NA	NA	NA	76.83	117.51	0.00072107	0.00458142
1163	32	31.5068	37.9646	14.7836	12.328	13.7187	chr1	302000429	302000591	163	5	intergenic	NA	NA	NA	NA	NA	NA	N	Y	NA	NA	NA	NA	33.82	13.61	0.00077538	0.00463736
1164	38.2222	34.5469	44.4598	21.1387	9.56258	10.7394	chr1	302014185	302014313	129	9	intergenic	NA	NA	NA	NA	NA	NA	N	Y	NA	NA	NA	NA	39.08	13.81	0.0056995	0.0068459
1165	12.2812	10.6556	13.3469	4.05187	3.05292	5.16401	chr1	302230640	302231429	790	32	downstream2k	NA	NA	ENSSSCT00000006185	NA	NA	NA	N	Y	ENSSSCT00000006185	ENG	ENSG00000106991	ENG	12.09	4.09	0.00128052	0.00495624
1165	12.2812	10.6556	13.3469	4.05187	3.05292	5.16401	chr1	302230640	302231429	790	32	Exon	last	NA	ENSSSCT00000006186	NA	NA	NA	N	Y	ENSSSCT00000006186	FPGS	ENSG00000136877	FPGS	12.09	4.09	0.00128052	0.00495624
1165	12.2812	10.6556	13.3469	4.05187	3.05292	5.16401	chr1	302230640	302231429	790	32	downstream2k	NA	NA	ENSSSCT00000035446	NA	NA	NA	N	Y	ENSSSCT00000035446	ENG	ENSG00000106991	ENG	12.09	4.09	0.00128052	0.00495624
1165	12.2812	10.6556	13.3469	4.05187	3.05292	5.16401	chr1	302230640	302231429	790	32	NA	NA	NA	NA	CGIshore	intergenic	NA	N	Y	NA	NA	NA	NA	12.09	4.09	0.00128052	0.00495624
1166	11.4	10.1568	11.8639	5.57416	2.09343	3.11789	chr1	302246802	302246887	86	5	Intron	internal	NA	ENSSSCT00000006185	NA	NA	NA	N	Y	ENSSSCT00000006185	ENG	ENSG00000106991	ENG	11.14	3.6	0.0028032	0.00555785
1166	11.4	10.1568	11.8639	5.57416	2.09343	3.11789	chr1	302246802	302246887	86	5	Intron	internal	NA	ENSSSCT00000035446	NA	NA	NA	N	Y	ENSSSCT00000035446	ENG	ENSG00000106991	ENG	11.14	3.6	0.0028032	0.00555785
1167	19.4615	16.1839	24.3086	5.31316	3.8469	8.63416	chr1	302297347	302297504	158	13	Intron	internal	NA	ENSSSCT00000006183	CGIshore	intragenic	ENSSSCT00000006183	N	Y	ENSSSCT00000006183	ST6GALNAC6	ENSG00000160408	ST6GALNAC6	19.98	5.93	0.0069563	0.00759668
1168	27.3333	26.0829	19.5935	54.3279	56.2125	50.2327	chr1	302299451	302299601	151	6	Intron	internal	NA	ENSSSCT00000006183	NA	NA	NA	N	Y	ENSSSCT00000006183	ST6GALNAC6	ENSG00000160408	ST6GALNAC6	24.34	53.59	0.00060115	0.00453104
1169	14.8333	15.2007	15.6388	4.24121	3.29521	6.92864	chr1	302301398	302301476	79	6	Intron	internal	NA	ENSSSCT00000006183	NA	NA	NA	N	Y	ENSSSCT00000006183	ST6GALNAC6	ENSG00000160408	ST6GALNAC6	15.22	4.82	0.00072474	0.00458142
1170	14.3333	18.1371	17.0769	28.4767	30.4323	32.2182	chr1	302321845	302322059	215	6	Intron	internal	NA	ENSSSCT00000006188	NA	NA	NA	N	Y	ENSSSCT00000006188	ST6GALNAC2	ENSG00000136840	ST6GALNAC4	16.52	30.38	0.00089975	0.00472829
1171	31.4	29.434	32.7876	11.8754	3.72165	14.1344	chr1	302361532	302361585	54	5	Intron	internal	NA	ENSSSCT00000006192	CGIshore	intragenic	ENSSSCT00000006192	N	Y	ENSSSCT00000006192	FAM102A	ENSG00000167106	FAM102A	31.21	9.91	0.0029984	0.00563674
1172	59.6667	61.839	60.578	98.5576	99.2441	89.2063	chr1	302366566	302366743	178	6	Intron	first	NA	ENSSSCT00000006192	NA	NA	NA	N	Y	ENSSSCT00000006192	FAM102A	ENSG00000167106	FAM102A	60.69	95.67	0.00044384	0.00447422
1173	27.3846	18.2567	23.479	9.41455	4.74153	4.31708	chr1	302560050	302560263	214	13	Intron	internal	NA	ENSSSCT00000006198	NA	NA	NA	N	Y	ENSSSCT00000006198	SLC25A25	ENSG00000148339	SLC25A25	23.04	6.16	0.0055756	0.00678698
1174	21.3333	15.6613	20.9716	9.29027	5.42741	7.1596	chr1	302569693	302569815	123	9	intergenic	NA	NA	NA	NA	NA	NA	N	Y	NA	NA	NA	NA	19.32	7.29	0.0049808	0.00651593
1175	28.1	37.8289	36.5625	60.4675	64.3148	58.4085	chr1	302888837	302889264	428	10	downstream2k	NA	NA	ENSSSCT00000006212	NA	NA	NA	N	Y	ENSSSCT00000006212	CERCAM	ENSG00000167123	CERCAM	34.16	61.06	0.00155933	0.00506824
1175	28.1	37.8289	36.5625	60.4675	64.3148	58.4085	chr1	302888837	302889264	428	10	Intron	internal	NA	ENSSSCT00000006213	NA	NA	NA	N	Y	ENSSSCT00000006213	ODF2	ENSG00000136811	ODF2	34.16	61.06	0.00155933	0.00506824
1176	25.125	20.5986	26.4242	38.3224	44.1946	37.2848	chr1	302905765	302906224	460	8	Intron	internal	NA	ENSSSCT00000006213	NA	NA	NA	N	Y	ENSSSCT00000006213	ODF2	ENSG00000136811	ODF2	24.05	39.93	0.0046596	0.00636814
1177	16.6667	14.6824	13.4817	8.48242	8.72262	10.5662	chr1	303121267	303121493	227	6	Intron	internal	NA	ENSSSCT00000006222	CGIshore	intragenic	ENSSSCT00000006222	N	Y	ENSSSCT00000006222	ZER1	ENSG00000160445	ZER1	14.94	9.26	0.0075162	0.00796502
1178	62.5	51.8204	76.2168	30.4963	12.0178	16.4555	chr1	303190626	303190754	129	6	Intron	internal	NA	ENSSSCT00000006226	NA	NA	NA	N	Y	ENSSSCT00000006226	CCBL1	ENSG00000171097	CCBL1	63.51	19.66	0.0081799	0.00841292
1179	19.4	15.3388	12.0796	28.1132	34.8905	32.2182	chr1	303238582	303238685	104	5	Intron	internal	NA	ENSSSCT00000006227	NA	NA	NA	N	Y	ENSSSCT00000006227	LRRC8A	ENSG00000136802	LRRC8A	15.61	31.74	0.0050627	0.00654861
1180	53.8333	51.1295	49.6128	77.9575	86.0632	76.5615	chr1	303303593	303303979	387	12	Intron	internal	NA	ENSSSCT00000006230	NA	NA	NA	N	Y	ENSSSCT00000006230	NA	ENSG00000095319	NUP188	51.53	80.19	0.00086403	0.0047018
1181	54.2	49.9549	65.1438	34.4144	20.9343	20.3702	chr1	303339576	303339635	60	5	Intron	internal	NA	ENSSSCT00000006231	NA	NA	NA	N	Y	ENSSSCT00000006231	SH3GLB2	ENSG00000148341	SH3GLB2	56.43	25.24	0.0084011	0.00858732
1181	54.2	49.9549	65.1438	34.4144	20.9343	20.3702	chr1	303339576	303339635	60	5	Intron	internal	NA	ENSSSCT00000025290	NA	NA	NA	N	Y	ENSSSCT00000025290	SH3GLB2	ENSG00000148341	SH3GLB2	56.43	25.24	0.0084011	0.00858732
1182	57.6667	50.6688	62.3156	77.2843	86.0632	87.8783	chr1	303371498	303371634	137	9	Intron	internal	NA	ENSSSCT00000006232	NA	NA	NA	N	Y	ENSSSCT00000006232	FAM73B	ENSG00000148343	FAM73B	56.88	83.74	0.0046622	0.00636814
1183	32.8889	28.674	31.9967	14.6759	8.65801	10.162	chr1	303401088	303401271	184	9	downstream2k	NA	NA	ENSSSCT00000006233	NA	NA	NA	N	Y	ENSSSCT00000006233	DOLPP1	ENSG00000167130	DOLPP1	31.19	11.17	0.00083627	0.0046553
1184	29.5	24.5283	31.6372	42.2101	47.6837	48.8469	chr1	303556314	303556514	201	6	intergenic	NA	NA	NA	NA	NA	NA	N	Y	NA	NA	NA	NA	28.56	46.25	0.0038214	0.00599916
1185	35.7143	29.9078	42.8334	14.022	9.30413	16.7772	chr1	303577811	303577901	91	7	intergenic	NA	NA	NA	NA	NA	NA	N	Y	NA	NA	NA	NA	36.15	13.37	0.006238	0.00715947
1186	21	17.6189	21.5708	11.633	10.0019	11.0165	chr1	303712089	303712174	86	5	intergenic	NA	NA	NA	NA	NA	NA	N	Y	NA	NA	NA	NA	20.06	10.88	0.0022589	0.00534823
1187	24.2222	26.9466	23.608	13.0602	3.35983	4.96553	chr1	303806027	303806261	235	9	Intron	first	NA	ENSSSCT00000006237	NA	NA	NA	N	Y	ENSSSCT00000006237	C9orf50	ENSG00000179058	C9orf50	24.93	7.13	0.0049598	0.0065113
1188	89.2	90.7894	85.4204	114.876	132.816	138.85	chr1	303953170	303953217	48	5	Intron	internal	NA	ENSSSCT00000006256	CGIshore	intragenic	ENSSSCT00000006256	N	Y	ENSSSCT00000006256	FNBP1	ENSG00000187239	FNBP1	88.47	128.85	0.0054164	0.00671145
1189	77.75	78.5079	70.1051	116.33	133.553	122.464	chr1	303960051	303960459	409	12	Exon	internal	NA	ENSSSCT00000006256	NA	NA	NA	N	Y	ENSSSCT00000006256	FNBP1	ENSG00000187239	FNBP1	75.45	124.12	0.00104003	0.00479203
1189	77.75	78.5079	70.1051	116.33	133.553	122.464	chr1	303960051	303960459	409	12	Intron	internal	NA	ENSSSCT00000006256	NA	NA	NA	N	Y	ENSSSCT00000006256	FNBP1	ENSG00000187239	FNBP1	75.45	124.12	0.00104003	0.00479203
1190	69.4	67.5738	73.7721	89.9137	87.6914	96.031	chr1	304030368	304030421	54	5	Intron	internal	NA	ENSSSCT00000006256	NA	NA	NA	N	Y	ENSSSCT00000006256	FNBP1	ENSG00000187239	FNBP1	70.25	91.21	0.0024844	0.00542483
1191	42.6667	35.9288	33.255	60.5887	59.12	65.1293	chr1	304206605	304206728	124	6	intergenic	NA	NA	NA	NA	NA	NA	N	Y	NA	NA	NA	NA	37.28	61.61	0.0018769	0.00521036
1192	11.5	12.9551	13.302	5.85691	5.62125	4.50362	chr1	304232323	304232435	113	6	intergenic	NA	NA	NA	NA	NA	NA	N	Y	NA	NA	NA	NA	12.59	5.33	0.00046358	0.00448558
1193	10.4	14.0952	12.5111	31.5061	35.5883	31.3868	chr1	304335186	304335260	75	5	intergenic	NA	NA	NA	NA	NA	NA	N	Y	NA	NA	NA	NA	12.34	32.83	0.00030117	0.00431109
1194	14	15.5461	16.8252	7.99771	4.18686	4.36505	chr1	304356801	304356901	101	5	Intron	first	NA	ENSSSCT00000006268	NA	NA	NA	N	Y	ENSSSCT00000006268	HMCN2	ENSG00000148357	HMCN2	15.46	5.52	0.0025993	0.00547344
1195	41	34.3495	28.9665	15.0606	7.31039	6.53272	chr1	304467769	304467871	103	7	Intron	internal	NA	ENSSSCT00000006270	NA	NA	NA	N	Y	ENSSSCT00000006270	ASS1	ENSG00000130707	ASS1	34.77	9.63	0.004717	0.00639463
1196	18.4286	12.8811	15.2536	5.53954	3.3229	4.75107	chr1	304542450	304542646	197	7	intergenic	NA	NA	NA	NA	NA	NA	N	Y	NA	NA	NA	NA	15.52	4.54	0.0031768	0.00570927
1197	38.8571	42.6408	37.1326	63.3585	64.132	71.4145	chr1	304587712	304587806	95	7	Intron	internal	NA	ENSSSCT00000006271	NA	NA	NA	N	Y	ENSSSCT00000006271	FUBP3	ENSG00000107164	FUBP3	39.54	66.3	0.00091855	0.00472829
1198	13.4	7.8767	7.76549	21.0849	23.0277	21.2017	chr1	304685963	304686089	127	5	Promoter	HCP	Proximal	ENSSSCT00000006275	NA	NA	NA	N	Y	ENSSSCT00000006275	ABL1	ENSG00000097007	ABL1	9.68	21.77	0.0035245	0.00585594
1198	13.4	7.8767	7.76549	21.0849	23.0277	21.2017	chr1	304685963	304686089	127	5	Intron	first	NA	ENSSSCT00000006275	NA	NA	NA	N	Y	ENSSSCT00000006275	ABL1	ENSG00000097007	ABL1	9.68	21.77	0.0035245	0.00585594
1199	40.2857	33.4612	35.2837	21.2926	10.4671	9.2052	chr1	304718236	304718333	98	7	Intron	first	NA	ENSSSCT00000006275	NA	NA	NA	N	Y	ENSSSCT00000006275	ABL1	ENSG00000097007	ABL1	36.34	13.65	0.0064196	0.0072659
1200	12.2	7.8767	12.5111	26.1743	22.5625	31.8025	chr1	304781555	304781593	39	5	Intron	first	NA	ENSSSCT00000006275	NA	NA	NA	N	Y	ENSSSCT00000006275	ABL1	ENSG00000097007	ABL1	10.86	26.85	0.0065381	0.00733533
1201	26.8333	22.4555	23.0987	42.1092	37.798	40.1861	chr1	304822043	304822433	391	12	Intron	internal	NA	ENSSSCT00000006275	NA	NA	NA	N	Y	ENSSSCT00000006275	ABL1	ENSG00000097007	ABL1	24.13	40.03	0.00100184	0.00478285
1202	7.16667	4.66384	5.21294	11.1079	12.7932	10.2198	chr1	304885439	304885527	89	6	intergenic	NA	NA	NA	NA	NA	NA	N	Y	NA	NA	NA	NA	5.68	11.37	0.0060194	0.00702219
1203	39	36.0152	38.423	20.4487	4.65207	8.44428	chr1	304891198	304891367	170	8	intergenic	NA	NA	NA	NA	NA	NA	N	Y	NA	NA	NA	NA	37.81	11.18	0.005356	0.00668307
1204	74	78.1452	66.2223	120.45	99.3216	110.789	chr1	304985346	304985394	49	5	Intron	first	NA	ENSSSCT00000006279	NA	NA	NA	N	Y	ENSSSCT00000006279	LAMC3	ENSG00000050555	LAMC3	72.79	110.19	0.0060225	0.00702313
1204	74	78.1452	66.2223	120.45	99.3216	110.789	chr1	304985346	304985394	49	5	Intron	first	NA	ENSSSCT00000006282	NA	NA	NA	N	Y	ENSSSCT00000006282	LAMC3	ENSG00000050555	LAMC3	72.79	110.19	0.0060225	0.00702313
1205	18.9474	18.1099	19.7543	11.2249	8.14111	8.75197	chr1	304990896	304991531	636	19	Intron	first	NA	ENSSSCT00000006279	NA	NA	NA	N	Y	ENSSSCT00000006279	LAMC3	ENSG00000050555	LAMC3	18.94	9.37	0.00082104	0.00464627
1205	18.9474	18.1099	19.7543	11.2249	8.14111	8.75197	chr1	304990896	304991531	636	19	Intron	first	NA	ENSSSCT00000006282	NA	NA	NA	N	Y	ENSSSCT00000006282	LAMC3	ENSG00000050555	LAMC3	18.94	9.37	0.00082104	0.00464627
1206	72.6	73.7923	81.6455	116.209	110.952	111.205	chr1	305139305	305139490	186	10	Exon	internal	NA	ENSSSCT00000006280	NA	NA	NA	N	Y	ENSSSCT00000006280	NUP214	ENSG00000126883	NUP214	76.01	112.79	0.00037751	0.00447422
1206	72.6	73.7923	81.6455	116.209	110.952	111.205	chr1	305139305	305139490	186	10	Exon	internal	NA	ENSSSCT00000036174	NA	NA	NA	N	Y	ENSSSCT00000036174	NUP214	ENSG00000126883	NUP214	76.01	112.79	0.00037751	0.00447422
1207	90.5	81.4617	86.0675	118.754	136.189	127.314	chr1	305184530	305184728	199	10	Intron	internal	NA	ENSSSCT00000006280	NA	NA	NA	N	Y	ENSSSCT00000006280	NUP214	ENSG00000126883	NUP214	86.01	127.42	0.00186435	0.005209
1208	108.625	89.7789	100.304	137.385	162.822	159.922	chr1	305219782	305219866	85	8	Intron	internal	NA	ENSSSCT00000006280	NA	NA	NA	N	Y	ENSSSCT00000006280	NUP214	ENSG00000126883	NUP214	99.57	153.38	0.0051969	0.00662068
1209	17.4286	17.1748	14.3292	9.34797	2.99061	3.11789	chr1	305298907	305298995	89	7	downstream2k	NA	NA	ENSSSCT00000006283	NA	NA	NA	N	Y	ENSSSCT00000006283	PPAPDC3	ENSG00000160539	PPAPDC3	16.31	5.15	0.0086035	0.0087473
1210	20.6	15.9607	20.9237	7.27065	0	1.24716	chr1	305446231	305446296	66	5	Intron	internal	NA	ENSSSCT00000006286	CGIshore	intragenic	ENSSSCT00000006286	N	Y	ENSSSCT00000006286	POMT1	ENSG00000130714	POMT1	19.16	2.84	0.0040825	0.00610524
1211	22.25	20.0804	17.6611	6.51329	9.15875	8.44428	chr1	305525177	305525316	140	8	Intron	internal	NA	ENSSSCT00000006289	NA	NA	NA	N	Y	ENSSSCT00000006289	RAPGEF1	ENSG00000107263	RAPGEF1	20	8.04	0.00149676	0.00504721
1212	78.3333	89.822	89.1593	122.187	110.099	117.96	chr1	305548634	305548748	115	6	Intron	internal	NA	ENSSSCT00000006289	CGIshore	intragenic	ENSSSCT00000006289	N	Y	ENSSSCT00000006289	RAPGEF1	ENSG00000107263	RAPGEF1	85.77	116.75	0.003819	0.00599916
1213	8.14286	9.17962	9.24463	16.7917	20.9343	17.3711	chr1	305553577	305553764	188	7	Intron	internal	NA	ENSSSCT00000006289	NA	NA	NA	N	Y	ENSSSCT00000006289	RAPGEF1	ENSG00000107263	RAPGEF1	8.86	18.37	0.0021009	0.00529136
1214	53.8889	44.7959	49.493	72.9757	86.8386	84.6449	chr1	305567786	305568005	220	9	Intron	internal	NA	ENSSSCT00000006289	CGIshore	intragenic	ENSSSCT00000006289	N	Y	ENSSSCT00000006289	RAPGEF1	ENSG00000107263	RAPGEF1	49.39	81.49	0.0031193	0.00568845
1215	26.6	24.252	28.6892	15.026	7.67591	9.35367	chr1	305689067	305689138	72	5	intergenic	NA	NA	NA	NA	NA	NA	N	Y	NA	NA	NA	NA	26.51	10.69	0.0035151	0.0058544
1216	16	13.4733	18.7666	5.08945	5.11727	6.23578	chr1	305693901	305693932	32	5	intergenic	NA	NA	NA	NA	NA	NA	N	Y	NA	NA	NA	NA	16.08	5.48	0.0025385	0.00544991
1217	52.7143	50.1918	49.4588	26.659	9.47028	23.7554	chr1	305709512	305709578	67	7	intergenic	NA	NA	NA	NA	NA	NA	N	Y	NA	NA	NA	NA	50.79	19.96	0.0046626	0.00636814
1218	44.7143	41.3083	44.3742	71.6678	92.3767	77.5018	chr1	305755567	305755756	190	7	Intron	internal	NA	ENSSSCT00000006290	NA	NA	NA	N	Y	ENSSSCT00000006290	MED27	ENSG00000160563	MED27	43.47	80.52	0.0040804	0.00610524
1219	17.2857	30.0558	21.7249	50.7214	43.0316	48.2531	chr1	305766219	305766350	132	7	Intron	internal	NA	ENSSSCT00000006290	CGIshore	intragenic	ENSSSCT00000006290	N	Y	ENSSSCT00000006290	MED27	ENSG00000160563	MED27	23.02	47.34	0.0051381	0.00658776
1220	27.9	17.308	22.0022	56.8322	46.0554	55.4984	chr1	305824231	305824568	338	10	Intron	internal	NA	ENSSSCT00000006290	NA	NA	NA	N	Y	ENSSSCT00000006290	MED27	ENSG00000160563	MED27	22.4	52.8	0.0026584	0.0055046
1221	32.2	43.7364	36.2389	66.4052	59.779	62.7735	chr1	305874512	305874675	164	5	Intron	internal	NA	ENSSSCT00000006290	CGIshore	intragenic	ENSSSCT00000006290	N	Y	ENSSSCT00000006290	MED27	ENSG00000160563	MED27	37.39	62.99	0.0027446	0.00553773
1222	40.125	39.4483	33.0977	67.8594	76.1049	83.9232	chr1	305908772	305909184	413	16	Intron	internal	NA	ENSSSCT00000006290	NA	NA	NA	N	Y	ENSSSCT00000006290	MED27	ENSG00000160563	MED27	37.56	75.96	0.00172358	0.00515351
1223	7.5	9.67314	11.3247	17.9747	20.159	22.6913	chr1	306121008	306121150	143	6	Intron	first	NA	ENSSSCT00000006293	NA	NA	NA	N	Y	ENSSSCT00000006293	NTNG2	ENSG00000196358	NTNG2	9.5	20.27	0.0035777	0.00589126
1224	65.2	62.1845	62.9867	36.5956	43.962	30.3475	chr1	306177292	306177378	87	5	Intron	internal	NA	ENSSSCT00000006294	NA	NA	NA	N	Y	ENSSSCT00000006294	SETX	ENSG00000107290	SETX	63.46	36.97	0.0027849	0.00554815
1225	29.8333	21.7646	25.7052	10.502	8.52879	5.3697	chr1	306223401	306223516	116	6	Intron	internal	NA	ENSSSCT00000006294	NA	NA	NA	N	Y	ENSSSCT00000006294	SETX	ENSG00000107290	SETX	25.77	8.13	0.0031162	0.00568845
1226	8.4	11.6078	12.0796	19.6307	23.0277	23.0724	chr1	306267182	306267315	134	5	intergenic	NA	NA	NA	NA	NA	NA	N	Y	NA	NA	NA	NA	10.7	21.91	0.0023018	0.00535935
1227	37.5	26.4284	38.0725	56.8322	70.0136	75.0372	chr1	306291041	306291269	229	10	intergenic	NA	NA	NA	NA	NA	NA	N	Y	NA	NA	NA	NA	34	67.29	0.007339	0.00784215
1228	21.4	17.9299	18.3352	8.11889	3.25645	3.42968	chr1	306324665	306324874	210	10	intergenic	NA	NA	NA	NA	NA	NA	N	Y	NA	NA	NA	NA	19.22	4.94	0.00178362	0.00516708
1229	17.3333	13.9915	14.3805	6.05887	4.26439	5.02327	chr1	306373205	306373307	103	6	intergenic	NA	NA	NA	NA	NA	NA	N	Y	NA	NA	NA	NA	15.24	5.12	0.00100166	0.00478285
1230	51.8333	41.4563	43.1416	18.1766	7.94728	11.4323	chr1	306416926	306417025	100	6	Exon	last	NA	ENSSSCT00000006300	CGIshore	intragenic	ENSSSCT00000006300	N	Y	ENSSSCT00000006300	DDX31	ENSG00000125485	DDX31	45.48	12.52	0.00169883	0.00514163
1231	44.6667	37.138	37.2995	22.6198	6.49351	9.35367	chr1	306445793	306445956	164	12	Intron	internal	NA	ENSSSCT00000006300	CGIshore	intragenic	ENSSSCT00000006300	N	Y	ENSSSCT00000006300	DDX31	ENSG00000125485	DDX31	39.7	12.82	0.0084008	0.00858732
1231	44.6667	37.138	37.2995	22.6198	6.49351	9.35367	chr1	306445793	306445956	164	12	NA	NA	NA	NA	CGI	intragenic	ENSSSCT00000006300	Y	Y	NA	NA	NA	NA	39.7	12.82	0.0084008	0.00858732
1232	51.8	53.2714	47.0243	71.2523	72.107	67.1386	chr1	306451733	306451899	167	5	Intron	internal	NA	ENSSSCT00000006300	NA	NA	NA	N	Y	ENSSSCT00000006300	DDX31	ENSG00000125485	DDX31	50.7	70.17	0.00131898	0.00497657
1233	55	40.6502	50.5715	19.1191	1.03379	8.42985	chr1	306473679	306473821	143	9	Intron	internal	NA	ENSSSCT00000006300	CGI	intragenic	ENSSSCT00000006300	Y	Y	ENSSSCT00000006300	DDX31	ENSG00000125485	DDX31	48.74	9.53	0.0043639	0.00624119
1234	13.4	18.6553	10.1383	31.9908	29.0754	35.9597	chr1	306509150	306509203	54	5	intergenic	NA	NA	NA	NA	NA	NA	N	Y	NA	NA	NA	NA	14.06	32.34	0.0045606	0.00633273
1235	24.5	17.2303	23.7279	4.39268	4.79744	9.61349	chr1	306530028	306530134	107	8	Promoter	ICP	Proximal	ENSSSCT00000006303	NA	NA	NA	N	Y	ENSSSCT00000006303	AK8	ENSG00000165695	AK8	21.82	6.27	0.0054836	0.00674524
1235	24.5	17.2303	23.7279	4.39268	4.79744	9.61349	chr1	306530028	306530134	107	8	downstream2k	NA	NA	ENSSSCT00000006303	NA	NA	NA	N	Y	ENSSSCT00000006303	AK8	ENSG00000165695	AK8	21.82	6.27	0.0054836	0.00674524
1235	24.5	17.2303	23.7279	4.39268	4.79744	9.61349	chr1	306530028	306530134	107	8	NA	NA	NA	NA	CGI	intergenic	NA	Y	Y	NA	NA	NA	NA	21.82	6.27	0.0054836	0.00674524
1236	34	25.9102	21.436	7.27065	6.10584	9.61349	chr1	306552996	306553087	92	8	intergenic	NA	NA	NA	NA	NA	NA	N	Y	NA	NA	NA	NA	27.12	7.66	0.0070158	0.00762915
1237	14.2	8.70583	16.6095	1.21177	0	2.07859	chr1	307091339	307091375	37	5	intergenic	NA	NA	NA	CGIshore	intergenic	NA	N	Y	NA	NA	NA	NA	13.17	1.1	0.0074965	0.00795357
1238	16.2	13.266	16.6095	4.8471	0.930413	4.36505	chr1	307111441	307111574	134	5	Intron	internal	NA	ENSSSCT00000028900	CGIshore	intragenic	ENSSSCT00000028900	N	Y	ENSSSCT00000028900	NA	ENSG00000197859	ADAMTSL2	15.36	3.38	0.00179532	0.00516952
1239	31.0833	22.3691	25.1659	11.6128	2.22911	4.59023	chr1	307115090	307115240	151	12	Intron	internal	NA	ENSSSCT00000028900	CGIshore	intragenic	ENSSSCT00000028900	N	Y	ENSSSCT00000028900	NA	ENSG00000197859	ADAMTSL2	26.21	6.14	0.0062445	0.00715947
1240	14.8889	9.44283	11.3846	3.2314	3.10138	3.92623	chr1	307175445	307175698	254	9	intergenic	NA	NA	NA	NA	NA	NA	N	Y	NA	NA	NA	NA	11.91	3.42	0.0062624	0.00716964
1241	60.4444	57.9237	48.4145	92.9027	103.638	98.5022	chr1	307214700	307214841	142	9	Intron	internal	NA	ENSSSCT00000006311	NA	NA	NA	N	Y	ENSSSCT00000006311	SARDH	ENSG00000123453	SARDH	55.59	98.35	0.00087859	0.00471104
1242	40.375	37.5698	44.2201	20.7516	20.4982	23.3842	chr1	307289559	307289644	86	8	Intron	internal	NA	ENSSSCT00000006315	NA	NA	NA	N	Y	ENSSSCT00000006315	VAV2	ENSG00000160293	VAV2	40.72	21.54	0.0008567	0.0047018
1243	65.1429	59.6675	59.936	26.4859	28.4108	38.8994	chr1	307293097	307293184	88	7	Intron	internal	NA	ENSSSCT00000006315	NA	NA	NA	N	Y	ENSSSCT00000006315	VAV2	ENSG00000160293	VAV2	61.58	31.27	0.0020402	0.00527349
1244	32.4	30.6777	33.219	17.6919	16.0496	16.213	chr1	307339611	307339723	113	5	Intron	internal	NA	ENSSSCT00000006315	NA	NA	NA	N	Y	ENSSSCT00000006315	VAV2	ENSG00000160293	VAV2	32.1	16.65	7.5782e-05	0.00397108
1245	35.3077	29.2586	32.3562	10.5331	8.58843	12.9512	chr1	307365996	307366274	279	13	Intron	internal	NA	ENSSSCT00000006315	CGIshore	intragenic	ENSSSCT00000006315	N	Y	ENSSSCT00000006315	VAV2	ENSG00000160293	VAV2	32.31	10.69	0.00055746	0.00450795
1246	15	9.94952	14.6681	5.08945	3.48905	3.94933	chr1	307443423	307443456	34	5	Intron	first	NA	ENSSSCT00000006315	CGIshore	intragenic	ENSSSCT00000006315	N	Y	ENSSSCT00000006315	VAV2	ENSG00000160293	VAV2	13.21	4.18	0.0060229	0.00702313
1247	38.6	42.2855	43.1416	60.3464	57.2204	59.4478	chr1	307467825	307467895	71	5	intergenic	NA	NA	NA	NA	NA	NA	N	Y	NA	NA	NA	NA	41.34	59	0.00045859	0.00448558
1248	110.8	105.714	105.05	143.959	146.773	156.726	chr1	307511983	307512055	73	5	intergenic	NA	NA	NA	CGIshore	intergenic	NA	N	Y	NA	NA	NA	NA	107.19	149.15	0.00060261	0.00453104
1249	52.3333	38.8077	50.4517	26.1205	11.2425	19.2847	chr1	307616349	307616471	123	9	intergenic	NA	NA	NA	NA	NA	NA	N	Y	NA	NA	NA	NA	47.2	18.88	0.0093432	0.0093804
1250	26	26.2063	22.8034	5.88576	4.31978	6.23578	chr1	307871826	307871986	161	7	intergenic	NA	NA	NA	NA	NA	NA	N	Y	NA	NA	NA	NA	25	5.48	9.8937e-05	0.00397108
1251	57.4545	56.3429	48.5343	88.4595	89.1293	96.5601	chr1	307896732	307896952	221	11	intergenic	NA	NA	NA	CGIshore	intergenic	NA	N	Y	NA	NA	NA	NA	54.11	91.38	0.00061995	0.00453104
1252	50.5	45.7747	55.365	30.9002	27.137	26.1556	chr1	307901367	307901430	64	6	intergenic	NA	NA	NA	CGIshore	intergenic	NA	N	Y	NA	NA	NA	NA	50.55	28.06	0.00197717	0.00524079
1252	50.5	45.7747	55.365	30.9002	27.137	26.1556	chr1	307901367	307901430	64	6	NA	NA	NA	NA	CGI	intergenic	NA	Y	Y	NA	NA	NA	NA	50.55	28.06	0.00197717	0.00524079
1253	47.1	36.3779	41.7395	18.0554	3.95426	7.48294	chr1	308124676	308124759	84	10	Intron	internal	NA	ENSSSCT00000006323	CGI	intragenic	ENSSSCT00000006323	Y	Y	ENSSSCT00000006323	COL5A1	ENSG00000130635	COL5A1	41.74	9.83	0.0036975	0.00594571
1254	53.2222	47.099	44.4598	74.1875	91.3614	84.0675	chr1	308140762	308140876	115	9	Intron	internal	NA	ENSSSCT00000006323	NA	NA	NA	N	Y	ENSSSCT00000006323	COL5A1	ENSG00000130635	COL5A1	48.26	83.21	0.0033842	0.00578192
1255	23.3333	19.519	22.4696	9.89616	5.81508	7.96794	chr1	308163457	308163489	33	6	Intron	internal	NA	ENSSSCT00000006323	CGI	intragenic	ENSSSCT00000006323	Y	Y	ENSSSCT00000006323	COL5A1	ENSG00000130635	COL5A1	21.77	7.89	0.00109652	0.00484592
1256	11.8333	14.5097	14.9198	7.47261	8.14111	5.19648	chr1	308332861	308332928	68	6	Intron	internal	NA	ENSSSCT00000023409	NA	NA	NA	N	Y	ENSSSCT00000023409	OLFM1	ENSG00000130558	OLFM1	13.75	6.94	0.0065987	0.00737091
1256	11.8333	14.5097	14.9198	7.47261	8.14111	5.19648	chr1	308332861	308332928	68	6	Intron	internal	NA	ENSSSCT00000030751	NA	NA	NA	N	Y	ENSSSCT00000030751	OLFM1	ENSG00000130558	OLFM1	13.75	6.94	0.0065987	0.00737091
1257	47.8333	44.2201	44.2201	63.4162	73.4639	75.349	chr1	308337534	308337687	154	6	Intron	internal	NA	ENSSSCT00000023409	NA	NA	NA	N	Y	ENSSSCT00000023409	OLFM1	ENSG00000130558	OLFM1	45.42	70.74	0.0028841	0.0055773
1257	47.8333	44.2201	44.2201	63.4162	73.4639	75.349	chr1	308337534	308337687	154	6	Intron	internal	NA	ENSSSCT00000030751	NA	NA	NA	N	Y	ENSSSCT00000030751	OLFM1	ENSG00000130558	OLFM1	45.42	70.74	0.0028841	0.0055773
1257	47.8333	44.2201	44.2201	63.4162	73.4639	75.349	chr1	308337534	308337687	154	6	NA	NA	NA	NA	CGIshore	intergenic	NA	N	Y	NA	NA	NA	NA	45.42	70.74	0.0028841	0.0055773
1258	54.1	35.9634	50.7992	21.4484	7.4433	11.6401	chr1	308410373	308410485	113	10	intergenic	NA	NA	NA	NA	NA	NA	N	Y	NA	NA	NA	NA	46.95	13.51	0.0085802	0.00873043
1259	23	18.1371	18.5149	4.24121	5.23357	5.19648	chr1	308589532	308589703	172	6	intergenic	NA	NA	NA	CGIshore	intergenic	NA	N	Y	NA	NA	NA	NA	19.88	4.89	0.00071702	0.00458142
1260	62	60.6299	52.8485	97.9518	95.5612	102.717	chr1	308605300	308605428	129	6	intergenic	NA	NA	NA	NA	NA	NA	N	Y	NA	NA	NA	NA	58.49	98.74	0.00034096	0.0044255
1261	27.8182	21.3877	30.6894	10.6856	4.96925	10.6764	chr1	308610757	308611058	302	11	intergenic	NA	NA	NA	NA	NA	NA	N	Y	NA	NA	NA	NA	26.63	8.78	0.0059362	0.00697219
1262	15.2857	13.7694	14.3292	6.5782	0.664581	4.45413	chr1	308649525	308649700	176	7	intergenic	NA	NA	NA	CGIshore	intergenic	NA	N	Y	NA	NA	NA	NA	14.46	3.9	0.0040836	0.00610524
1263	21	18.0335	21.7865	6.30123	0.930413	4.36505	chr1	308650497	308650584	88	5	intergenic	NA	NA	NA	CGIshore	intergenic	NA	N	Y	NA	NA	NA	NA	20.27	3.87	0.0010777	0.00483082
1264	8.4	8.91311	6.25553	15.9954	16.7474	20.5781	chr1	308847849	308847953	105	5	intergenic	NA	NA	NA	CGIshore	intergenic	NA	N	Y	NA	NA	NA	NA	7.86	17.77	0.0037386	0.00596293
1265	68.2308	51.8204	75.7467	20.1341	13.2405	17.9079	chr1	308849552	308849788	237	13	intergenic	NA	NA	NA	CGIshore	intergenic	NA	N	Y	NA	NA	NA	NA	65.27	17.09	0.0028016	0.00555785
1266	40.9167	38.5198	42.872	23.1247	11.6302	15.243	chr1	308991276	308991467	192	12	downstream2k	NA	NA	ENSSSCT00000006341	NA	NA	NA	N	Y	ENSSSCT00000006341	NA	ENSG00000228567	VN1R4	40.77	16.67	0.0026405	0.00549086
1267	19	13.4733	16.1781	3.63532	6.9781	2.49431	chr1	309000828	309000892	65	5	intergenic	NA	NA	NA	NA	NA	NA	N	Y	NA	NA	NA	NA	16.22	4.37	0.0047557	0.00640952
1268	48.4	50.3694	40.1217	80.7042	84.435	79.4023	chr1	309109566	309109744	179	5	intergenic	NA	NA	NA	NA	NA	NA	N	Y	NA	NA	NA	NA	46.3	81.51	0.00053925	0.00448558
1269	12.8333	12.9551	15.8186	5.45298	0.96918	3.63754	chr1	309122958	309123069	112	6	intergenic	NA	NA	NA	NA	NA	NA	N	Y	NA	NA	NA	NA	13.87	3.35	0.0029556	0.00561886
1270	15.7143	11.1044	15.7159	4.32777	1.16302	2.67248	chr1	309124109	309124189	81	7	intergenic	NA	NA	NA	NA	NA	NA	N	Y	NA	NA	NA	NA	14.18	2.72	0.0030439	0.00566487
1271	20.8	26.9466	25.2378	9.20948	11.3976	12.8873	chr1	309298095	309298148	54	5	intergenic	NA	NA	NA	NA	NA	NA	N	Y	NA	NA	NA	NA	24.33	11.16	0.0034227	0.00580373
1272	19.8	16.5825	20.4923	6.30123	8.83892	6.85936	chr1	309431967	309432006	40	5	intergenic	NA	NA	NA	NA	NA	NA	N	Y	NA	NA	NA	NA	18.96	7.33	0.00124205	0.00494104
1273	15.8333	16.4098	16.8971	7.87653	2.32603	5.19648	chr1	309739393	309739446	54	6	intergenic	NA	NA	NA	NA	NA	NA	N	Y	NA	NA	NA	NA	16.38	5.13	0.0023216	0.00536562
1274	25.2222	13.0127	22.4097	41.0657	40.1887	42.2647	chr1	309759502	309759723	222	9	intergenic	NA	NA	NA	NA	NA	NA	N	Y	NA	NA	NA	NA	20.21	41.17	0.0049804	0.00651593
1275	25.4444	27.8679	25.5254	56.8188	46.7791	47.4612	chr1	310976905	310977117	213	9	intergenic	NA	NA	NA	NA	NA	NA	N	Y	NA	NA	NA	NA	26.28	50.35	0.00195649	0.00522533
1276	18.4	16.168	24.1593	6.54358	1.39562	5.6122	chr1	311593936	311593998	63	5	intergenic	NA	NA	NA	NA	NA	NA	N	Y	NA	NA	NA	NA	19.58	4.52	0.0062234	0.00714891
1277	31.7143	29.7597	39.906	16.0993	6.64581	8.46284	chr1	313358783	313358880	98	7	intergenic	NA	NA	NA	NA	NA	NA	N	Y	NA	NA	NA	NA	33.79	10.4	0.0053037	0.00665827
1278	14.7778	11.055	11.6243	4.03925	0.775344	2.5405	chr1	313786124	313786237	114	9	intergenic	NA	NA	NA	CGIshore	intergenic	NA	N	Y	NA	NA	NA	NA	12.49	2.45	0.0025574	0.00546526
1279	17	15.7534	18.7666	8.48242	3.48905	8.52223	chr1	313988847	313988894	48	5	intergenic	NA	NA	NA	NA	NA	NA	N	Y	NA	NA	NA	NA	17.17	6.83	0.0053826	0.00669346
1280	86.3125	91.5926	80.6209	132.614	148.939	144.722	chr1	314106678	314107066	389	16	intergenic	NA	NA	NA	NA	NA	NA	N	Y	NA	NA	NA	NA	86.18	142.09	0.00065998	0.00455971
1281	41.8	41.249	39.906	32.2332	27.9124	24.1117	chr10	7618	7713	96	5	Intron	internal	NA	ENSSSCT00000011809	NA	NA	NA	N	Y	ENSSSCT00000011809	DCTN5	ENSG00000166847	DCTN5	40.99	28.09	0.0058994	0.00695068
1282	62.3333	71.8576	48.3545	28.2747	21.1281	27.3681	chr10	68942	69009	68	6	intergenic	NA	NA	NA	NA	NA	NA	N	Y	NA	NA	NA	NA	60.85	25.59	0.0080021	0.0082895
1283	43.8	43.1146	51.1228	24.9626	5.81508	15.1737	chr10	112476	112549	74	5	Intron	internal	NA	ENSSSCT00000011813	NA	NA	NA	N	Y	ENSSSCT00000011813	EARS2	ENSG00000103356	EARS2	46.01	15.32	0.0072968	0.00781404
1284	24	22.6282	30.3789	8.48242	9.6918	4.3304	chr10	139536	139609	74	6	Intron	internal	NA	ENSSSCT00000011814	NA	NA	NA	N	Y	ENSSSCT00000011814	GGA2	ENSG00000103365	GGA2	25.67	7.5	0.0032604	0.00573386
1285	52.375	46.9622	47.5232	25.7502	14.247	15.6544	chr10	161340	161560	221	16	Intron	internal	NA	ENSSSCT00000011814	NA	NA	NA	N	Y	ENSSSCT00000011814	GGA2	ENSG00000103365	GGA2	48.95	18.55	0.00162117	0.0051078
1286	77	74.0292	69.7969	39.4692	13.9562	28.358	chr10	198796	198858	63	7	Intron	internal	NA	ENSSSCT00000011815	NA	NA	NA	N	Y	ENSSSCT00000011815	COG7	ENSG00000168434	COG7	73.61	27.26	0.0037963	0.00599386
1287	26	27.7757	30.1991	14.7836	12.5606	13.9266	chr10	217372	217535	164	5	Intron	internal	NA	ENSSSCT00000011815	NA	NA	NA	N	Y	ENSSSCT00000011815	COG7	ENSG00000168434	COG7	27.99	13.76	0.00049808	0.00448558
1288	18.1429	23.5413	28.3502	7.96309	5.98123	4.89954	chr10	577854	577945	92	7	intergenic	NA	NA	NA	NA	NA	NA	N	Y	NA	NA	NA	NA	23.34	6.28	0.0052002	0.00662068
1289	41	33.7869	28.9049	61.0734	70.2462	77.9472	chr10	712263	712603	341	10	intergenic	NA	NA	NA	NA	NA	NA	N	Y	NA	NA	NA	NA	34.56	69.76	0.0042433	0.00617034
1290	13.8	13.4733	17.2566	26.659	32.3319	29.9317	chr10	1015411	1015528	118	5	intergenic	NA	NA	NA	NA	NA	NA	N	Y	NA	NA	NA	NA	14.84	29.64	0.00192158	0.00522533
1291	57.8	53.4787	30.6305	115.361	96.2978	110.997	chr10	1048673	1048766	94	5	intergenic	NA	NA	NA	NA	NA	NA	N	Y	NA	NA	NA	NA	47.3	107.55	0.0041352	0.00613467
1292	43.5	48.5384	44.9392	66.2437	69.3933	69.9793	chr10	1057789	1057947	159	6	intergenic	NA	NA	NA	NA	NA	NA	N	Y	NA	NA	NA	NA	45.66	68.54	0.00026492	0.00431109
1293	35	33.6833	30.5586	49.6827	47.6837	51.4452	chr10	1138426	1138623	198	6	intergenic	NA	NA	NA	NA	NA	NA	N	Y	NA	NA	NA	NA	33.08	49.6	0.000639	0.00453104
1294	34.5	33.3378	22.6493	48.8749	52.1419	54.9095	chr10	1145140	1145246	107	6	intergenic	NA	NA	NA	NA	NA	NA	N	Y	NA	NA	NA	NA	30.16	51.98	0.0062995	0.00719335
1295	4	3.52379	2.37279	10.4213	13.0258	12.0558	chr10	1541414	1541518	105	5	intergenic	NA	NA	NA	NA	NA	NA	N	Y	NA	NA	NA	NA	3.3	11.83	0.00069559	0.00457395
1296	56.8571	53.449	51.1536	105.944	119.791	90.4188	chr10	1549662	1549790	129	7	intergenic	NA	NA	NA	NA	NA	NA	N	Y	NA	NA	NA	NA	53.82	105.38	0.0039628	0.00605817
1297	21.7143	23.0971	20.6463	14.3682	11.6302	11.7292	chr10	1834252	1834323	72	7	intergenic	NA	NA	NA	NA	NA	NA	N	Y	NA	NA	NA	NA	21.82	12.58	0.00127597	0.00495624
1298	22.5556	25.4496	26.7238	39.7193	41.4809	45.4981	chr10	2094931	2095317	387	9	intergenic	NA	NA	NA	NA	NA	NA	N	Y	NA	NA	NA	NA	24.91	42.23	0.00119792	0.00489145
1299	41.1667	33.856	33.0752	12.7236	17.0576	11.0858	chr10	2113128	2113183	56	6	intergenic	NA	NA	NA	NA	NA	NA	N	Y	NA	NA	NA	NA	36.03	13.62	0.0020204	0.00526107
1300	73.4286	74.4733	72.8785	118.927	117.465	118.628	chr10	2131132	2131263	132	7	intergenic	NA	NA	NA	NA	NA	NA	N	Y	NA	NA	NA	NA	73.59	118.34	1.3041e-07	0.000780217
1301	46.1429	52.2646	47.3017	78.5922	90.7153	81.659	chr10	2142345	2142529	185	7	intergenic	NA	NA	NA	NA	NA	NA	N	Y	NA	NA	NA	NA	48.57	83.66	0.00101951	0.004787
1302	28	25.0465	31.0979	42.2101	50.3974	48.1541	chr10	2146470	2146604	135	6	intergenic	NA	NA	NA	NA	NA	NA	N	Y	NA	NA	NA	NA	28.05	46.92	0.0032772	0.00573897
1303	64.3333	70.994	62.7351	40.5944	27.9124	22.6913	chr10	2239846	2240053	208	12	intergenic	NA	NA	NA	NA	NA	NA	N	Y	NA	NA	NA	NA	66.02	30.4	0.0037617	0.00596963
1304	41.2308	34.2812	41.2334	54.5298	65.2184	67.4743	chr10	2307485	2307715	231	13	Exon	first	NA	ENSSSCT00000011816	NA	NA	NA	N	Y	ENSSSCT00000011816	B3GALT2	ENSG00000162630	B3GALT2	38.92	62.41	0.0070372	0.00764274
1305	9.5	8.11853	10.2461	19.1864	15.7007	20.9591	chr10	2312587	2312731	145	6	intergenic	NA	NA	NA	NA	NA	NA	N	Y	NA	NA	NA	NA	9.29	18.62	0.0049962	0.00652518
1306	27.6111	29.7679	23.1886	48.8749	42.967	54.0434	chr10	2423358	2423726	369	18	intergenic	NA	NA	NA	NA	NA	NA	N	Y	NA	NA	NA	NA	26.86	48.63	0.0043382	0.00622969
1307	13.6471	10.5775	13.2914	23.1306	25.1075	28.2444	chr10	2460860	2462023	1164	34	intergenic	NA	NA	NA	NA	NA	NA	N	Y	NA	NA	NA	NA	12.51	25.49	0.00186085	0.005209
1308	19.8182	18.4669	20.1981	11.0161	7.18956	12.1881	chr10	2477296	2477720	425	11	intergenic	NA	NA	NA	NA	NA	NA	N	Y	NA	NA	NA	NA	19.49	10.13	0.0042377	0.00617034
1309	63.4667	60.5262	57.5221	88.3787	83.8922	93.606	chr10	2491215	2491701	487	15	intergenic	NA	NA	NA	NA	NA	NA	N	Y	NA	NA	NA	NA	60.51	88.63	0.00102417	0.004787
1310	95.6667	81.4156	82.6881	122.12	125.477	132.799	chr10	2494532	2494678	147	9	intergenic	NA	NA	NA	NA	NA	NA	N	Y	NA	NA	NA	NA	86.59	126.8	0.00191564	0.00522533
1311	37.95	48.9703	44.6516	65.1329	73.6771	65.8914	chr10	2497668	2498126	459	20	intergenic	NA	NA	NA	NA	NA	NA	N	Y	NA	NA	NA	NA	43.86	68.23	0.0044231	0.00627391
1312	79.4	82.2908	78.302	102.758	107.23	113.075	chr10	2668346	2668378	33	5	intergenic	NA	NA	NA	NA	NA	NA	N	Y	NA	NA	NA	NA	80	107.69	0.00099956	0.00478285
1313	66.2	61.9772	62.1239	31.7485	3.48905	10.393	chr10	2721750	2721850	101	5	intergenic	NA	NA	NA	NA	NA	NA	N	Y	NA	NA	NA	NA	63.43	15.21	0.0050028	0.00652518
1314	40.4286	35.3859	42.9875	22.1582	9.30413	12.4716	chr10	2748160	2748278	119	7	downstream2k	NA	NA	ENSSSCT00000032124	NA	NA	NA	N	Y	ENSSSCT00000032124	U6	ENSG00000202528	RNU6-650P	39.6	14.64	0.0050234	0.00653286
1315	56.9091	58.51	73.929	31.6163	22.3088	23.9983	chr10	2776489	2776642	154	11	intergenic	NA	NA	NA	NA	NA	NA	N	Y	NA	NA	NA	NA	63.12	25.97	0.0037585	0.00596963
1316	31.75	29.5376	27.0983	51.8034	52.1904	55.6024	chr10	2798439	2798669	231	8	intergenic	NA	NA	NA	NA	NA	NA	N	Y	NA	NA	NA	NA	29.46	53.2	0.000196761	0.00431109
1317	124.625	124.628	106.775	166.77	154.972	179.409	chr10	2886321	2886439	119	8	intergenic	NA	NA	NA	NA	NA	NA	N	Y	NA	NA	NA	NA	118.68	167.05	0.0063378	0.00721625
1318	85.2	87.4728	86.9303	106.394	97.4608	101.227	chr10	3298589	3298708	120	5	Intron	internal	NA	ENSSSCT00000011824	NA	NA	NA	N	Y	ENSSSCT00000011824	RGS18	ENSG00000150681	RGS18	86.53	101.69	0.0048017	0.00642561
1319	68.8	67.3665	52.417	94.5184	95.8325	101.02	chr10	3312931	3313035	105	5	intergenic	NA	NA	NA	NA	NA	NA	N	Y	NA	NA	NA	NA	62.86	97.12	0.0036192	0.00591478
1320	78.4	81.8762	72.2622	105.667	118.86	114.946	chr10	3340294	3340410	117	5	intergenic	NA	NA	NA	NA	NA	NA	N	Y	NA	NA	NA	NA	77.51	113.16	0.00177956	0.00516708
1321	109.889	116.999	122.714	153.761	169.542	177.72	chr10	3358886	3359026	141	9	intergenic	NA	NA	NA	NA	NA	NA	N	Y	NA	NA	NA	NA	116.53	167.01	0.0031566	0.00570207
1322	60.6667	53.5478	48.1748	86.8438	102.345	115.015	chr10	3385731	3385772	42	6	intergenic	NA	NA	NA	NA	NA	NA	N	Y	NA	NA	NA	NA	54.13	101.4	0.0060764	0.00705933
1323	35.4	43.1146	34.0819	62.7699	61.1747	63.8128	chr10	3518935	3519146	212	5	intergenic	NA	NA	NA	NA	NA	NA	N	Y	NA	NA	NA	NA	37.53	62.59	0.00101653	0.004787
1324	34.6	30.6777	34.729	52.8334	54.8944	52.1727	chr10	3554686	3554816	131	5	intergenic	NA	NA	NA	NA	NA	NA	N	Y	NA	NA	NA	NA	33.34	53.3	0.00021791	0.00431109
1325	21.8889	21.1888	20.7319	37.565	39.9302	33.373	chr10	3603855	3604181	327	9	intergenic	NA	NA	NA	NA	NA	NA	N	Y	NA	NA	NA	NA	21.27	36.96	0.00128385	0.00495624
1326	9.6	9.74224	9.27544	14.5413	13.7236	15.7973	chr10	5636385	5636541	157	5	intergenic	NA	NA	NA	NA	NA	NA	N	Y	NA	NA	NA	NA	9.54	14.69	0.00113977	0.00486139
1327	35.9167	25.3056	33.3449	6.05887	12.3086	4.93666	chr10	5671452	5671642	191	12	intergenic	NA	NA	NA	NA	NA	NA	N	Y	NA	NA	NA	NA	31.52	7.77	0.0037957	0.00599386
1328	10.5556	8.40642	6.71091	22.4851	23.1311	24.3657	chr10	6015452	6015641	190	9	Promoter	ICP	Distal	ENSSSCT00000020099	NA	NA	NA	N	Y	ENSSSCT00000020099	Y_RNA	ENSG00000202151	RNY4P28	8.56	23.33	0.00028306	0.00431109
1329	32	36.2743	40.5531	19.146	17.2126	13.7187	chr10	6371125	6371301	177	5	intergenic	NA	NA	NA	NA	NA	NA	N	Y	NA	NA	NA	NA	36.28	16.69	0.0026223	0.00548765
1330	73.1333	71.9958	68.7389	93.1451	106.61	114.6	chr10	6748323	6748716	394	15	intergenic	NA	NA	NA	NA	NA	NA	N	Y	NA	NA	NA	NA	71.29	104.78	0.006359	0.00722854
1331	10.1667	12.7824	11.5044	22.4178	20.9343	21.1324	chr10	7124458	7124641	184	6	intergenic	NA	NA	NA	NA	NA	NA	N	Y	NA	NA	NA	NA	11.48	21.49	0.00035553	0.00446088
1332	21	18.7496	18.6293	8.04177	4.75779	5.38545	chr10	7349480	7349639	160	11	intergenic	NA	NA	NA	NA	NA	NA	N	Y	NA	NA	NA	NA	19.46	6.06	0.00045685	0.00448558
1333	13.8333	16.7553	21.5708	3.02944	2.51987	5.02327	chr10	7369098	7369187	90	6	intergenic	NA	NA	NA	NA	NA	NA	N	Y	NA	NA	NA	NA	17.39	3.52	0.0043392	0.00622969
1334	6.8	13.4733	7.76549	25.2049	29.0754	24.7353	chr10	7461659	7461810	152	5	intergenic	NA	NA	NA	NA	NA	NA	N	Y	NA	NA	NA	NA	9.35	26.34	0.0024352	0.00540709
1335	62.4	76.9015	62.5553	43.8662	36.0535	40.7404	chr10	7522095	7522127	33	5	intergenic	NA	NA	NA	NA	NA	NA	N	Y	NA	NA	NA	NA	67.29	40.22	0.0070353	0.00764274
1336	46.5	53.0049	43.8349	80.3233	87.6416	80.7682	chr10	7601583	7601850	268	14	intergenic	NA	NA	NA	NA	NA	NA	N	Y	NA	NA	NA	NA	47.78	82.91	0.00062199	0.00453104
1337	32.3333	26.4284	28.042	14.7433	6.59043	5.19648	chr10	7815755	7815862	108	6	Intron	first	NA	ENSSSCT00000022960	CGIshore	intragenic	ENSSSCT00000022960	N	Y	ENSSSCT00000022960	USH2A	NA	NA	28.93	8.84	0.0043772	0.00624864
1338	83.9	100.532	80.9983	122.51	129.444	129.6	chr10	7835475	7835606	132	10	intergenic	NA	NA	NA	NA	NA	NA	N	Y	NA	NA	NA	NA	88.48	127.18	0.0040368	0.00609155
1339	35.7857	38.199	27.6568	56.3475	61.3906	56.3447	chr10	7874417	7875194	778	14	intergenic	NA	NA	NA	NA	NA	NA	N	Y	NA	NA	NA	NA	33.88	58.03	0.0025824	0.00547344
1340	19	14.337	16.5376	5.25102	6.9781	2.25181	chr10	7879315	7879342	28	6	intergenic	NA	NA	NA	NA	NA	NA	N	Y	NA	NA	NA	NA	16.62	4.83	0.0036188	0.00591478
1341	37.2857	34.4976	39.5978	63.3585	70.1133	77.7988	chr10	7888164	7888408	245	7	intergenic	NA	NA	NA	NA	NA	NA	N	Y	NA	NA	NA	NA	37.13	70.42	0.00166457	0.00511675
1342	29.2	26.1175	21.7865	40.2309	44.6598	45.1055	chr10	7891269	7891495	227	5	intergenic	NA	NA	NA	NA	NA	NA	N	Y	NA	NA	NA	NA	25.7	43.33	0.0026628	0.0055046
1343	76.1538	72.7877	62.7212	103.467	119.164	112.884	chr10	7891761	7892099	339	13	intergenic	NA	NA	NA	NA	NA	NA	N	Y	NA	NA	NA	NA	70.55	111.84	0.002476	0.00542483
1344	19.5	21.9373	16.7174	34.5356	45.7453	44.1701	chr10	7907137	7907295	159	6	intergenic	NA	NA	NA	NA	NA	NA	N	Y	NA	NA	NA	NA	19.38	41.48	0.0044163	0.00627391
1345	56.5714	71.3641	47.1476	101.962	135.741	119.222	chr10	8146463	8146571	109	7	intergenic	NA	NA	NA	NA	NA	NA	N	Y	NA	NA	NA	NA	58.36	118.97	0.0072968	0.00781404
1346	14.5	10.6232	13.2121	4.24121	4.94282	3.11789	chr10	8555486	8555566	81	8	intergenic	NA	NA	NA	NA	NA	NA	N	Y	NA	NA	NA	NA	12.78	4.1	0.0023171	0.00536562
1347	20.2	14.717	14.4524	37.0803	38.8447	39.4933	chr10	8615041	8615128	88	5	intergenic	NA	NA	NA	NA	NA	NA	N	Y	NA	NA	NA	NA	16.46	38.47	0.00039628	0.00447422
1348	46.75	33.8128	42.0631	22.2664	14.6831	13.3809	chr10	8618550	8618644	95	8	intergenic	NA	NA	NA	NA	NA	NA	N	Y	NA	NA	NA	NA	40.88	16.78	0.006784	0.00749048
1349	35.2	30.885	35.1604	15.9954	4.88467	10.8087	chr10	8729828	8729866	39	5	Intron	first	NA	ENSSSCT00000011830	NA	NA	NA	N	Y	ENSSSCT00000011830	ESRRG	ENSG00000196482	ESRRG	33.75	10.56	0.0027377	0.00553773
1350	18.3333	20.1524	23.9676	41.8735	40.8348	38.8004	chr10	8753708	8753951	244	9	Intron	first	NA	ENSSSCT00000011830	NA	NA	NA	N	Y	ENSSSCT00000011830	ESRRG	ENSG00000196482	ESRRG	20.82	40.5	0.00047979	0.00448558
1351	40.1667	41.6291	39.7262	56.3475	54.2741	59.0667	chr10	8759684	8760049	366	6	Intron	first	NA	ENSSSCT00000011830	NA	NA	NA	N	Y	ENSSSCT00000011830	ESRRG	ENSG00000196482	ESRRG	40.51	56.56	0.00043704	0.00447422
1352	11.4286	9.32767	7.70386	21.1195	24.9218	24.2008	chr10	8782863	8783161	299	7	Intron	first	NA	ENSSSCT00000011830	NA	NA	NA	N	Y	ENSSSCT00000011830	ESRRG	ENSG00000196482	ESRRG	9.49	23.41	0.00093601	0.00473163
1353	10.7143	10.5121	13.2506	29.9481	26.4171	28.8034	chr10	8825154	8825395	242	7	Promoter	ICP	Distal	ENSSSCT00000011830	NA	NA	NA	N	Y	ENSSSCT00000011830	ESRRG	ENSG00000196482	ESRRG	11.49	28.39	0.00024173	0.00431109
1354	15.4	17.8262	11.8639	29.3249	33.2623	31.3868	chr10	8841646	8841797	152	5	intergenic	NA	NA	NA	NA	NA	NA	N	Y	NA	NA	NA	NA	15.03	31.32	0.00141529	0.0050188
1355	12.2	12.2296	6.68695	23.5084	20.0039	22.4488	chr10	8853643	8853780	138	5	intergenic	NA	NA	NA	NA	NA	NA	N	Y	NA	NA	NA	NA	10.37	21.99	0.0053575	0.00668307
1356	74.2857	65.1457	67.3317	94.6915	110.653	104.375	chr10	8908621	8908726	106	7	intergenic	NA	NA	NA	NA	NA	NA	N	Y	NA	NA	NA	NA	68.92	103.24	0.0031392	0.00570031
1357	14.9231	16.0245	15.5973	8.76206	5.18884	4.63686	chr10	8935789	8935924	136	13	intergenic	NA	NA	NA	NA	NA	NA	N	Y	NA	NA	NA	NA	15.51	6.2	0.0021985	0.00530459
1358	25	28.0694	20.2226	46.3504	53.4988	52.3979	chr10	9104643	9105036	394	12	intergenic	NA	NA	NA	NA	NA	NA	N	Y	NA	NA	NA	NA	24.43	50.75	0.00117579	0.00487222
1359	75.3333	77.9033	91.1366	49.2788	37.798	43.9969	chr10	9129030	9129106	77	6	intergenic	NA	NA	NA	NA	NA	NA	N	Y	NA	NA	NA	NA	81.46	43.69	0.0030832	0.00567501
1360	86.6923	74.143	65.1272	108.687	123.906	121.118	chr10	9260411	9260640	230	13	intergenic	NA	NA	NA	NA	NA	NA	N	Y	NA	NA	NA	NA	75.32	117.9	0.0054982	0.00675296
1361	25.4545	27.4177	24.8064	46.2677	38.8025	44.1229	chr10	9285509	9285843	335	11	intergenic	NA	NA	NA	NA	NA	NA	N	Y	NA	NA	NA	NA	25.89	43.06	0.00187857	0.00521036
1362	13	15.3734	16.7174	26.2551	25.7802	24.2503	chr10	9331481	9331708	228	6	intergenic	NA	NA	NA	NA	NA	NA	N	Y	NA	NA	NA	NA	15.03	25.43	0.00111958	0.00486139
1363	7.91667	2.41829	11.055	48.168	36.9258	43.8237	chr10	9341234	9341401	168	12	intergenic	NA	NA	NA	CGIshore	intergenic	NA	N	Y	NA	NA	NA	NA	7.13	42.97	0.0009766	0.00476984
1363	7.91667	2.41829	11.055	48.168	36.9258	43.8237	chr10	9341234	9341401	168	12	NA	NA	NA	NA	CGI	intergenic	NA	Y	Y	NA	NA	NA	NA	7.13	42.97	0.0009766	0.00476984
1364	62	68.2302	61.1173	88.8634	86.4509	103.064	chr10	9456344	9456496	153	6	intergenic	NA	NA	NA	NA	NA	NA	N	Y	NA	NA	NA	NA	63.78	92.79	0.0067983	0.00749815
1365	22.1667	25.9102	32.536	48.269	58.9262	58.0274	chr10	9507689	9507843	155	6	intergenic	NA	NA	NA	NA	NA	NA	N	Y	NA	NA	NA	NA	26.87	55.07	0.0034829	0.00583021
1366	55.6	55.3442	53.2799	71.737	70.944	79.4023	chr10	9511326	9511421	96	5	intergenic	NA	NA	NA	NA	NA	NA	N	Y	NA	NA	NA	NA	54.74	74.03	0.0023168	0.00536562
1367	42.6667	49.6324	39.6663	70.6868	93.2998	83.9521	chr10	9714442	9714724	283	9	Intron	internal	NA	ENSSSCT00000025633	NA	NA	NA	N	Y	ENSSSCT00000025633	GPATCH2	ENSG00000092978	GPATCH2	43.99	82.65	0.0057965	0.00689112
1368	16.0909	13.1906	17.0605	28.5318	38.2738	36.7533	chr10	9777663	9777917	255	11	Intron	first	NA	ENSSSCT00000025633	NA	NA	NA	N	Y	ENSSSCT00000025633	GPATCH2	ENSG00000092978	GPATCH2	15.45	34.52	0.0041755	0.00614758
1369	34.2	41.0418	37.3175	60.3464	64.8963	67.3464	chr10	9794734	9794934	201	5	Intron	first	NA	ENSSSCT00000025633	NA	NA	NA	N	Y	ENSSSCT00000025633	GPATCH2	ENSG00000092978	GPATCH2	37.52	64.2	0.00072229	0.00458142
1370	53.9286	56.0401	49.3817	83.9586	84.4848	107.196	chr10	9816250	9816737	488	14	Promoter	ICP	Distal	ENSSSCT00000031110	NA	NA	NA	N	Y	ENSSSCT00000031110	NA	NA	NA	53.12	91.88	0.0080361	0.00831588
1371	22.2	23.5265	15.3153	36.4744	42.799	39.7011	chr10	10077582	10077824	243	10	intergenic	NA	NA	NA	NA	NA	NA	N	Y	NA	NA	NA	NA	20.35	39.66	0.0035168	0.0058544
1372	13	18.1371	14.021	22.4178	23.2603	24.5534	chr10	10102618	10103021	404	8	intergenic	NA	NA	NA	NA	NA	NA	N	Y	NA	NA	NA	NA	15.05	23.41	0.0077609	0.00812252
1373	55.625	64.063	64.982	34.687	14.3923	19.162	chr10	10181234	10181443	210	16	intergenic	NA	NA	NA	NA	NA	NA	N	Y	NA	NA	NA	NA	61.56	22.75	0.004685	0.00637818
1374	16.4	11.8151	11.6482	24.4778	28.3776	33.2575	chr10	10227781	10227830	50	5	intergenic	NA	NA	NA	NA	NA	NA	N	Y	NA	NA	NA	NA	13.29	28.7	0.0066241	0.00738462
1375	16.125	21.635	19.953	28.1738	33.0006	33.2575	chr10	10297427	10297669	243	8	intergenic	NA	NA	NA	NA	NA	NA	N	Y	NA	NA	NA	NA	19.24	31.48	0.0062037	0.00713264
1376	21.2	21.4536	16.6095	39.625	44.4272	45.2094	chr10	10362547	10362764	218	10	Intron	first	NA	ENSSSCT00000011833	NA	NA	NA	N	Y	ENSSSCT00000011833	TGFB2	ENSG00000092969	TGFB2	19.75	43.09	0.00057919	0.0045263
1377	17	14.3024	17.2566	8.24007	3.25645	6.02792	chr10	10372472	10372537	66	5	Intron	first	NA	ENSSSCT00000011833	CGI	intragenic	ENSSSCT00000011833	Y	Y	ENSSSCT00000011833	TGFB2	ENSG00000092969	TGFB2	16.19	5.84	0.0038795	0.00602593
1378	40.8333	34.3742	36.6704	51.2984	59.8953	54.5631	chr10	10373688	10373931	244	6	Intron	first	NA	ENSSSCT00000011833	NA	NA	NA	N	Y	ENSSSCT00000011833	TGFB2	ENSG00000092969	TGFB2	37.29	55.25	0.0046182	0.00635365
1379	41	38.1398	41.8473	59.6193	70.944	68.1779	chr10	10443976	10444028	53	5	Intron	first	NA	ENSSSCT00000011833	NA	NA	NA	N	Y	ENSSSCT00000011833	TGFB2	ENSG00000092969	TGFB2	40.33	66.25	0.00194457	0.00522533
1380	12.8571	12.1901	11.8126	17.3688	19.882	19.5487	chr10	10496578	10497779	1202	21	intergenic	NA	NA	NA	NA	NA	NA	N	Y	NA	NA	NA	NA	12.29	18.93	0.00141653	0.0050188
1381	46	40.2719	36.9785	76.3418	80.4143	89.528	chr10	10533478	10533609	132	7	intergenic	NA	NA	NA	NA	NA	NA	N	Y	NA	NA	NA	NA	41.08	82.09	0.00095729	0.00476036
1382	61.375	68.662	54.1966	94.6699	109.469	101.981	chr10	10644716	10644845	130	8	intergenic	NA	NA	NA	NA	NA	NA	N	Y	NA	NA	NA	NA	61.41	102.04	0.002441	0.00540709
1383	22.6	16.9971	15.0996	33.9297	34.6579	36.999	chr10	10755182	10755249	68	5	intergenic	NA	NA	NA	NA	NA	NA	N	Y	NA	NA	NA	NA	18.23	35.2	0.0022351	0.00533509
1384	55.4	59.6971	49.3971	86.763	82.8068	85.8459	chr10	10817610	10817687	78	5	intergenic	NA	NA	NA	NA	NA	NA	N	Y	NA	NA	NA	NA	54.83	85.14	0.00070397	0.00457395
1385	16.4	14.0952	12.8346	28.1132	31.634	28.1649	chr10	10837947	10838283	337	10	intergenic	NA	NA	NA	NA	NA	NA	N	Y	NA	NA	NA	NA	14.44	29.3	0.00068263	0.00457155
1386	38.1818	29.3021	34.3172	19.4986	13.0046	15.5894	chr10	10974288	10974473	186	11	intergenic	NA	NA	NA	NA	NA	NA	N	Y	NA	NA	NA	NA	33.93	16.03	0.0049441	0.00649938
1387	60.9286	43.6772	60.2442	29.3422	25.0049	26.0567	chr10	11077114	11077400	287	14	intergenic	NA	NA	NA	NA	NA	NA	N	Y	NA	NA	NA	NA	54.95	26.8	0.0082627	0.00847474
1388	31.875	32.906	43.9505	14.5413	11.9209	17.5381	chr10	11191616	11191739	124	8	downstream2k	NA	NA	ENSSSCT00000011835	NA	NA	NA	N	Y	ENSSSCT00000011835	MPHOSPH6	ENSG00000135698	MPHOSPH6	36.24	14.67	0.0067579	0.00747938
1389	10	13.0291	10.1691	25.4473	33.0629	30.7335	chr10	11260882	11261047	166	7	intergenic	NA	NA	NA	NA	NA	NA	N	Y	NA	NA	NA	NA	11.07	29.75	0.00160398	0.00510629
1390	48.6667	44.3928	51.5902	89.2674	85.6755	96.6546	chr10	11363596	11364100	505	12	intergenic	NA	NA	NA	NA	NA	NA	N	Y	NA	NA	NA	NA	48.22	90.53	0.00038444	0.00447422
1391	7	7.46214	6.47124	13.5719	16.7474	15.1737	chr10	11378523	11378582	60	5	intergenic	NA	NA	NA	NA	NA	NA	N	Y	NA	NA	NA	NA	6.98	15.16	0.00103958	0.00479203
1392	5.9	7.98034	4.20631	14.6625	13.2584	14.758	chr10	11400437	11400715	279	10	intergenic	NA	NA	NA	NA	NA	NA	N	Y	NA	NA	NA	NA	6.03	14.23	0.0023593	0.00537694
1393	33	39.2684	30.7983	57.3573	52.9819	50.8101	chr10	11415325	11415538	214	9	intergenic	NA	NA	NA	NA	NA	NA	N	Y	NA	NA	NA	NA	34.36	53.72	0.0037008	0.00594571
1394	17.8333	16.7553	10.7854	29.2845	30.8199	27.1949	chr10	11503312	11503399	88	6	intergenic	NA	NA	NA	NA	NA	NA	N	Y	NA	NA	NA	NA	15.12	29.1	0.0045381	0.00632726
1395	8.28571	6.81068	10.3232	15.9262	17.113	15.5894	chr10	11514762	11514964	203	7	intergenic	NA	NA	NA	NA	NA	NA	N	Y	NA	NA	NA	NA	8.47	16.21	0.0022952	0.00535935
1396	95.9091	70.1931	82.7534	47.0389	32.0358	33.8244	chr10	11650271	11650413	143	11	downstream2k	NA	NA	ENSSSCT00000011837	NA	NA	NA	N	Y	ENSSSCT00000011837	NA	NA	NA	82.95	37.63	0.0067574	0.00747936
1396	95.9091	70.1931	82.7534	47.0389	32.0358	33.8244	chr10	11650271	11650413	143	11	NA	NA	NA	NA	CGIshore	intergenic	NA	N	Y	NA	NA	NA	NA	82.95	37.63	0.0067574	0.00747936
1397	95.2857	86.4661	89.827	122.562	120.206	126.275	chr10	11654779	11655245	467	14	intergenic	NA	NA	NA	NA	NA	NA	N	Y	NA	NA	NA	NA	90.53	123.01	0.00047974	0.00448558
1398	73.875	78.3784	47.7254	116.33	133.892	126.145	chr10	11821991	11822102	112	8	intergenic	NA	NA	NA	NA	NA	NA	N	Y	NA	NA	NA	NA	66.66	125.46	0.0055752	0.00678698
1399	47.8	54.5151	49.8285	19.146	1.16302	10.8087	chr10	11865689	11865785	97	5	Intron	internal	NA	ENSSSCT00000011842	NA	NA	NA	N	Y	ENSSSCT00000011842	RAB3GAP2	ENSG00000118873	RAB3GAP2	50.71	10.37	0.00192002	0.00522533
1400	36.25	28.0694	29.9295	14.3393	15.1192	11.6055	chr10	11891346	11891537	192	12	Intron	internal	NA	ENSSSCT00000011842	NA	NA	NA	N	Y	ENSSSCT00000011842	RAB3GAP2	ENSG00000118873	RAB3GAP2	31.42	13.69	0.0027627	0.00554485
1400	36.25	28.0694	29.9295	14.3393	15.1192	11.6055	chr10	11891346	11891537	192	12	downstream2k	NA	NA	ENSSSCT00000019903	NA	NA	NA	N	Y	ENSSSCT00000019903	SNORA36	ENSG00000222370	SNORA36B	31.42	13.69	0.0027627	0.00554485
1401	42.1176	38.469	43.3954	72.2788	79.6324	74.3403	chr10	11891778	11892078	301	17	Exon	internal	NA	ENSSSCT00000011842	NA	NA	NA	N	Y	ENSSSCT00000011842	RAB3GAP2	ENSG00000118873	RAB3GAP2	41.33	75.42	0.00020387	0.00431109
1401	42.1176	38.469	43.3954	72.2788	79.6324	74.3403	chr10	11891778	11892078	301	17	Intron	internal	NA	ENSSSCT00000011842	NA	NA	NA	N	Y	ENSSSCT00000011842	RAB3GAP2	ENSG00000118873	RAB3GAP2	41.33	75.42	0.00020387	0.00431109
1401	42.1176	38.469	43.3954	72.2788	79.6324	74.3403	chr10	11891778	11892078	301	17	downstream2k	NA	NA	ENSSSCT00000019903	NA	NA	NA	N	Y	ENSSSCT00000019903	SNORA36	ENSG00000222370	SNORA36B	41.33	75.42	0.00020387	0.00431109
1402	14.3077	16.4231	17.0907	7.45707	1.96818	6.39567	chr10	11926099	11926281	183	13	Intron	internal	NA	ENSSSCT00000011842	CGIshore	intragenic	ENSSSCT00000011842	N	Y	ENSSSCT00000011842	RAB3GAP2	ENSG00000118873	RAB3GAP2	15.94	5.27	0.0047437	0.00640382
1403	91	86.4364	86.0675	136.446	141.423	119.311	chr10	11938927	11939076	150	5	Intron	internal	NA	ENSSSCT00000026014	CGIshore	intragenic	ENSSSCT00000026014	N	Y	ENSSSCT00000026014	NA	ENSG00000067704	IARS2	87.83	132.39	0.0029363	0.00561293
1404	56.1111	47.9051	56.6833	81.4582	82.4449	86.0307	chr10	11940388	11940492	105	9	Intron	internal	NA	ENSSSCT00000026014	CGI	intragenic	ENSSSCT00000026014	Y	Y	ENSSSCT00000026014	NA	ENSG00000067704	IARS2	53.57	83.31	0.00070394	0.00457395
1405	24.5833	19.3463	20.5821	7.37163	4.55515	6.58221	chr10	11975720	11975851	132	12	intergenic	NA	NA	NA	NA	NA	NA	N	Y	NA	NA	NA	NA	21.5	6.17	0.00101906	0.004787
1406	8.5	8.63673	7.72954	18.9845	20.5466	16.9752	chr10	12315439	12315577	139	6	Intron	last	NA	ENSSSCT00000011847	NA	NA	NA	N	Y	ENSSSCT00000011847	2015-03-01	ENSG00000186205	2015-03-01	8.29	18.84	0.00059882	0.00453104
1406	8.5	8.63673	7.72954	18.9845	20.5466	16.9752	chr10	12315439	12315577	139	6	downstream2k	NA	NA	ENSSSCT00000022625	NA	NA	NA	N	Y	ENSSSCT00000022625	C1orf115	ENSG00000162817	C1orf115	8.29	18.84	0.00059882	0.00453104
1407	36	26.9466	35.2837	11.7715	15.9499	12.4716	chr10	12387784	12387857	74	7	intergenic	NA	NA	NA	NA	NA	NA	N	Y	NA	NA	NA	NA	32.74	13.4	0.0036954	0.00594571
1408	25.75	26.1693	35.457	53.1666	67.8911	69.373	chr10	12388197	12388449	253	8	intergenic	NA	NA	NA	NA	NA	NA	N	Y	NA	NA	NA	NA	29.13	63.48	0.0047968	0.00642561
1409	18	14.6824	9.5271	34.3336	40.8994	30.3128	chr10	12504957	12505100	144	6	intergenic	NA	NA	NA	NA	NA	NA	N	Y	NA	NA	NA	NA	14.07	35.18	0.0059008	0.00695068
1410	29.2857	19.9879	24.4983	47.4323	45.3576	44.0959	chr10	12528628	12528810	183	7	intergenic	NA	NA	NA	CGIshore	intergenic	NA	N	Y	NA	NA	NA	NA	24.59	45.63	0.00180392	0.00516952
1411	82.9091	80.7456	73.2427	116.11	144.003	130.668	chr10	12545361	12545613	253	11	intergenic	NA	NA	NA	NA	NA	NA	N	Y	NA	NA	NA	NA	78.97	130.26	0.0039191	0.0060384
1412	46.125	45.602	47.8602	61.1946	71.0894	67.0346	chr10	12578785	12579034	250	8	intergenic	NA	NA	NA	NA	NA	NA	N	Y	NA	NA	NA	NA	46.53	66.44	0.0025191	0.00544476
1413	28.6	21.1427	17.0409	47.0168	42.5664	52.5884	chr10	12621772	12621861	90	5	intergenic	NA	NA	NA	NA	NA	NA	N	Y	NA	NA	NA	NA	22.26	47.39	0.0048625	0.00646995
1414	25.8571	31.3884	28.1961	52.2794	55.8248	54.7858	chr10	12645873	12646110	238	7	intergenic	NA	NA	NA	NA	NA	NA	N	Y	NA	NA	NA	NA	28.48	54.3	0.000178054	0.00431109
1415	28.1429	29.9078	25.1146	42.4121	45.1915	51.8164	chr10	12651920	12652032	113	7	intergenic	NA	NA	NA	NA	NA	NA	N	Y	NA	NA	NA	NA	27.72	46.47	0.0038612	0.00601628
1416	42.8	36.067	40.9845	24.2355	20.2365	15.7973	chr10	12680182	12680243	62	5	intergenic	NA	NA	NA	NA	NA	NA	N	Y	NA	NA	NA	NA	39.95	20.09	0.0032761	0.00573897
1417	25.3333	17.6189	19.953	38.5748	46.9083	43.1308	chr10	12793945	12794148	204	6	intergenic	NA	NA	NA	NA	NA	NA	N	Y	NA	NA	NA	NA	20.97	42.87	0.0027372	0.00553773
1418	24.7143	29.6117	26.3472	56.261	59.48	50.0347	chr10	12844395	12844572	178	7	intergenic	NA	NA	NA	CGIshore	intergenic	NA	N	Y	NA	NA	NA	NA	26.89	55.26	0.00081763	0.00464627
1419	14.3333	9.32767	18.1554	32.5159	29.4631	34.6432	chr10	12900955	12901060	106	6	intergenic	NA	NA	NA	NA	NA	NA	N	Y	NA	NA	NA	NA	13.94	32.21	0.0035215	0.0058544
1420	55.1667	41.2836	52.8485	81.5928	83.1557	94.0563	chr10	12903037	12903184	148	6	intergenic	NA	NA	NA	NA	NA	NA	N	Y	NA	NA	NA	NA	49.77	86.27	0.0032832	0.00573897
1421	11.2	12.6442	11.7561	6.30123	8.95523	6.44364	chr10	12930613	12931163	551	10	intergenic	NA	NA	NA	NA	NA	NA	N	Y	NA	NA	NA	NA	11.87	7.23	0.0084567	0.00863407
1422	43.8	32.3359	37.5332	76.0994	70.4788	81.6887	chr10	12936360	12936482	123	5	intergenic	NA	NA	NA	NA	NA	NA	N	Y	NA	NA	NA	NA	37.89	76.09	0.00117962	0.00487222
1423	70	59.4207	57.8816	100.981	93.2351	108.953	chr10	12946560	12946763	204	6	intergenic	NA	NA	NA	NA	NA	NA	N	Y	NA	NA	NA	NA	62.43	101.06	0.0028592	0.00557052
1424	11.6667	9.67314	9.70686	25.2453	21.322	23.3842	chr10	12965364	12965588	225	6	intergenic	NA	NA	NA	NA	NA	NA	N	Y	NA	NA	NA	NA	10.35	23.32	0.00058286	0.0045263
1425	32	24.5283	23.3684	59.5789	50.5912	47.288	chr10	13134771	13134916	146	6	intergenic	NA	NA	NA	NA	NA	NA	N	Y	NA	NA	NA	NA	26.63	52.49	0.0047783	0.0064211
1426	9	16.5825	10.7854	25.4473	31.8666	28.061	chr10	13172951	13173034	84	5	intergenic	NA	NA	NA	NA	NA	NA	N	Y	NA	NA	NA	NA	12.12	28.46	0.0052045	0.00662068
1427	25.2	24.4592	29.9834	41.685	48.8467	45.5212	chr10	13225811	13225959	149	5	intergenic	NA	NA	NA	NA	NA	NA	N	Y	NA	NA	NA	NA	26.55	45.35	0.002224	0.00531933
1428	59.6667	70.1303	50.6914	87.8536	101.182	107.394	chr10	13234300	13234458	159	6	intergenic	NA	NA	NA	NA	NA	NA	N	Y	NA	NA	NA	NA	60.16	98.81	0.0086382	0.00877459
1429	71.6	61.9772	56.5155	102.274	112.115	103.722	chr10	13256329	13256457	129	5	intergenic	NA	NA	NA	NA	NA	NA	N	Y	NA	NA	NA	NA	63.36	106.04	0.00135979	0.00500285
1430	36.6	37.7253	38.6117	24.7202	15.3518	16.6287	chr10	13279547	13279641	95	5	intergenic	NA	NA	NA	NA	NA	NA	N	Y	NA	NA	NA	NA	37.65	18.9	0.0033026	0.00575166
1431	40.0909	37.9702	47.7499	61.8005	63.9659	58.2951	chr10	13350026	13350522	497	11	intergenic	NA	NA	NA	CGIshore	intergenic	NA	N	Y	NA	NA	NA	NA	41.94	61.35	0.0046418	0.00636463
1432	59.5	50.4385	64.5326	80.381	95.9489	92.4974	chr10	13414891	13414987	97	6	intergenic	NA	NA	NA	NA	NA	NA	N	Y	NA	NA	NA	NA	58.16	89.61	0.007398	0.00788686
1433	17.1333	15.477	19.198	7.10908	3.02384	4.64219	chr10	13418027	13418220	194	15	intergenic	NA	NA	NA	CGIshore	intergenic	NA	N	Y	NA	NA	NA	NA	17.27	4.93	0.00152477	0.00504721
1434	28	23.3192	28.1769	47.2592	56.9878	51.8349	chr10	13421821	13422018	198	8	intergenic	NA	NA	NA	CGIshore	intergenic	NA	N	Y	NA	NA	NA	NA	26.5	52.03	0.00138233	0.00500285
1435	42.3333	50.2658	38.1084	69.677	76.3714	64.2632	chr10	13484217	13484345	129	6	intergenic	NA	NA	NA	NA	NA	NA	N	Y	NA	NA	NA	NA	43.57	70.1	0.006041	0.00703741
1436	28.5	26.0829	32.8955	16.7629	17.8329	12.4716	chr10	13575067	13575189	123	6	Intron	internal	NA	ENSSSCT00000011852	NA	NA	NA	N	Y	ENSSSCT00000011852	MIA3	ENSG00000154305	MIA3	29.16	15.69	0.0064244	0.00726825
1437	78.6667	73.585	64.7124	109.666	127.35	113.457	chr10	13585155	13585304	150	6	downstream2k	NA	NA	ENSSSCT00000011852	NA	NA	NA	N	Y	ENSSSCT00000011852	MIA3	ENSG00000154305	MIA3	72.32	116.82	0.0027386	0.00553773
1437	78.6667	73.585	64.7124	109.666	127.35	113.457	chr10	13585155	13585304	150	6	downstream2k	NA	NA	ENSSSCT00000011854	NA	NA	NA	N	Y	ENSSSCT00000011854	AIDA	ENSG00000186063	AIDA	72.32	116.82	0.0027386	0.00553773
1438	42.4286	45.3058	47.3017	60.5887	62.1383	60.1307	chr10	13599676	13599816	141	7	Intron	internal	NA	ENSSSCT00000011854	NA	NA	NA	N	Y	ENSSSCT00000011854	AIDA	ENSG00000186063	AIDA	45.01	60.95	0.00049541	0.00448558
1439	54	55.3442	60.8296	35.3838	24.8886	22.2409	chr10	13612846	13612938	93	5	Intron	internal	NA	ENSSSCT00000011854	NA	NA	NA	N	Y	ENSSSCT00000011854	AIDA	ENSG00000186063	AIDA	56.72	27.5	0.0029597	0.00561886
1440	47.3333	35.5833	26.4841	66.7822	72.2362	82.6818	chr10	13635016	13635242	227	9	Intron	internal	NA	ENSSSCT00000011855	NA	NA	NA	N	Y	ENSSSCT00000011855	BROX	ENSG00000162819	BROX	36.47	73.9	0.0079998	0.00828876
1441	12.6	14.5097	12.7268	6.05887	3.48905	4.57291	chr10	13643214	13643287	74	5	intergenic	NA	NA	NA	NA	NA	NA	N	Y	NA	NA	NA	NA	13.28	4.71	0.0008971	0.00472829
1442	60.1667	43.7019	40.9845	91.287	97.1119	115.362	chr10	13647286	13647385	100	6	intergenic	NA	NA	NA	NA	NA	NA	N	Y	NA	NA	NA	NA	48.28	101.25	0.0048974	0.00648363
1443	47.8571	42.4927	37.903	78.9384	89.7184	90.7157	chr10	13680564	13680702	139	7	intergenic	NA	NA	NA	NA	NA	NA	N	Y	NA	NA	NA	NA	42.75	86.46	0.00077513	0.00463736
1444	51.7778	47.3293	41.1044	77.9575	83.8664	77.2544	chr10	13748162	13748420	259	9	intergenic	NA	NA	NA	NA	NA	NA	N	Y	NA	NA	NA	NA	46.74	79.69	0.00091695	0.00472829
1445	28.4	32.9578	32.1405	53.3181	61.8725	54.0434	chr10	13774571	13774656	86	5	Promoter	ICP	Distal	ENSSSCT00000011856	NA	NA	NA	N	Y	ENSSSCT00000011856	FAM177B	ENSG00000197520	FAM177B	31.17	56.41	0.00120134	0.00489145
1446	25.6667	17.1007	27.5028	9.29027	6.9781	6.06256	chr10	14162643	14162712	70	6	intergenic	NA	NA	NA	NA	NA	NA	N	Y	NA	NA	NA	NA	23.42	7.44	0.0088024	0.00891012
1447	64.5	66.2006	62.9598	94.2155	104.962	111.075	chr10	14178360	14178532	173	8	Intron	last	NA	ENSSSCT00000011860	NA	NA	NA	N	Y	ENSSSCT00000011860	RGS7	ENSG00000182901	RGS7	64.55	103.42	0.00149742	0.00504721
1448	46.5	40.5236	43.0337	53.924	61.5236	61.5264	chr10	14178565	14178860	296	10	Intron	last	NA	ENSSSCT00000011860	NA	NA	NA	N	Y	ENSSSCT00000011860	RGS7	ENSG00000182901	RGS7	43.35	58.99	0.0070034	0.00762004
1449	87.4286	91.2039	81.969	123.601	121.618	141.493	chr10	14535988	14536077	90	7	intergenic	NA	NA	NA	NA	NA	NA	N	Y	NA	NA	NA	NA	86.87	128.9	0.0036018	0.00590493
1450	73.4286	65.8859	54.6974	93.1335	109.988	107.938	chr10	14703532	14703712	181	7	intergenic	NA	NA	NA	NA	NA	NA	N	Y	NA	NA	NA	NA	64.67	103.69	0.0068247	0.00750919
1451	57.5	62.1845	30.5586	107.04	100.213	103.064	chr10	14730921	14731013	93	6	intergenic	NA	NA	NA	NA	NA	NA	N	Y	NA	NA	NA	NA	50.08	103.44	0.0060561	0.00704933
1452	16.8	16.168	14.8839	26.1743	34.8905	29.7239	chr10	14757104	14757189	86	5	intergenic	NA	NA	NA	NA	NA	NA	N	Y	NA	NA	NA	NA	15.95	30.26	0.0052585	0.006641
1453	8	6.84029	5.17699	12.8448	13.491	15.7973	chr10	14813996	14814099	104	5	intergenic	NA	NA	NA	NA	NA	NA	N	Y	NA	NA	NA	NA	6.67	14.04	0.0037185	0.00595743
1454	10.6667	11.2278	11.6842	1.81766	0	3.11789	chr10	14996277	14996426	150	6	intergenic	NA	NA	NA	NA	NA	NA	N	Y	NA	NA	NA	NA	11.19	1.65	0.00055657	0.00450795
1455	20.4286	14.8058	16.1781	7.78998	2.32603	2.52401	chr10	15030882	15030961	80	7	Intron	internal	NA	ENSSSCT00000027577	NA	NA	NA	N	Y	ENSSSCT00000027577	NA	ENSG00000143748	NVL	17.14	4.21	0.0063041	0.00719515
1456	32.7143	26.0583	30.6613	9.17486	10.9656	11.7292	chr10	15230468	15230632	165	7	intergenic	NA	NA	NA	NA	NA	NA	N	Y	NA	NA	NA	NA	29.81	10.62	0.00080427	0.00464627
1457	56.3333	55.6206	63.6339	32.5159	22.2911	29.2735	chr10	15352624	15352719	96	6	Intron	internal	NA	ENSSSCT00000027767	NA	NA	NA	N	Y	ENSSSCT00000027767	CNIH3	ENSG00000143786	CNIH3	58.53	28.03	0.00152208	0.00504721
1458	47.2	34.4088	47.6715	70.0406	70.7114	82.3123	chr10	15370608	15370758	151	5	Intron	internal	NA	ENSSSCT00000027767	NA	NA	NA	N	Y	ENSSSCT00000027767	CNIH3	ENSG00000143786	CNIH3	43.09	74.35	0.006076	0.00705933
1459	47.5556	52.3962	50.4517	33.2565	21.0635	27.1372	chr10	15477180	15477317	138	9	intergenic	NA	NA	NA	NA	NA	NA	N	Y	NA	NA	NA	NA	50.13	27.15	0.003738	0.00596293
1460	10.6	11.6078	11.6482	6.30123	7.2107	6.44364	chr10	15624806	15624859	54	5	intergenic	NA	NA	NA	NA	NA	NA	N	Y	NA	NA	NA	NA	11.29	6.65	0.00047862	0.00448558
1461	31.5	20.7282	27.1433	7.06868	9.88564	9.18045	chr10	15635509	15635542	34	6	Intron	internal	NA	ENSSSCT00000024654	NA	NA	NA	N	Y	ENSSSCT00000024654	NA	NA	NA	26.46	8.71	0.0054172	0.00671145
1462	41.4	32.5432	41.2002	21.3272	15.3518	11.4323	chr10	15675134	15675222	89	5	intergenic	NA	NA	NA	NA	NA	NA	N	Y	NA	NA	NA	NA	38.38	16.04	0.0055008	0.00675296
1463	19.75	20.8577	21.9752	12.1177	8.57725	6.36569	chr10	15690171	15690285	115	8	intergenic	NA	NA	NA	NA	NA	NA	N	Y	NA	NA	NA	NA	20.86	9.02	0.0027355	0.00553773
1464	20	24.0101	20.1327	9.29027	9.11029	5.3697	chr10	16013908	16014117	210	6	Intron	last	NA	ENSSSCT00000011876	NA	NA	NA	N	Y	ENSSSCT00000011876	TMEM63A	ENSG00000196187	TMEM63A	21.38	7.92	0.00183769	0.00519804
1465	14.1667	12.4369	12.2235	4.24121	6.20275	3.11789	chr10	16048547	16048691	145	6	intergenic	NA	NA	NA	NA	NA	NA	N	Y	NA	NA	NA	NA	12.94	4.52	0.00151907	0.00504721
1466	51.1429	45.2318	47.5328	73.572	87.0601	80.397	chr10	16057075	16057374	300	14	intergenic	NA	NA	NA	NA	NA	NA	N	Y	NA	NA	NA	NA	47.97	80.34	0.00160209	0.00510629
1467	28.6	25.7029	26.3164	44.1086	57.6856	45.1055	chr10	16149905	16150021	117	5	intergenic	NA	NA	NA	NA	NA	NA	N	Y	NA	NA	NA	NA	26.87	48.97	0.0077213	0.00809952
1468	36.125	27.4648	31.2777	59.3769	63.8205	55.2126	chr10	16332152	16332329	178	8	intergenic	NA	NA	NA	NA	NA	NA	N	Y	NA	NA	NA	NA	31.62	59.47	0.00139764	0.0050188
1469	13.8	13.6806	10.354	4.12003	2.32603	4.57291	chr10	16493599	16493644	46	5	intergenic	NA	NA	NA	NA	NA	NA	N	Y	NA	NA	NA	NA	12.61	3.67	0.0024956	0.00543725
1470	29	26.9466	35.4121	15.3491	11.0487	6.75543	chr10	16566544	16566619	76	6	Intron	internal	NA	ENSSSCT00000023256	NA	NA	NA	N	Y	ENSSSCT00000023256	LIN9	ENSG00000183814	LIN9	30.45	11.05	0.0054957	0.00675296
1471	40	38.1744	41.8833	65.2339	66.2919	57.3345	chr10	16830457	16830553	97	6	intergenic	NA	NA	NA	NA	NA	NA	N	Y	NA	NA	NA	NA	40.02	62.95	0.00161857	0.0051078
1472	16.1111	18.6553	15.5789	36.6225	43.8069	35.9135	chr10	16884992	16885324	333	9	Intron	internal	NA	ENSSSCT00000011882	NA	NA	NA	N	Y	ENSSSCT00000011882	PSEN2	ENSG00000143801	PSEN2	16.78	38.78	0.00122225	0.00491623
1473	22.5556	25.795	27.4428	7.00136	10.4671	10.162	chr10	16923112	16923184	73	9	intergenic	NA	NA	NA	NA	NA	NA	N	Y	NA	NA	NA	NA	25.26	9.21	0.0008994	0.00472829
1474	22.2857	19.2476	17.4107	35.6608	40.041	42.7596	chr10	17290314	17290488	175	7	intergenic	NA	NA	NA	NA	NA	NA	N	Y	NA	NA	NA	NA	19.65	39.49	0.00138231	0.00500285
1475	12	9.32767	10.5697	20.6002	17.9105	16.6287	chr10	17352017	17352126	110	5	intergenic	NA	NA	NA	NA	NA	NA	N	Y	NA	NA	NA	NA	10.63	18.38	0.005239	0.00663732
1476	19.6	22.5937	21.7865	11.633	13.0258	13.303	chr10	17365860	17365982	123	5	intergenic	NA	NA	NA	NA	NA	NA	N	Y	NA	NA	NA	NA	21.33	12.65	0.00110025	0.00484592
1477	14	14.717	13.1582	7.99771	6.28029	6.85936	chr10	17472604	17472691	88	5	intergenic	NA	NA	NA	NA	NA	NA	N	Y	NA	NA	NA	NA	13.96	7.05	0.00051819	0.00448558
1478	19.7143	18.9515	12.7884	36.6995	39.3764	36.5239	chr10	17567545	17567702	158	7	Intron	internal	NA	ENSSSCT00000011888	NA	NA	NA	N	Y	ENSSSCT00000011888	NA	ENSG00000143653	SCCPDH	17.15	37.53	0.00101959	0.004787
1479	324.143	290.046	318.323	229.198	193.559	172.226	chr10	17596778	17596888	111	7	intergenic	NA	NA	NA	NA	NA	NA	N	Y	NA	NA	NA	NA	310.84	198.33	0.0046231	0.00635365
1480	17	17.6189	21.5708	5.04906	0	3.11789	chr10	17614289	17614341	53	6	intergenic	NA	NA	NA	CGIshore	intergenic	NA	N	Y	NA	NA	NA	NA	18.73	2.72	0.00145922	0.00503568
1481	36.2	33.5796	30.6305	52.8334	61.8725	52.3805	chr10	17799272	17799452	181	5	Intron	internal	NA	ENSSSCT00000011891	NA	NA	NA	N	Y	ENSSSCT00000011891	PLD5	NA	NA	33.47	55.7	0.0031003	0.00568238
1482	13.3333	10.7096	10.7854	28.6787	30.2384	31.3521	chr10	18025277	18025540	264	6	Intron	internal	NA	ENSSSCT00000011894	NA	NA	NA	N	Y	ENSSSCT00000011894	AKT3	ENSG00000117020	AKT3	11.61	30.09	9.5305e-05	0.00397108
1483	10.8	16.3752	14.4524	30.052	30.7036	29.7239	chr10	18043039	18043238	200	5	Intron	internal	NA	ENSSSCT00000011894	NA	NA	NA	N	Y	ENSSSCT00000011894	AKT3	ENSG00000117020	AKT3	13.88	30.16	0.00060284	0.00453104
1484	87	92.9313	82.5083	112.291	130.839	120.039	chr10	18121934	18122208	275	12	Intron	internal	NA	ENSSSCT00000011894	NA	NA	NA	N	Y	ENSSSCT00000011894	AKT3	ENSG00000117020	AKT3	87.48	121.06	0.0055242	0.00676239
1484	87	92.9313	82.5083	112.291	130.839	120.039	chr10	18121934	18122208	275	12	Intron	first	NA	ENSSSCT00000033298	NA	NA	NA	N	Y	ENSSSCT00000033298	AKT3	ENSG00000117020	AKT3	87.48	121.06	0.0055242	0.00676239
1484	87	92.9313	82.5083	112.291	130.839	120.039	chr10	18121934	18122208	275	12	Intron	first	NA	ENSSSCT00000035590	NA	NA	NA	N	Y	ENSSSCT00000035590	AKT3	ENSG00000117020	AKT3	87.48	121.06	0.0055242	0.00676239
1485	37.3333	36.2743	50.8711	14.1374	8.33495	9.35367	chr10	18268654	18268708	55	6	downstream2k	NA	NA	ENSSSCT00000028157	CGIshore	intragenic	ENSSSCT00000028157	N	Y	ENSSSCT00000028157	NA	ENSG00000054282	SDCCAG8	41.49	10.61	0.003561	0.00587622
1485	37.3333	36.2743	50.8711	14.1374	8.33495	9.35367	chr10	18268654	18268708	55	6	Intron	last	NA	ENSSSCT00000033298	NA	NA	NA	N	Y	ENSSSCT00000033298	AKT3	ENSG00000117020	AKT3	41.49	10.61	0.003561	0.00587622
1485	37.3333	36.2743	50.8711	14.1374	8.33495	9.35367	chr10	18268654	18268708	55	6	downstream2k	NA	NA	ENSSSCT00000035590	NA	NA	NA	N	Y	ENSSSCT00000035590	AKT3	ENSG00000117020	AKT3	41.49	10.61	0.003561	0.00587622
1485	37.3333	36.2743	50.8711	14.1374	8.33495	9.35367	chr10	18268654	18268708	55	6	downstream2k	NA	NA	ENSSSCT00000036247	NA	NA	NA	N	Y	ENSSSCT00000036247	AKT3	ENSG00000117020	AKT3	41.49	10.61	0.003561	0.00587622
1486	12.6667	9.67314	7.37002	26.4571	26.1679	22.6913	chr10	18342412	18342544	133	6	Intron	internal	NA	ENSSSCT00000028157	NA	NA	NA	N	Y	ENSSSCT00000028157	NA	ENSG00000054282	SDCCAG8	9.9	25.11	0.00146478	0.00503605
1487	55.875	55.8365	47.8602	95.7302	105.108	107.242	chr10	18365051	18365506	456	16	Intron	internal	NA	ENSSSCT00000028157	NA	NA	NA	N	Y	ENSSSCT00000028157	NA	ENSG00000054282	SDCCAG8	53.19	102.69	0.00036218	0.00446088
1488	10.2	6.63301	9.70686	16.7225	21.3995	22.6567	chr10	18384800	18384945	146	5	Intron	internal	NA	ENSSSCT00000028157	NA	NA	NA	N	Y	ENSSSCT00000028157	NA	ENSG00000054282	SDCCAG8	8.85	20.26	0.0057795	0.00688092
1489	14.7143	10.216	12.7884	27.5246	37.8811	37.1177	chr10	18394019	18394238	220	7	Intron	internal	NA	ENSSSCT00000028157	NA	NA	NA	N	Y	ENSSSCT00000028157	NA	ENSG00000054282	SDCCAG8	12.57	34.17	0.0037975	0.00599386
1490	31.1667	36.447	29.3003	57.7612	64.7412	62.531	chr10	18733751	18733872	122	6	Intron	first	NA	ENSSSCT00000027065	NA	NA	NA	N	Y	ENSSSCT00000027065	NA	ENSG00000143702	CEP170	32.3	61.68	0.00058337	0.0045263
1491	53	48.0893	53.2799	74.1606	83.272	82.3123	chr10	18943510	18943549	40	5	intergenic	NA	NA	NA	NA	NA	NA	N	Y	NA	NA	NA	NA	51.46	79.91	0.00104405	0.00479203
1492	16.5	16.4098	11.5044	26.659	31.7891	35.8557	chr10	19227858	19227979	122	6	intergenic	NA	NA	NA	NA	NA	NA	N	Y	NA	NA	NA	NA	14.8	31.43	0.0060404	0.00703741
1493	57.125	54.4114	47.7254	87.2478	89.4069	79.5062	chr10	19254614	19254853	240	8	intergenic	NA	NA	NA	NA	NA	NA	N	Y	NA	NA	NA	NA	53.09	85.39	0.00140378	0.0050188
1494	6.71429	7.25486	6.16308	14.8875	14.6208	14.8471	chr10	19315116	19315320	205	7	intergenic	NA	NA	NA	NA	NA	NA	N	Y	NA	NA	NA	NA	6.71	14.79	1.7878e-05	0.0034495
1495	33.8	32.1287	32.7876	51.6216	58.3834	56.3299	chr10	19368214	19368339	126	5	intergenic	NA	NA	NA	NA	NA	NA	N	Y	NA	NA	NA	NA	32.91	55.44	0.00039803	0.00447422
1496	88.8571	73.1408	66.2532	126.544	114.972	121.004	chr10	19375457	19375573	117	7	intergenic	NA	NA	NA	NA	NA	NA	N	Y	NA	NA	NA	NA	76.08	120.84	0.0039183	0.0060384
1497	19.4118	22.9229	20.8729	30.1518	35.5746	38.5151	chr10	19492573	19493378	806	17	intergenic	NA	NA	NA	NA	NA	NA	N	Y	NA	NA	NA	NA	21.07	34.75	0.0067178	0.00745146
1498	19.25	18.2667	16.7174	32.5664	38.6703	38.454	chr10	19643043	19643259	217	8	intergenic	NA	NA	NA	NA	NA	NA	N	Y	NA	NA	NA	NA	18.08	36.56	0.00097604	0.00476984
1499	16.2	14.0952	12.5111	7.27065	4.41946	4.57291	chr10	19678083	19678179	97	5	intergenic	NA	NA	NA	NA	NA	NA	N	Y	NA	NA	NA	NA	14.27	5.42	0.0033227	0.00576372
1500	35.6667	25.2193	30.3789	54.5298	57.7631	60.4524	chr10	19691909	19692075	167	6	intergenic	NA	NA	NA	NA	NA	NA	N	Y	NA	NA	NA	NA	30.42	57.58	0.0014377	0.00502957
1501	16.8571	17.767	17.7189	10.2135	7.64268	4.75107	chr10	19695166	19695269	104	7	downstream2k	NA	NA	ENSSSCT00000011898	NA	NA	NA	N	Y	ENSSSCT00000011898	DESI2	ENSG00000121644	DESI2	17.45	7.54	0.0034969	0.00584262
1502	67.8	65.0864	73.3407	98.6384	102.811	119.727	chr10	19703201	19703304	104	5	Intron	last	NA	ENSSSCT00000011898	NA	NA	NA	N	Y	ENSSSCT00000011898	DESI2	ENSG00000121644	DESI2	68.74	107.06	0.0051197	0.00657704
1503	79.7778	91.8949	71.5431	40.1232	13.5685	23.211	chr10	19722421	19722542	122	9	Intron	first	NA	ENSSSCT00000011898	NA	NA	NA	N	Y	ENSSSCT00000011898	DESI2	ENSG00000121644	DESI2	81.07	25.63	0.0047366	0.00640382
1504	27.4545	22.2357	28.7284	11.3466	10.0442	12.3771	chr10	19733526	19733657	132	11	Intron	first	NA	ENSSSCT00000011898	NA	NA	NA	N	Y	ENSSSCT00000011898	DESI2	ENSG00000121644	DESI2	26.14	11.26	0.0020821	0.00528826
1505	13	13.8879	12.0796	27.1437	25.819	22.8645	chr10	19736605	19736744	140	5	Intron	first	NA	ENSSSCT00000011898	NA	NA	NA	N	Y	ENSSSCT00000011898	DESI2	ENSG00000121644	DESI2	12.99	25.28	0.00085564	0.0047018
1506	5.2	9.12039	8.84403	18.419	17.4452	20.9938	chr10	19742628	19742780	153	5	Intron	first	NA	ENSSSCT00000011898	NA	NA	NA	N	Y	ENSSSCT00000011898	DESI2	ENSG00000121644	DESI2	7.72	18.95	0.002422	0.00540061
1507	37.4	33.0614	39.6903	22.4178	9.07153	14.1344	chr10	19773752	19773873	122	10	intergenic	NA	NA	NA	NA	NA	NA	N	Y	NA	NA	NA	NA	36.72	15.21	0.0077809	0.00813786
1508	17.6667	17.6189	20.4923	7.87653	6.78426	7.44829	chr10	19845296	19845359	64	6	intergenic	NA	NA	NA	NA	NA	NA	N	Y	NA	NA	NA	NA	18.59	7.37	0.00036065	0.00446088
1509	29.8	33.5796	37.9646	49.4404	49.3119	52.1727	chr10	20010912	20010996	85	5	intergenic	NA	NA	NA	NA	NA	NA	N	Y	NA	NA	NA	NA	33.78	50.31	0.0028629	0.00557052
1510	36.1667	23.1464	32.536	9.89616	4.8459	9.87332	chr10	20048446	20048535	90	6	Intron	first	NA	ENSSSCT00000011901	NA	NA	NA	N	Y	ENSSSCT00000011901	EFCAB2	ENSG00000203666	EFCAB2	30.62	8.21	0.0060802	0.00705933
1511	95.4	75.3123	94.2644	43.7854	29.5406	36.0289	chr10	20073655	20073830	176	15	Intron	first	NA	ENSSSCT00000011901	NA	NA	NA	N	Y	ENSSSCT00000011901	EFCAB2	ENSG00000203666	EFCAB2	88.33	36.45	0.0025392	0.00544991
1512	26.5455	21.1993	21.6688	11.1263	4.33488	5.47993	chr10	20105188	20105340	153	11	Intron	internal	NA	ENSSSCT00000011901	NA	NA	NA	N	Y	ENSSSCT00000011901	EFCAB2	ENSG00000203666	EFCAB2	23.14	6.98	0.0039587	0.00605817
1513	74.8	71.7194	65.1438	97.4267	92.8087	108.71	chr10	20274258	20274371	114	5	intergenic	NA	NA	NA	NA	NA	NA	N	Y	NA	NA	NA	NA	70.55	99.65	0.0061847	0.00712295
1514	21.6	24.6665	22.6493	35.1415	42.799	39.0776	chr10	20334067	20334168	102	5	intergenic	NA	NA	NA	NA	NA	NA	N	Y	NA	NA	NA	NA	22.97	39.01	0.0025586	0.00546526
1515	9.33333	9.32767	10.4259	17.9747	23.8418	18.1877	chr10	20335808	20335966	159	6	intergenic	NA	NA	NA	NA	NA	NA	N	Y	NA	NA	NA	NA	9.7	20	0.0062163	0.00714436
1516	23.2857	19.2476	23.882	3.98154	2.82447	10.8384	chr10	20363206	20363299	94	7	intergenic	NA	NA	NA	NA	NA	NA	N	Y	NA	NA	NA	NA	22.14	5.88	0.004937	0.00649938
1517	44.125	44.3064	32.6258	72.4035	72.3978	65.8654	chr10	20367322	20367487	166	8	intergenic	NA	NA	NA	NA	NA	NA	N	Y	NA	NA	NA	NA	40.35	70.22	0.0025366	0.00544991
1518	8.83333	9.84588	9.70686	17.1668	22.485	19.227	chr10	20437932	20438197	266	6	Intron	first	NA	ENSSSCT00000011902	NA	NA	NA	N	Y	ENSSSCT00000011902	KIF26B	ENSG00000162849	KIF26B	9.46	19.63	0.0030024	0.00563674
1518	8.83333	9.84588	9.70686	17.1668	22.485	19.227	chr10	20437932	20438197	266	6	Intron	first	NA	ENSSSCT00000026658	NA	NA	NA	N	Y	ENSSSCT00000026658	KIF26B	ENSG00000162849	KIF26B	9.46	19.63	0.0030024	0.00563674
1519	23.8	30.885	29.9834	47.7439	50.9401	44.8976	chr10	20462953	20463025	73	5	Intron	internal	NA	ENSSSCT00000011902	NA	NA	NA	N	Y	ENSSSCT00000011902	KIF26B	ENSG00000162849	KIF26B	28.22	47.86	0.0022612	0.00534823
1519	23.8	30.885	29.9834	47.7439	50.9401	44.8976	chr10	20462953	20463025	73	5	Intron	internal	NA	ENSSSCT00000026658	NA	NA	NA	N	Y	ENSSSCT00000026658	KIF26B	ENSG00000162849	KIF26B	28.22	47.86	0.0022612	0.00534823
1520	13.6	15.9607	12.0796	5.33181	6.74549	4.15719	chr10	20494307	20494436	130	5	Intron	internal	NA	ENSSSCT00000011902	NA	NA	NA	N	Y	ENSSSCT00000011902	KIF26B	ENSG00000162849	KIF26B	13.88	5.41	0.0033385	0.00576774
1520	13.6	15.9607	12.0796	5.33181	6.74549	4.15719	chr10	20494307	20494436	130	5	Intron	internal	NA	ENSSSCT00000026658	NA	NA	NA	N	Y	ENSSSCT00000026658	KIF26B	ENSG00000162849	KIF26B	13.88	5.41	0.0033385	0.00576774
1521	20.8571	17.9151	18.6433	8.30931	4.98436	6.53272	chr10	20559134	20559227	94	7	Intron	internal	NA	ENSSSCT00000011902	NA	NA	NA	N	Y	ENSSSCT00000011902	KIF26B	ENSG00000162849	KIF26B	19.14	6.61	0.00065974	0.00455971
1521	20.8571	17.9151	18.6433	8.30931	4.98436	6.53272	chr10	20559134	20559227	94	7	Intron	internal	NA	ENSSSCT00000026658	NA	NA	NA	N	Y	ENSSSCT00000026658	KIF26B	ENSG00000162849	KIF26B	19.14	6.61	0.00065974	0.00455971
1522	11.5	8.55037	8.76314	21.0546	24.4233	31.6985	chr10	20575702	20575926	225	8	Intron	internal	NA	ENSSSCT00000011902	NA	NA	NA	N	Y	ENSSSCT00000011902	KIF26B	ENSG00000162849	KIF26B	9.6	25.73	0.0079648	0.00826136
1522	11.5	8.55037	8.76314	21.0546	24.4233	31.6985	chr10	20575702	20575926	225	8	Intron	internal	NA	ENSSSCT00000026658	NA	NA	NA	N	Y	ENSSSCT00000026658	KIF26B	ENSG00000162849	KIF26B	9.6	25.73	0.0079648	0.00826136
1523	37.8571	45.1578	39.7519	18.3497	7.97497	11.7292	chr10	20600099	20600227	129	7	Intron	internal	NA	ENSSSCT00000011902	NA	NA	NA	N	Y	ENSSSCT00000011902	KIF26B	ENSG00000162849	KIF26B	40.92	12.68	0.00164376	0.00511675
1523	37.8571	45.1578	39.7519	18.3497	7.97497	11.7292	chr10	20600099	20600227	129	7	Intron	internal	NA	ENSSSCT00000026658	NA	NA	NA	N	Y	ENSSSCT00000026658	KIF26B	ENSG00000162849	KIF26B	40.92	12.68	0.00164376	0.00511675
1524	11.3333	11.9187	11.8639	22.6198	22.485	22.5181	chr10	20772400	20772526	127	6	intergenic	NA	NA	NA	NA	NA	NA	N	Y	NA	NA	NA	NA	11.71	22.54	2.8915e-07	0.000780217
1525	18.4	20.3136	15.9624	12.1177	8.83892	8.93795	chr10	20981864	20981912	49	5	Intron	internal	NA	ENSSSCT00000032490	NA	NA	NA	N	Y	ENSSSCT00000032490	SMYD3	NA	NA	18.23	9.96	0.0075629	0.00799069
1526	21.1765	11.3395	14.9092	38.7768	38.5164	49.9474	chr10	20996916	20997392	477	17	intergenic	NA	NA	NA	NA	NA	NA	N	Y	NA	NA	NA	NA	15.81	42.41	0.0049441	0.00649938
1527	50.1111	37.8865	43.7408	90.2099	94.4628	84.0675	chr10	20998071	20998228	158	9	intergenic	NA	NA	NA	NA	NA	NA	N	Y	NA	NA	NA	NA	43.91	89.58	0.00059981	0.00453104
1528	33.4	33.1651	27.6106	20.1155	19.3061	15.1737	chr10	21003917	21003968	52	5	intergenic	NA	NA	NA	NA	NA	NA	N	Y	NA	NA	NA	NA	31.39	18.2	0.0056046	0.00679921
1529	22.2	21.5573	26.5321	34.8991	45.8228	43.4426	chr10	21006806	21006929	124	5	intergenic	NA	NA	NA	NA	NA	NA	N	Y	NA	NA	NA	NA	23.43	41.39	0.008056	0.00832823
1530	74.5	75.773	70.1051	116.33	101.053	108.722	chr10	21021051	21021525	475	18	intergenic	NA	NA	NA	NA	NA	NA	N	Y	NA	NA	NA	NA	73.46	108.7	0.00173847	0.00516552
1531	16.4	14.0952	12.9425	2.90826	5.11727	5.82006	chr10	21053855	21053908	54	5	intergenic	NA	NA	NA	NA	NA	NA	N	Y	NA	NA	NA	NA	14.48	4.62	0.00182391	0.00518189
1532	35.8	28.1903	33.0033	13.0872	15.817	11.6401	chr10	21075547	21075600	54	5	intergenic	NA	NA	NA	NA	NA	NA	N	Y	NA	NA	NA	NA	32.33	13.51	0.00176226	0.00516708
1533	13.1111	13.7612	11.3846	23.091	30.6261	27.3681	chr10	21138998	21139967	970	18	intergenic	NA	NA	NA	NA	NA	NA	N	Y	NA	NA	NA	NA	12.75	27.03	0.0033977	0.0057932
1534	37.7143	27.835	31.4317	11.2522	16.1161	9.94755	chr10	21156345	21156425	81	7	intergenic	NA	NA	NA	NA	NA	NA	N	Y	NA	NA	NA	NA	32.33	12.44	0.0044609	0.00628643
1535	63.8571	63.369	61.7849	89.6713	84.734	86.8555	chr10	21277883	21278050	168	7	intergenic	NA	NA	NA	NA	NA	NA	N	Y	NA	NA	NA	NA	63	87.09	0.000101468	0.00397108
1536	19	26.7393	23.9436	38.5344	43.2642	49.2627	chr10	21294523	21294671	149	5	intergenic	NA	NA	NA	NA	NA	NA	N	Y	NA	NA	NA	NA	23.23	43.69	0.0059803	0.00699952
1537	55.75	39.3835	56.3537	19.6913	11.9209	15.9792	chr10	21308674	21308764	91	8	intergenic	NA	NA	NA	NA	NA	NA	N	Y	NA	NA	NA	NA	50.5	15.86	0.0044592	0.00628643
1538	46.7143	56.8544	46.0691	86.2091	108.493	88.1917	chr10	21536639	21536815	177	7	Intron	internal	NA	ENSSSCT00000032587	NA	NA	NA	N	Y	ENSSSCT00000032587	NA	ENSG00000162851	TFB2M	49.88	94.3	0.004985	0.00651593
1539	44.5556	29.3649	40.1457	16.4263	10.0795	11.4323	chr10	21588550	21588629	80	9	intergenic	NA	NA	NA	NA	NA	NA	N	Y	NA	NA	NA	NA	38.02	12.65	0.0066437	0.00740067
1540	38.8889	37.7713	33.7942	63.9548	78.9559	64.3209	chr10	21619602	21619808	207	9	Intron	internal	NA	ENSSSCT00000011908	NA	NA	NA	N	Y	ENSSSCT00000011908	NA	ENSG00000143653	SCCPDH	36.82	69.08	0.003379	0.00578192
1540	38.8889	37.7713	33.7942	63.9548	78.9559	64.3209	chr10	21619602	21619808	207	9	Intron	internal	NA	ENSSSCT00000025284	NA	NA	NA	N	Y	ENSSSCT00000025284	NA	ENSG00000143653	SCCPDH	36.82	69.08	0.003379	0.00578192
1541	27.5556	23.3768	20.7319	42.2775	46.7791	46.4219	chr10	21693643	21693850	208	9	intergenic	NA	NA	NA	NA	NA	NA	N	Y	NA	NA	NA	NA	23.89	45.16	0.000979	0.00476984
1542	20.125	21.3759	21.436	10.7545	7.70498	10.9126	chr10	21832806	21832904	99	8	intergenic	NA	NA	NA	NA	NA	NA	N	Y	NA	NA	NA	NA	20.98	9.79	0.00057997	0.0045263
1543	35.2857	24.7257	39.5978	6.92442	10.4671	8.46284	chr10	21845666	21845721	56	7	intergenic	NA	NA	NA	NA	NA	NA	N	Y	NA	NA	NA	NA	33.2	8.62	0.0056167	0.00680726
1544	17.8	20.1063	10.5697	35.1415	33.7275	36.1675	chr10	21970431	21970575	145	5	Intron	internal	NA	ENSSSCT00000011910	NA	NA	NA	N	Y	ENSSSCT00000011910	NA	ENSG00000143502	SUSD4	16.16	35.01	0.0031049	0.00568238
1545	32.2	29.0194	34.5133	20.6002	16.2822	11.848	chr10	21971588	21971604	17	5	Intron	internal	NA	ENSSSCT00000011910	NA	NA	NA	N	Y	ENSSSCT00000011910	NA	ENSG00000143502	SUSD4	31.91	16.24	0.0063174	0.00720422
1546	16.1667	14.6824	16.3579	6.86672	7.17193	5.54292	chr10	22128905	22129010	106	6	intergenic	NA	NA	NA	NA	NA	NA	N	Y	NA	NA	NA	NA	15.74	6.53	0.0002226	0.00431109
1547	34.8182	27.0408	23.8259	9.14339	10.5729	11.3378	chr10	22644808	22644930	123	11	intergenic	NA	NA	NA	NA	NA	NA	N	Y	NA	NA	NA	NA	28.56	10.35	0.0054174	0.00671145
1548	15.5714	13.9175	13.0966	4.50088	5.48279	8.01743	chr10	23724838	23724916	79	7	intergenic	NA	NA	NA	CGI	intergenic	NA	Y	Y	NA	NA	NA	NA	14.2	6	0.0030192	0.00565235
1549	29.5	27.8103	24.9862	57.9632	57.1816	64.09	chr10	23904639	23904727	89	6	Exon	internal	NA	ENSSSCT00000011916	NA	NA	NA	N	Y	ENSSSCT00000011916	KCNT2	ENSG00000162687	KCNT2	27.43	59.74	0.00022174	0.00431109
1550	49.5	52.8568	43.4112	85.5816	96.5304	90.4188	chr10	24032209	24032502	294	8	Intron	internal	NA	ENSSSCT00000011916	NA	NA	NA	N	Y	ENSSSCT00000011916	KCNT2	ENSG00000162687	KCNT2	48.59	90.84	0.00055563	0.00450795
1551	19.2857	19.4697	12.6343	36.2667	49.0959	48.4758	chr10	24052978	24053469	492	14	Intron	internal	NA	ENSSSCT00000011916	NA	NA	NA	N	Y	ENSSSCT00000011916	KCNT2	ENSG00000162687	KCNT2	17.13	44.61	0.0044161	0.00627391
1552	66.25	66.5029	53.5675	92.1958	103.315	91.5447	chr10	24066510	24066843	334	12	Intron	internal	NA	ENSSSCT00000011916	NA	NA	NA	N	Y	ENSSSCT00000011916	KCNT2	ENSG00000162687	KCNT2	62.11	95.69	0.0042351	0.00617034
1553	8.5	6.21845	3.59513	18.9845	19.1898	19.9199	chr10	24081417	24081567	151	6	Intron	internal	NA	ENSSSCT00000011916	NA	NA	NA	N	Y	ENSSSCT00000011916	KCNT2	ENSG00000162687	KCNT2	6.1	19.36	0.00078175	0.00463736
1554	18.2	21.9719	15.7467	51.3792	48.1489	55.7063	chr10	24281286	24281329	44	5	intergenic	NA	NA	NA	NA	NA	NA	N	Y	NA	NA	NA	NA	18.64	51.74	0.000305	0.00431109
1555	10.1	7.46214	7.01051	19.0249	18.0268	22.6567	chr10	24296138	24296322	185	10	intergenic	NA	NA	NA	NA	NA	NA	N	Y	NA	NA	NA	NA	8.19	19.9	0.0023564	0.00537694
1556	51.2857	38.199	46.0691	16.4455	23.7588	17.3711	chr10	24314954	24315034	81	7	intergenic	NA	NA	NA	NA	NA	NA	N	Y	NA	NA	NA	NA	45.18	19.19	0.0042617	0.00617701
1557	35.3889	46.2353	30.7384	73.8509	78.1159	84.5872	chr10	24370182	24370807	626	18	Intron	internal	NA	ENSSSCT00000011918	NA	NA	NA	N	Y	ENSSSCT00000011918	CFH	ENSG00000000971	CFH	37.45	78.85	0.00172408	0.00515351
1557	35.3889	46.2353	30.7384	73.8509	78.1159	84.5872	chr10	24370182	24370807	626	18	Intron	internal	NA	ENSSSCT00000036286	NA	NA	NA	N	Y	ENSSSCT00000036286	CFH	ENSG00000000971	CFH	37.45	78.85	0.00172408	0.00515351
1558	31.3333	37.7713	29.8396	51.9717	62.1568	58.3161	chr10	24483729	24484019	291	9	Intron	internal	NA	ENSSSCT00000011919	NA	NA	NA	N	Y	ENSSSCT00000011919	TP53BP2	ENSG00000143514	TP53BP2	32.98	57.48	0.0030971	0.00568238
1559	54.125	55.5774	57.7019	83.0065	90.7153	98.993	chr10	24623811	24624063	253	8	Intron	internal	NA	ENSSSCT00000011921	NA	NA	NA	N	Y	ENSSSCT00000011921	ASPM	ENSG00000066279	ASPM	55.8	90.9	0.00176061	0.00516708
1560	72.5	62.5991	69.3501	97.7902	106.3	105.489	chr10	24666624	24666823	200	10	Intron	internal	NA	ENSSSCT00000011923	NA	NA	NA	N	Y	ENSSSCT00000011923	ZBTB41	ENSG00000177888	ZBTB41	68.15	103.19	0.00092125	0.00472829
1561	31.9091	33.1651	40.4943	16.1937	13.1104	18.7073	chr10	24776520	24776689	170	11	Intron	internal	NA	ENSSSCT00000011925	NA	NA	NA	N	Y	ENSSSCT00000011925	CRB1	NA	NA	35.19	16	0.0035812	0.00589126
1561	31.9091	33.1651	40.4943	16.1937	13.1104	18.7073	chr10	24776520	24776689	170	11	Intron	first	NA	ENSSSCT00000023825	NA	NA	NA	N	Y	ENSSSCT00000023825	CRB1	NA	NA	35.19	16	0.0035812	0.00589126
1562	24.963	22.8394	24.2072	33.6604	40.1025	43.4195	chr10	24863597	24864792	1196	27	Intron	last	NA	ENSSSCT00000011925	NA	NA	NA	N	Y	ENSSSCT00000011925	CRB1	NA	NA	24	39.06	0.0068043	0.00749815
1563	62.625	49.2294	52.8485	80.4315	82.2834	79.6361	chr10	24897851	24897988	138	8	intergenic	NA	NA	NA	NA	NA	NA	N	Y	NA	NA	NA	NA	54.9	80.78	0.0031569	0.00570207
1564	15.2857	16.2864	18.3352	28.0439	39.3764	38.454	chr10	24951174	24951322	149	7	intergenic	NA	NA	NA	NA	NA	NA	N	Y	NA	NA	NA	NA	16.64	35.29	0.0075765	0.00800075
1565	23.4	16.9971	17.2566	33.2026	42.1012	43.8583	chr10	25033006	25033093	88	5	intergenic	NA	NA	NA	NA	NA	NA	N	Y	NA	NA	NA	NA	19.22	39.72	0.0063006	0.00719335
1566	24.125	21.2464	25.0761	13.3295	10.9033	8.18446	chr10	25075693	25075816	124	8	intergenic	NA	NA	NA	NA	NA	NA	N	Y	NA	NA	NA	NA	23.48	10.81	0.0025202	0.00544476
1567	17.2857	13.3252	15.2536	7.78998	2.65832	2.67248	chr10	25115388	25115477	90	7	Intron	first	NA	ENSSSCT00000011926	NA	NA	NA	N	Y	ENSSSCT00000011926	DENND1B	ENSG00000213047	DENND1B	15.29	4.37	0.0060435	0.00703782
1568	3.6	4.76748	6.03982	13.0872	13.9562	13.0951	chr10	25189780	25189873	94	5	Intron	last	NA	ENSSSCT00000011926	NA	NA	NA	N	Y	ENSSSCT00000011926	DENND1B	ENSG00000213047	DENND1B	4.8	13.38	0.00035678	0.00446088
1569	16.3333	22.801	19.7732	40.5944	57.7631	50.0595	chr10	25224279	25224446	168	6	intergenic	NA	NA	NA	NA	NA	NA	N	Y	NA	NA	NA	NA	19.64	49.47	0.0049169	0.00649299
1570	77	74.9669	81.6095	100.173	95.5612	90.4188	chr10	25239823	25239893	71	6	intergenic	NA	NA	NA	NA	NA	NA	N	Y	NA	NA	NA	NA	77.86	95.38	0.0069759	0.00760786
1571	17.6667	13.0587	17.76	27.8708	28.3776	35.2668	chr10	25258032	25258812	781	15	intergenic	NA	NA	NA	NA	NA	NA	N	Y	NA	NA	NA	NA	16.16	30.51	0.0072801	0.00780011
1572	15	20.8762	18.4893	34.9683	39.3764	35.1876	chr10	25576058	25576220	163	7	intergenic	NA	NA	NA	NA	NA	NA	N	Y	NA	NA	NA	NA	18.12	36.51	0.00117872	0.00487222
1573	10.2308	16.4231	8.2135	36.0736	32.0277	38.454	chr10	25656066	25656556	491	13	Intron	first	NA	ENSSSCT00000011931	NA	NA	NA	N	Y	ENSSSCT00000011931	NEK7	ENSG00000151414	NEK7	11.62	35.52	0.00152354	0.00504721
1574	9.2	6.42573	7.11836	14.5413	19.0735	17.2523	chr10	25663087	25663356	270	5	Intron	first	NA	ENSSSCT00000011931	NA	NA	NA	N	Y	ENSSSCT00000011931	NEK7	ENSG00000151414	NEK7	7.58	16.96	0.0038433	0.00600666
1575	5.21429	8.29127	3.46674	20.0808	24.0911	29.8427	chr10	25672084	25672944	861	14	Intron	first	NA	ENSSSCT00000011931	NA	NA	NA	N	Y	ENSSSCT00000011931	NEK7	ENSG00000151414	NEK7	5.66	24.67	0.0038612	0.00601628
1576	25.3333	24.7011	12.9425	46.0474	43.6131	51.6184	chr10	25675050	25675243	194	6	Intron	first	NA	ENSSSCT00000011931	NA	NA	NA	N	Y	ENSSSCT00000011931	NEK7	ENSG00000151414	NEK7	20.99	47.09	0.0050418	0.00654259
1577	11.7143	11.8447	7.08755	24.5817	36.5519	36.3754	chr10	25701144	25701361	218	7	Intron	internal	NA	ENSSSCT00000011931	NA	NA	NA	N	Y	ENSSSCT00000011931	NEK7	ENSG00000151414	NEK7	10.22	32.5	0.0063645	0.00723083
1578	19.4	23.6301	26.7478	36.5956	34.6579	38.6618	chr10	25703003	25703069	67	5	Intron	internal	NA	ENSSSCT00000011931	NA	NA	NA	N	Y	ENSSSCT00000011931	NEK7	ENSG00000151414	NEK7	23.26	36.64	0.0052556	0.006641
1579	10	9.94952	6.47124	23.7508	29.0754	28.8924	chr10	25726824	25726972	149	5	Intron	last	NA	ENSSSCT00000011931	NA	NA	NA	N	Y	ENSSSCT00000011931	NEK7	ENSG00000151414	NEK7	8.81	27.24	0.00092443	0.00472829
1580	54.8571	58.335	45.1446	94.8646	100.186	103.187	chr10	25755805	25756069	265	7	intergenic	NA	NA	NA	NA	NA	NA	N	Y	NA	NA	NA	NA	52.78	99.41	0.00054486	0.00448558
1581	21	20.8762	20.3382	8.1362	11.464	11.8777	chr10	25906938	25906994	57	7	intergenic	NA	NA	NA	NA	NA	NA	N	Y	NA	NA	NA	NA	20.74	10.49	0.00103898	0.00479203
1582	20.125	20.9873	20.4923	7.72506	7.55961	7.92464	chr10	25907000	25907083	84	8	intergenic	NA	NA	NA	NA	NA	NA	N	Y	NA	NA	NA	NA	20.53	7.74	6.0303e-07	0.00134674
1583	20.8333	23.8374	18.5149	3.83729	6.39659	6.58221	chr10	26090874	26091018	145	6	intergenic	NA	NA	NA	NA	NA	NA	N	Y	NA	NA	NA	NA	21.06	5.61	0.00096107	0.00476036
1584	26.3333	29.1922	29.1206	17.1668	14.15	7.27508	chr10	26316826	26316914	89	6	Exon	internal	NA	ENSSSCT00000011937	NA	NA	NA	N	Y	ENSSSCT00000011937	PTPRC	ENSG00000081237	PTPRC	28.22	12.86	0.007524	0.00796502
1584	26.3333	29.1922	29.1206	17.1668	14.15	7.27508	chr10	26316826	26316914	89	6	Promoter	LCP	Intermediate	ENSSSCT00000034086	NA	NA	NA	N	Y	ENSSSCT00000034086	PTPRC	ENSG00000081237	PTPRC	28.22	12.86	0.007524	0.00796502
1584	26.3333	29.1922	29.1206	17.1668	14.15	7.27508	chr10	26316826	26316914	89	6	Exon	internal	NA	ENSSSCT00000034423	NA	NA	NA	N	Y	ENSSSCT00000034423	PTPRC	ENSG00000081237	PTPRC	28.22	12.86	0.007524	0.00796502
1585	28.2727	23.3663	23.3357	48.8015	43.4545	52.2483	chr10	26423397	26423966	570	11	intergenic	NA	NA	NA	NA	NA	NA	N	Y	NA	NA	NA	NA	24.99	48.17	0.00158376	0.00508478
1586	40.25	37.1811	38.5578	60.4372	64.6928	74.5695	chr10	26435789	26435987	199	8	intergenic	NA	NA	NA	NA	NA	NA	N	Y	NA	NA	NA	NA	38.66	66.57	0.0028576	0.00557052
1587	38.6667	29.3649	32.1764	17.5707	9.49797	15.7627	chr10	26612792	26612869	78	6	intergenic	NA	NA	NA	NA	NA	NA	N	Y	NA	NA	NA	NA	33.4	14.28	0.0065557	0.00734605
1588	18.6667	18.1371	14.9198	32.7179	34.6967	32.045	chr10	26714521	26714669	149	6	intergenic	NA	NA	NA	NA	NA	NA	N	Y	NA	NA	NA	NA	17.24	33.15	0.0003584	0.00446088
1589	77.2	83.5345	70.3208	107.848	133.514	130.744	chr10	26927807	26927915	109	5	intergenic	NA	NA	NA	NA	NA	NA	N	Y	NA	NA	NA	NA	77.02	124.04	0.006364	0.00723079
1590	9.58333	11.746	5.93197	29.1836	29.8508	39.1468	chr10	27104762	27105019	258	12	intergenic	NA	NA	NA	NA	NA	NA	N	Y	NA	NA	NA	NA	9.09	32.73	0.0028833	0.0055773
1591	15.6667	19.6918	11.8639	34.3336	51.3666	41.3986	chr10	27163585	27163811	227	6	intergenic	NA	NA	NA	NA	NA	NA	N	Y	NA	NA	NA	NA	15.74	42.37	0.0080402	0.00831588
1592	23.875	26.0398	29.525	14.0869	7.85036	7.79472	chr10	27412121	27412189	69	8	Intron	last	NA	ENSSSCT00000026077	NA	NA	NA	N	Y	ENSSSCT00000026077	NR5A2	ENSG00000116833	NR5A2	26.48	9.91	0.0033786	0.00578192
1593	47.5	49.7476	47.7254	73.1609	73.9969	74.6994	chr10	27496801	27497034	234	8	intergenic	NA	NA	NA	NA	NA	NA	N	Y	NA	NA	NA	NA	48.32	73.95	3.4651e-06	0.0020613
1594	20.2	12.0223	10.5697	31.2638	37.9143	35.3361	chr10	27514797	27514880	84	5	Exon	first	NA	ENSSSCT00000011941	CGIshore	intragenic	ENSSSCT00000011941	N	Y	ENSSSCT00000011941	ZNF281	ENSG00000162702	ZNF281	14.26	34.84	0.0044952	0.00631308
1594	20.2	12.0223	10.5697	31.2638	37.9143	35.3361	chr10	27514797	27514880	84	5	NA	NA	NA	NA	CGIshore	intergenic	NA	N	Y	NA	NA	NA	NA	14.26	34.84	0.0044952	0.00631308
1595	15.4286	13.9175	14.3292	7.96309	8.4734	7.12661	chr10	27523443	27523524	82	7	intergenic	NA	NA	NA	NA	NA	NA	N	Y	NA	NA	NA	NA	14.56	7.85	0.00036018	0.00446088
1596	26.375	20.9873	20.6271	4.08974	4.65207	11.0425	chr10	27545083	27545133	51	8	intergenic	NA	NA	NA	NA	NA	NA	N	Y	NA	NA	NA	NA	22.66	6.59	0.0052035	0.00662068
1597	46.4	43.3219	42.4945	59.8617	55.3596	58.4085	chr10	27580902	27581015	114	5	intergenic	NA	NA	NA	NA	NA	NA	N	Y	NA	NA	NA	NA	44.07	57.88	0.00149625	0.00504721
1598	24.6	36.2743	25.4535	56.2263	68.618	59.4478	chr10	27622235	27622333	99	5	Intron	internal	NA	ENSSSCT00000011942	NA	NA	NA	N	Y	ENSSSCT00000011942	KIF14	ENSG00000118193	KIF14	28.78	61.43	0.0034787	0.00583021
1599	132.333	136.46	130.503	161.368	166.893	165.421	chr10	27634667	27634754	88	6	Intron	internal	NA	ENSSSCT00000011942	NA	NA	NA	N	Y	ENSSSCT00000011942	KIF14	ENSG00000118193	KIF14	133.1	164.56	0.0002002	0.00431109
1599	132.333	136.46	130.503	161.368	166.893	165.421	chr10	27634667	27634754	88	6	NA	NA	NA	NA	CGIshore	intergenic	NA	N	Y	NA	NA	NA	NA	133.1	164.56	0.0002002	0.00431109
1600	26.25	29.4081	21.9752	46.5018	59.1685	59.3698	chr10	27670623	27670854	232	8	intergenic	NA	NA	NA	NA	NA	NA	N	Y	NA	NA	NA	NA	25.88	55.01	0.0036382	0.00591926
1601	43.875	38.5414	40.3778	67.7079	83.5191	78.9865	chr10	27681389	27681864	476	16	Intron	internal	NA	ENSSSCT00000031167	NA	NA	NA	N	Y	ENSSSCT00000031167	DDX59	ENSG00000118197	DDX59	40.93	76.74	0.00194205	0.00522533
1602	17.5714	23.0971	19.1056	37.7381	39.2103	35.0391	chr10	27692972	27693135	164	7	Intron	internal	NA	ENSSSCT00000031167	NA	NA	NA	N	Y	ENSSSCT00000031167	DDX59	ENSG00000118197	DDX59	19.92	37.33	0.00105798	0.00481465
1603	93	91.4112	95.99	115.603	119.558	129.288	chr10	27694551	27694634	84	5	Intron	internal	NA	ENSSSCT00000031167	NA	NA	NA	N	Y	ENSSSCT00000031167	DDX59	ENSG00000118197	DDX59	93.47	121.48	0.0028202	0.00556543
1604	30.4	24.4592	26.1007	15.7531	12.7932	15.5894	chr10	27712926	27712959	34	5	intergenic	NA	NA	NA	NA	NA	NA	N	Y	NA	NA	NA	NA	26.99	14.71	0.0036759	0.00593799
1605	123.167	125.924	113.966	181.463	169.413	173.476	chr10	27748152	27748317	166	12	Intron	last	NA	ENSSSCT00000030669	CGIshore	intragenic	ENSSSCT00000030669	N	Y	ENSSSCT00000030669	CAMSAP2	ENSG00000118200	CAMSAP2	121.02	174.78	0.00044198	0.00447422
1606	13.6	16.168	14.4524	23.2661	25.5864	27.2296	chr10	27813742	27813799	58	5	intergenic	NA	NA	NA	NA	NA	NA	N	Y	NA	NA	NA	NA	14.74	25.36	0.00151743	0.00504721
1607	66.5714	63.6651	70.5673	29.0826	9.30413	18.8558	chr10	27825773	27825892	120	7	intergenic	NA	NA	NA	CGIshore	intergenic	NA	N	Y	NA	NA	NA	NA	66.93	19.08	0.00138157	0.00500285
1608	19	18.3727	20.4923	9.91452	6.02654	7.18059	chr10	27897726	27897883	158	11	Intron	internal	NA	ENSSSCT00000031292	CGIshore	intragenic	ENSSSCT00000031292	N	Y	ENSSSCT00000031292	KIF21B	ENSG00000116852	KIF21B	19.29	7.71	0.000916	0.00472829
1609	25.8	33.5796	33.0033	45.8051	55.5922	49.4705	chr10	28033716	28033930	215	5	Promoter	HCP	Distal	ENSSSCT00000030452	NA	NA	NA	N	Y	ENSSSCT00000030452	TMEM9	ENSG00000116857	TMEM9	30.79	50.29	0.0068175	0.00750919
1610	6.83333	12.4369	6.47124	25.2453	32.3706	29.62	chr10	28071760	28071907	148	6	intergenic	NA	NA	NA	NA	NA	NA	N	Y	NA	NA	NA	NA	8.58	29.08	0.00193962	0.00522533
1611	30	21.5918	23.1886	6.26083	6.39659	7.96794	chr10	28265974	28266099	126	6	Intron	internal	NA	ENSSSCT00000029374	NA	NA	NA	N	Y	ENSSSCT00000029374	PKP1	ENSG00000081277	PKP1	24.93	6.88	0.0023793	0.00538651
1612	16.6	16.5825	18.7666	26.1743	27.2146	26.1903	chr10	28368817	28368963	147	5	intergenic	NA	NA	NA	NA	NA	NA	N	Y	NA	NA	NA	NA	17.32	26.53	0.00032462	0.00437226
1613	25	28.6049	25.0221	36.5956	36.5187	38.8697	chr10	28603024	28603106	83	5	Intron	first	NA	ENSSSCT00000026899	NA	NA	NA	N	Y	ENSSSCT00000026899	IPO9	ENSG00000198700	IPO9	26.21	37.33	0.00145721	0.00503568
1614	81.5714	62.3325	64.7124	110.791	104.339	103.781	chr10	28607637	28607751	115	7	Intron	first	NA	ENSSSCT00000026899	NA	NA	NA	N	Y	ENSSSCT00000026899	IPO9	ENSG00000198700	IPO9	69.54	106.3	0.0047037	0.00638568
1615	7.4	11.4005	8.84403	21.3272	23.7255	19.1231	chr10	28646909	28646995	87	5	intergenic	NA	NA	NA	NA	NA	NA	N	Y	NA	NA	NA	NA	9.21	21.39	0.0023405	0.00537194
1616	47.1667	47.8475	44.2201	72.1006	76.5652	67.0346	chr10	28678348	28678442	95	6	intergenic	NA	NA	NA	NA	NA	NA	N	Y	NA	NA	NA	NA	46.41	71.9	0.00101607	0.004787
1617	31.5	29.5376	38.8274	7.06868	2.51987	12.6448	chr10	28683219	28683375	157	6	intergenic	NA	NA	NA	NA	NA	NA	N	Y	NA	NA	NA	NA	33.29	7.41	0.0031379	0.00570031
1618	18.8125	12.1778	16.2455	3.18091	4.21593	5.71613	chr10	28776438	28776713	276	16	Intron	first	NA	ENSSSCT00000011954	NA	NA	NA	N	Y	ENSSSCT00000011954	LGR6	ENSG00000133067	LGR6	15.75	4.37	0.0053192	0.00666176
1619	16.6	13.4733	12.0796	1.93884	1.16302	4.98862	chr10	28798561	28798705	145	5	Intron	internal	NA	ENSSSCT00000011954	NA	NA	NA	N	Y	ENSSSCT00000011954	LGR6	ENSG00000133067	LGR6	14.05	2.7	0.0030624	0.00566835
1620	16.2857	13.7694	8.7824	32.1986	37.8811	36.5239	chr10	28803484	28803613	130	7	Intron	internal	NA	ENSSSCT00000011954	CGIshore	intragenic	ENSSSCT00000011954	N	Y	ENSSSCT00000011954	LGR6	ENSG00000133067	LGR6	12.95	35.53	0.00126446	0.00495229
1621	11.8	12.8515	12.5111	5.57416	4.18686	2.91003	chr10	28938023	28938117	95	5	Intron	internal	NA	ENSSSCT00000011956	NA	NA	NA	N	Y	ENSSSCT00000011956	PPP1R12B	ENSG00000077157	PPP1R12B	12.39	4.22	0.00059861	0.00453104
1622	7	4.14563	4.31416	9.69419	11.0487	11.9519	chr10	28939288	28939355	68	6	Intron	internal	NA	ENSSSCT00000011956	NA	NA	NA	N	Y	ENSSSCT00000011956	PPP1R12B	ENSG00000077157	PPP1R12B	5.15	10.9	0.0071422	0.00771146
1623	36.4444	35.5833	30.6785	16.6956	10.2087	4.38814	chr10	28947711	28947867	157	9	Intron	internal	NA	ENSSSCT00000011956	NA	NA	NA	N	Y	ENSSSCT00000011956	PPP1R12B	ENSG00000077157	PPP1R12B	34.24	10.43	0.0039383	0.00604606
1624	45	37.3107	40.625	16.7629	18.9959	21.9984	chr10	29097131	29097258	128	6	intergenic	NA	NA	NA	NA	NA	NA	N	Y	NA	NA	NA	NA	40.98	19.25	0.00128223	0.00495624
1625	38.75	31.74	35.9963	16.359	1.45377	6.23578	chr10	29157192	29157339	148	8	intergenic	NA	NA	NA	NA	NA	NA	N	Y	NA	NA	NA	NA	35.5	8.02	0.0047617	0.00640952
1626	34.1667	27.6376	31.8169	47.8651	44.7761	45.3826	chr10	29320177	29320344	168	6	Intron	internal	NA	ENSSSCT00000011960	NA	NA	NA	N	Y	ENSSSCT00000011960	NA	ENSG00000117139	KDM5B	31.21	46.01	0.0022573	0.00534823
1627	28.4	23.0083	22.4336	45.078	45.5902	48.6391	chr10	29521120	29521329	210	5	Intron	internal	NA	ENSSSCT00000011966	NA	NA	NA	N	Y	ENSSSCT00000011966	HABP4	ENSG00000130956	HABP4	24.61	46.44	0.00058075	0.0045263
1628	52.75	48.3225	49.478	73.4638	75.3053	72.361	chr10	29548674	29548895	222	8	Exon	last	NA	ENSSSCT00000030381	NA	NA	NA	N	Y	ENSSSCT00000030381	CDC14B	ENSG00000081377	CDC14B	50.18	73.71	0.000119193	0.00406226
1629	44.8333	39.9017	47.995	24.8414	16.6699	14.0305	chr10	29588183	29588307	125	12	Intron	internal	NA	ENSSSCT00000030381	NA	NA	NA	N	Y	ENSSSCT00000030381	CDC14B	ENSG00000081377	CDC14B	44.24	18.51	0.0030557	0.00566835
1630	12.6	12.2296	13.5896	26.1743	30.9362	27.0217	chr10	29932487	29932668	182	5	intergenic	NA	NA	NA	NA	NA	NA	N	Y	NA	NA	NA	NA	12.81	28.04	0.00055957	0.00450795
1631	46.3333	46.8111	36.3108	71.2927	68.2303	71.7115	chr10	29991952	29992064	113	6	Intron	internal	NA	ENSSSCT00000011969	NA	NA	NA	N	Y	ENSSSCT00000011969	HSD17B3	ENSG00000130948	HSD17B3	43.15	70.41	0.00162094	0.0051078
1632	59.1667	54.9296	56.4436	89.0654	98.6626	94.0563	chr10	30122892	30123049	158	6	Intron	last	NA	ENSSSCT00000011969	NA	NA	NA	N	Y	ENSSSCT00000011969	HSD17B3	ENSG00000130948	HSD17B3	56.85	93.93	0.00025895	0.00431109
1633	18.2	16.168	16.3938	9.69419	8.37372	9.56153	chr10	30144695	30144736	42	5	Intron	last	NA	ENSSSCT00000011969	NA	NA	NA	N	Y	ENSSSCT00000011969	HSD17B3	ENSG00000130948	HSD17B3	16.92	9.21	0.00055657	0.00450795
1634	37.2	41.0418	29.552	67.3747	61.8725	73.5822	chr10	30843646	30843738	93	5	intergenic	NA	NA	NA	CGIshore	intergenic	NA	N	Y	NA	NA	NA	NA	35.93	67.61	0.002684	0.00551189
1635	19.8333	17.9644	14.3805	31.5061	43.2254	33.7771	chr10	30855043	30855197	155	6	Intron	internal	NA	ENSSSCT00000029331	NA	NA	NA	N	Y	ENSSSCT00000029331	PTCH1	ENSG00000185920	PTCH1	17.39	36.17	0.0087801	0.00889446
1636	18.6	24.252	18.5509	41.2003	43.4968	47.5998	chr10	30860427	30860537	111	5	Intron	internal	NA	ENSSSCT00000029331	NA	NA	NA	N	Y	ENSSSCT00000029331	PTCH1	ENSG00000185920	PTCH1	20.47	44.1	0.00088448	0.00471104
1637	35.5714	42.0486	41.1386	21.2926	20.602	20.192	chr10	30988894	30988980	87	7	intergenic	NA	NA	NA	NA	NA	NA	N	Y	NA	NA	NA	NA	39.59	20.7	0.00077516	0.00463736
1638	13.4286	17.1748	16.7174	8.39586	5.23357	4.52836	chr10	31309720	31310114	395	14	Promoter	ICP	Proximal	ENSSSCT00000024425	NA	NA	NA	N	Y	ENSSSCT00000024425	NA	NA	NA	15.77	6.05	0.0043835	0.00624935
1638	13.4286	17.1748	16.7174	8.39586	5.23357	4.52836	chr10	31309720	31310114	395	14	Intron	first	NA	ENSSSCT00000024425	NA	NA	NA	N	Y	ENSSSCT00000024425	NA	NA	NA	15.77	6.05	0.0043835	0.00624935
1639	21.2	13.6806	17.6881	28.5979	33.2623	33.0496	chr10	31315922	31315996	75	5	downstream2k	NA	NA	ENSSSCT00000022039	NA	NA	NA	N	Y	ENSSSCT00000022039	U6	ENSG00000207169	RNU6-24P	17.52	31.64	0.0059972	0.00701089
1639	21.2	13.6806	17.6881	28.5979	33.2623	33.0496	chr10	31315922	31315996	75	5	Exon	last	NA	ENSSSCT00000024425	NA	NA	NA	N	Y	ENSSSCT00000024425	NA	NA	NA	17.52	31.64	0.0059972	0.00701089
1640	34.2	31.9214	26.1007	56.711	56.9878	69.425	chr10	31468355	31468404	50	5	intergenic	NA	NA	NA	NA	NA	NA	N	Y	NA	NA	NA	NA	30.74	61.04	0.0033162	0.00576372
1641	29.1667	34.7197	31.2777	46.2494	48.2652	49.1934	chr10	31526189	31526291	103	6	Intron	last	NA	ENSSSCT00000011977	NA	NA	NA	N	Y	ENSSSCT00000011977	NA	ENSG00000148120	C9orf3	31.72	47.9	0.00091807	0.00472829
1642	16.6	14.5097	15.7467	10.4213	9.76934	8.93795	chr10	31636442	31636524	83	5	Intron	last	NA	ENSSSCT00000011977	NA	NA	NA	N	Y	ENSSSCT00000011977	NA	ENSG00000148120	C9orf3	15.62	9.71	0.00135777	0.00500285
1643	15.3	16.6862	15.531	33.0814	38.3795	30.1396	chr10	31642787	31643184	398	10	Intron	internal	NA	ENSSSCT00000011977	NA	NA	NA	N	Y	ENSSSCT00000011977	NA	ENSG00000148120	C9orf3	15.84	33.87	0.00181673	0.00518189
1644	12.6667	13.4733	14.3805	25.6492	26.3617	28.061	chr10	31662544	31662691	148	6	Intron	first	NA	ENSSSCT00000011977	NA	NA	NA	N	Y	ENSSSCT00000011977	NA	ENSG00000148120	C9orf3	13.51	26.69	0.000115266	0.00406226
1645	37.8571	30.352	27.888	63.8778	55.8248	54.6373	chr10	31844778	31844862	85	7	Intron	first	NA	ENSSSCT00000011982	NA	NA	NA	N	Y	ENSSSCT00000011982	FBP2	ENSG00000130957	FBP2	32.03	58.11	0.0033406	0.00576774
1646	49.4615	49.5881	42.3119	82.8667	84.095	75.5489	chr10	31850594	31850873	280	13	Intron	internal	NA	ENSSSCT00000011982	NA	NA	NA	N	Y	ENSSSCT00000011982	FBP2	ENSG00000130957	FBP2	47.12	80.84	0.00071866	0.00458142
1647	11.2	12.0223	11.4325	6.05887	5.34988	3.11789	chr10	31967680	31967774	95	5	Intron	first	NA	ENSSSCT00000011984	NA	NA	NA	N	Y	ENSSSCT00000011984	NA	NA	NA	11.55	4.84	0.00187696	0.00521036
1647	11.2	12.0223	11.4325	6.05887	5.34988	3.11789	chr10	31967680	31967774	95	5	Intron	first	NA	ENSSSCT00000026142	NA	NA	NA	N	Y	ENSSSCT00000026142	DAPK1	ENSG00000196730	DAPK1	11.55	4.84	0.00187696	0.00521036
1648	58.8	59.0753	69.8894	23.5084	3.25645	20.3702	chr10	31981681	31981766	86	5	Promoter	ICP	Proximal	ENSSSCT00000011985	NA	NA	NA	N	Y	ENSSSCT00000011985	NA	NA	NA	62.59	15.71	0.0029831	0.00562848
1648	58.8	59.0753	69.8894	23.5084	3.25645	20.3702	chr10	31981681	31981766	86	5	Exon	first	NA	ENSSSCT00000011985	NA	NA	NA	N	Y	ENSSSCT00000011985	NA	NA	NA	62.59	15.71	0.0029831	0.00562848
1648	58.8	59.0753	69.8894	23.5084	3.25645	20.3702	chr10	31981681	31981766	86	5	Intron	first	NA	ENSSSCT00000026142	NA	NA	NA	N	Y	ENSSSCT00000026142	DAPK1	ENSG00000196730	DAPK1	62.59	15.71	0.0029831	0.00562848
1649	45.3333	45.7171	51.4104	71.6293	85.0294	82.3354	chr10	31986307	31986609	303	9	Intron	first	NA	ENSSSCT00000011985	NA	NA	NA	N	Y	ENSSSCT00000011985	NA	NA	NA	47.49	79.66	0.0020957	0.00529136
1649	45.3333	45.7171	51.4104	71.6293	85.0294	82.3354	chr10	31986307	31986609	303	9	Intron	first	NA	ENSSSCT00000026142	NA	NA	NA	N	Y	ENSSSCT00000026142	DAPK1	ENSG00000196730	DAPK1	47.49	79.66	0.0020957	0.00529136
1650	63.3333	65.9847	63.0347	31.3715	11.3717	24.3657	chr10	31996104	31996273	170	9	Intron	internal	NA	ENSSSCT00000011985	NA	NA	NA	N	Y	ENSSSCT00000011985	NA	NA	NA	64.12	22.37	0.0021553	0.00530302
1650	63.3333	65.9847	63.0347	31.3715	11.3717	24.3657	chr10	31996104	31996273	170	9	Intron	first	NA	ENSSSCT00000026142	NA	NA	NA	N	Y	ENSSSCT00000026142	DAPK1	ENSG00000196730	DAPK1	64.12	22.37	0.0021553	0.00530302
1651	67.375	63.2209	60.8027	92.0948	89.9884	89.3795	chr10	32156096	32156309	214	8	intergenic	NA	NA	NA	NA	NA	NA	N	Y	NA	NA	NA	NA	63.8	90.49	0.00021797	0.00431109
1652	17.5	17.9644	15.8186	25.2453	30.0446	32.9111	chr10	32189548	32189828	281	6	intergenic	NA	NA	NA	NA	NA	NA	N	Y	NA	NA	NA	NA	17.09	29.4	0.0061585	0.00710994
1653	15.8333	17.4462	18.6947	10.502	8.33495	8.48759	chr10	32468577	32468671	95	6	intergenic	NA	NA	NA	NA	NA	NA	N	Y	NA	NA	NA	NA	17.32	9.11	0.00162038	0.0051078
1654	13.8	10.7786	15.0996	23.0237	20.9343	24.1117	chr10	32526737	32526838	102	5	intergenic	NA	NA	NA	NA	NA	NA	N	Y	NA	NA	NA	NA	13.23	22.69	0.0039392	0.00604606
1655	11.1429	8.58738	8.32016	25.101	30.5707	31.6243	chr10	32552915	32553058	144	7	intergenic	NA	NA	NA	NA	NA	NA	N	Y	NA	NA	NA	NA	9.35	29.1	0.00087588	0.00471104
1656	17.6	16.7898	17.2566	33.9297	35.3557	31.5946	chr10	32573933	32574097	165	5	intergenic	NA	NA	NA	NA	NA	NA	N	Y	NA	NA	NA	NA	17.22	33.63	0.000123352	0.00406226
1657	34.1667	38.6926	32.8955	20.6002	10.2733	8.31437	chr10	32659759	32659825	67	6	intergenic	NA	NA	NA	NA	NA	NA	N	Y	NA	NA	NA	NA	35.25	13.06	0.0061418	0.00710016
1658	48.2	43.7364	43.573	70.5253	74.6657	77.7394	chr10	32859511	32859660	150	5	intergenic	NA	NA	NA	NA	NA	NA	N	Y	NA	NA	NA	NA	45.17	74.31	0.0003556	0.00446088
1659	13	9.53496	12.9425	24.4778	31.634	34.7125	chr10	33030466	33030631	166	5	intergenic	NA	NA	NA	NA	NA	NA	N	Y	NA	NA	NA	NA	11.83	30.27	0.0047019	0.00638568
1660	9.2	14.3024	9.92257	26.659	39.5426	30.7632	chr10	33168340	33168417	78	5	Intron	first	NA	ENSSSCT00000011991	NA	NA	NA	N	Y	ENSSSCT00000011991	GOLM1	ENSG00000135052	GOLM1	11.14	32.32	0.006796	0.00749815
1661	57.8	65.501	53.927	105.909	109.789	119.311	chr10	33190536	33190636	101	5	Intron	internal	NA	ENSSSCT00000011991	NA	NA	NA	N	Y	ENSSSCT00000011991	GOLM1	ENSG00000135052	GOLM1	59.08	111.67	0.00055634	0.00450795
1662	9.65	10.1568	11.0011	18.9037	21.574	19.8506	chr10	33229001	33230174	1174	20	Intron	internal	NA	ENSSSCT00000011991	NA	NA	NA	N	Y	ENSSSCT00000011991	GOLM1	ENSG00000135052	GOLM1	10.27	20.11	0.00035835	0.00446088
1663	16.2	13.266	14.8839	29.5673	43.2642	37.4147	chr10	33235844	33236071	228	5	Intron	internal	NA	ENSSSCT00000011991	NA	NA	NA	N	Y	ENSSSCT00000011991	GOLM1	ENSG00000135052	GOLM1	14.78	36.75	0.005641	0.00681272
1664	28.7333	29.9867	34.5133	17.8535	12.328	12.0558	chr10	33711088	33711292	205	15	intergenic	NA	NA	NA	NA	NA	NA	N	Y	NA	NA	NA	NA	31.08	14.08	0.0027414	0.00553773
1665	24.8	21.1427	20.708	9.45184	8.60632	5.40434	chr10	33712884	33712928	45	5	intergenic	NA	NA	NA	NA	NA	NA	N	Y	NA	NA	NA	NA	22.22	7.82	0.00129843	0.00497657
1666	25.6667	23.4919	25.885	54.5298	45.7453	50.5791	chr10	34993819	34993957	139	6	Intron	last	NA	ENSSSCT00000027053	NA	NA	NA	N	Y	ENSSSCT00000027053	KIF27	ENSG00000165115	KIF27	25.01	50.28	0.0006789	0.00457155
1667	11.4	12.6442	12.0796	4.36239	2.79124	2.07859	chr10	35043884	35043934	51	5	Promoter	LCP	Distal	ENSSSCT00000027053	NA	NA	NA	N	Y	ENSSSCT00000027053	KIF27	ENSG00000165115	KIF27	12.04	3.08	0.00030132	0.00431109
1668	15.25	12.5664	12.1336	5.60446	7.26885	3.89736	chr10	35379572	35379706	135	8	Intron	first	NA	ENSSSCT00000027988	NA	NA	NA	N	Y	ENSSSCT00000027988	UBQLN1	ENSG00000135018	UBQLN1	13.32	5.59	0.0049612	0.0065113
1669	9.8	13.4733	12.5111	22.539	22.5625	20.1624	chr10	35720573	35720703	131	5	Intron	first	NA	ENSSSCT00000011999	NA	NA	NA	N	Y	ENSSSCT00000011999	FRMD3	ENSG00000172159	FRMD3	11.93	21.75	0.00193685	0.00522533
1670	26.4	23.4228	17.0409	46.5321	60.9421	69.2172	chr10	35784339	35784439	101	5	Intron	last	NA	ENSSSCT00000011999	NA	NA	NA	N	Y	ENSSSCT00000011999	FRMD3	ENSG00000172159	FRMD3	22.29	58.9	0.0069841	0.00760866
1671	19	25.9102	17.7959	6.66476	4.07056	3.98397	chr10	36111925	36112025	101	6	Intron	first	NA	ENSSSCT00000012001	NA	NA	NA	N	Y	ENSSSCT00000012001	RASEF	ENSG00000165105	RASEF	20.9	4.91	0.0039402	0.00604606
1672	40.625	46.1202	44.355	68.6167	70.944	70.932	chr10	36301446	36301714	269	8	Exon	last	NA	ENSSSCT00000025552	NA	NA	NA	N	Y	ENSSSCT00000025552	SIGMAR1	ENSG00000147955	SIGMAR1	43.7	70.16	0.000121606	0.00406226
1673	21.1667	23.1464	21.391	30.2944	28.8816	29.4467	chr10	36588677	36588795	119	6	Promoter	LCP	Intermediate	ENSSSCT00000012017	NA	NA	NA	N	Y	ENSSSCT00000012017	C9orf24	ENSG00000164972	C9orf24	21.9	29.54	0.00051965	0.00448558
1674	16.7143	14.8058	19.7219	7.61687	5.48279	7.72049	chr10	36663440	36663495	56	7	Intron	internal	NA	ENSSSCT00000012021	NA	NA	NA	N	Y	ENSSSCT00000012021	UBAP1	ENSG00000165006	UBAP1	17.08	6.94	0.0032189	0.00572334
1674	16.7143	14.8058	19.7219	7.61687	5.48279	7.72049	chr10	36663440	36663495	56	7	Intron	first	NA	ENSSSCT00000012022	NA	NA	NA	N	Y	ENSSSCT00000012022	KIF24	ENSG00000186638	KIF24	17.08	6.94	0.0032189	0.00572334
1674	16.7143	14.8058	19.7219	7.61687	5.48279	7.72049	chr10	36663440	36663495	56	7	Intron	first	NA	ENSSSCT00000012023	NA	NA	NA	N	Y	ENSSSCT00000012023	KIF24	ENSG00000186638	KIF24	17.08	6.94	0.0032189	0.00572334
1674	16.7143	14.8058	19.7219	7.61687	5.48279	7.72049	chr10	36663440	36663495	56	7	Intron	last	NA	ENSSSCT00000035525	NA	NA	NA	N	Y	ENSSSCT00000035525	UBAP1	ENSG00000165006	UBAP1	17.08	6.94	0.0032189	0.00572334
1675	28.0833	28.2421	42.0631	2.52453	3.1983	6.06256	chr10	36702303	36702487	185	12	Intron	internal	NA	ENSSSCT00000012021	NA	NA	NA	N	Y	ENSSSCT00000012021	UBAP1	ENSG00000165006	UBAP1	32.8	3.93	0.0037249	0.00595778
1675	28.0833	28.2421	42.0631	2.52453	3.1983	6.06256	chr10	36702303	36702487	185	12	Intron	internal	NA	ENSSSCT00000012022	NA	NA	NA	N	Y	ENSSSCT00000012022	KIF24	ENSG00000186638	KIF24	32.8	3.93	0.0037249	0.00595778
1675	28.0833	28.2421	42.0631	2.52453	3.1983	6.06256	chr10	36702303	36702487	185	12	Intron	internal	NA	ENSSSCT00000012023	NA	NA	NA	N	Y	ENSSSCT00000012023	KIF24	ENSG00000186638	KIF24	32.8	3.93	0.0037249	0.00595778
1675	28.0833	28.2421	42.0631	2.52453	3.1983	6.06256	chr10	36702303	36702487	185	12	Intron	last	NA	ENSSSCT00000035525	NA	NA	NA	N	Y	ENSSSCT00000035525	UBAP1	ENSG00000165006	UBAP1	32.8	3.93	0.0037249	0.00595778
1676	41.7143	43.3811	45.2987	58.8576	64.2982	58.943	chr10	36704110	36704239	130	7	Intron	internal	NA	ENSSSCT00000012021	NA	NA	NA	N	Y	ENSSSCT00000012021	UBAP1	ENSG00000165006	UBAP1	43.46	60.7	0.00114498	0.00486139
1676	41.7143	43.3811	45.2987	58.8576	64.2982	58.943	chr10	36704110	36704239	130	7	Intron	internal	NA	ENSSSCT00000012022	NA	NA	NA	N	Y	ENSSSCT00000012022	KIF24	ENSG00000186638	KIF24	43.46	60.7	0.00114498	0.00486139
1676	41.7143	43.3811	45.2987	58.8576	64.2982	58.943	chr10	36704110	36704239	130	7	Intron	internal	NA	ENSSSCT00000012023	NA	NA	NA	N	Y	ENSSSCT00000012023	KIF24	ENSG00000186638	KIF24	43.46	60.7	0.00114498	0.00486139
1676	41.7143	43.3811	45.2987	58.8576	64.2982	58.943	chr10	36704110	36704239	130	7	Intron	last	NA	ENSSSCT00000035525	NA	NA	NA	N	Y	ENSSSCT00000035525	UBAP1	ENSG00000165006	UBAP1	43.46	60.7	0.00114498	0.00486139
1677	17.75	19.9509	24.9412	4.54415	5.52433	8.44428	chr10	36835961	36836044	84	8	intergenic	NA	NA	NA	NA	NA	NA	N	Y	NA	NA	NA	NA	20.88	6.17	0.003755	0.00596963
1678	40.2	39.3835	47.24	25.932	16.0496	16.4209	chr10	36892802	36892885	84	5	Intron	internal	NA	ENSSSCT00000012025	NA	NA	NA	N	Y	ENSSSCT00000012025	DCAF12	ENSG00000198876	DCAF12	42.27	19.47	0.0050411	0.00654259
1679	18.4667	14.8552	18.9104	5.8973	4.9622	7.34436	chr10	37014091	37014292	202	15	intergenic	NA	NA	NA	NA	NA	NA	N	Y	NA	NA	NA	NA	17.41	6.07	0.00147834	0.00504205
1680	31.4444	27.6376	31.2777	15.7531	13.9562	13.1644	chr10	37716097	37716197	101	9	intergenic	NA	NA	NA	NA	NA	NA	N	Y	NA	NA	NA	NA	30.12	14.29	0.00040493	0.00447422
1681	15.75	13.862	18.3352	5.60446	8.14111	5.3264	chr10	37906980	37907108	129	8	intergenic	NA	NA	NA	NA	NA	NA	N	Y	NA	NA	NA	NA	15.98	6.36	0.0036378	0.00591926
1682	23.3333	19.3463	20.9716	7.53993	9.17491	4.38814	chr10	38173902	38174045	144	9	Intron	internal	NA	ENSSSCT00000026775	NA	NA	NA	N	Y	ENSSSCT00000026775	NA	ENSG00000107201	DDX58	21.22	7.03	0.00146166	0.00503568
1683	30.5556	24.8738	27.2032	11.5792	5.68586	10.7394	chr10	38358529	38358642	114	9	intergenic	NA	NA	NA	NA	NA	NA	N	Y	NA	NA	NA	NA	27.54	9.33	0.00180373	0.00516952
1684	31.3	32.3359	38.1803	18.6613	13.7236	20.5781	chr10	38623188	38623292	105	10	intergenic	NA	NA	NA	NA	NA	NA	N	Y	NA	NA	NA	NA	33.94	17.65	0.0053184	0.00666176
1685	29.7143	29.9078	34.3592	15.2337	12.4609	19.4497	chr10	38719737	38719826	90	7	intergenic	NA	NA	NA	NA	NA	NA	N	Y	NA	NA	NA	NA	31.33	15.71	0.0035355	0.00586665
1686	33.25	24.226	24.2671	11.9663	5.6697	6.4956	chr10	39186321	39186452	132	8	intergenic	NA	NA	NA	NA	NA	NA	N	Y	NA	NA	NA	NA	27.25	8.04	0.0059033	0.00695068
1687	58.2	55.5515	59.3197	36.3532	30.2384	43.4426	chr10	40187479	40187533	55	5	intergenic	NA	NA	NA	NA	NA	NA	N	Y	NA	NA	NA	NA	57.69	36.68	0.0061434	0.0071006
1688	19	17.3598	22.5145	8.93684	7.41423	9.87332	chr10	41487088	41487206	119	8	intergenic	NA	NA	NA	NA	NA	NA	N	Y	NA	NA	NA	NA	19.62	8.74	0.0029359	0.00561293
1689	47.8	47.6748	54.2506	26.1743	24.8886	24.6313	chr10	43706831	43706959	129	10	intergenic	NA	NA	NA	NA	NA	NA	N	Y	NA	NA	NA	NA	49.91	25.23	0.00037738	0.00447422
1690	12.5	14.8552	15.2793	5.85691	7.17193	7.62151	chr10	44068021	44068059	39	6	intergenic	NA	NA	NA	NA	NA	NA	N	Y	NA	NA	NA	NA	14.21	6.88	0.00194127	0.00522533
1691	34.5	24.5283	27.323	54.3279	65.3228	57.1613	chr10	44255664	44255782	119	6	intergenic	NA	NA	NA	NA	NA	NA	N	Y	NA	NA	NA	NA	28.78	58.94	0.0024438	0.00540709
1692	27.2	27.3612	25.885	13.3295	14.1888	10.8087	chr10	44282663	44282760	98	5	intergenic	NA	NA	NA	NA	NA	NA	N	Y	NA	NA	NA	NA	26.82	12.78	0.00023523	0.00431109
1693	30	25.7621	33.1266	59.0307	55.3264	50.9255	chr10	44965509	44965637	129	7	intergenic	NA	NA	NA	NA	NA	NA	N	Y	NA	NA	NA	NA	29.63	55.09	0.00130079	0.00497657
1694	55	49.3034	43.6038	77.5536	94.0382	95.6153	chr10	45003408	45003534	127	7	intergenic	NA	NA	NA	NA	NA	NA	N	Y	NA	NA	NA	NA	49.3	89.07	0.0039219	0.0060384
1695	53.125	53.375	69.7006	29.0826	22.6788	10.9126	chr10	45042796	45042887	92	8	intergenic	NA	NA	NA	NA	NA	NA	N	Y	NA	NA	NA	NA	58.73	20.89	0.0077437	0.00811156
1696	20.2	21.9719	16.1781	32.4756	41.8686	36.999	chr10	45104687	45104874	188	5	Intron	internal	NA	ENSSSCT00000033089	NA	NA	NA	N	Y	ENSSSCT00000033089	MAP3K8	ENSG00000107968	MAP3K8	19.45	37.11	0.0053041	0.00665827
1696	20.2	21.9719	16.1781	32.4756	41.8686	36.999	chr10	45104687	45104874	188	5	Intron	internal	NA	ENSSSCT00000033487	NA	NA	NA	N	Y	ENSSSCT00000033487	MAP3K8	ENSG00000107968	MAP3K8	19.45	37.11	0.0053041	0.00665827
1696	20.2	21.9719	16.1781	32.4756	41.8686	36.999	chr10	45104687	45104874	188	5	Intron	internal	NA	ENSSSCT00000034425	NA	NA	NA	N	Y	ENSSSCT00000034425	MAP3K8	ENSG00000107968	MAP3K8	19.45	37.11	0.0053041	0.00665827
1697	42.6	30.0558	37.1018	12.6025	7.4433	7.06722	chr10	45192552	45192585	34	5	intergenic	NA	NA	NA	NA	NA	NA	N	Y	NA	NA	NA	NA	36.59	9.04	0.0024355	0.00540709
1698	7	13.0291	11.2476	20.6002	24.9218	24.7946	chr10	45193398	45193708	311	7	intergenic	NA	NA	NA	NA	NA	NA	N	Y	NA	NA	NA	NA	10.43	23.44	0.0046823	0.00637779
1699	53	37.9325	53.4956	22.539	13.7236	14.3423	chr10	45203690	45203751	62	5	Intron	first	NA	ENSSSCT00000012060	NA	NA	NA	N	Y	ENSSSCT00000012060	NA	ENSG00000107951	MTPAP	48.14	16.87	0.00588	0.00694475
1700	51.7778	61.7239	62.3156	93.9798	102.862	111.205	chr10	45280497	45280710	214	9	intergenic	NA	NA	NA	NA	NA	NA	N	Y	NA	NA	NA	NA	58.61	102.68	0.00186432	0.005209
1701	17.4	23.4228	20.2765	30.7791	33.4949	32.0103	chr10	45295198	45295446	249	5	intergenic	NA	NA	NA	NA	NA	NA	N	Y	NA	NA	NA	NA	20.37	32.09	0.003557	0.00587622
1702	6.5	7.25486	6.29148	16.359	17.8329	22.5181	chr10	45364416	45364587	172	6	intergenic	NA	NA	NA	NA	NA	NA	N	Y	NA	NA	NA	NA	6.68	18.9	0.0028837	0.0055773
1703	24.4	20.9354	19.4137	36.3532	41.636	36.5832	chr10	45384890	45385000	111	5	Promoter	HCP	Distal	ENSSSCT00000012062	NA	NA	NA	N	Y	ENSSSCT00000012062	KIAA1462	ENSG00000165757	KIAA1462	21.58	38.19	0.0018569	0.005209
1703	24.4	20.9354	19.4137	36.3532	41.636	36.5832	chr10	45384890	45385000	111	5	Promoter	HCP	Distal	ENSSSCT00000024823	CGIshore	promoter	ENSSSCT00000024823	N	Y	ENSSSCT00000024823	KIAA1462	ENSG00000165757	KIAA1462	21.58	38.19	0.0018569	0.005209
1704	36.8	23.4228	25.0221	8.48242	3.72165	7.89865	chr10	45466397	45466466	70	5	intergenic	NA	NA	NA	NA	NA	NA	N	Y	NA	NA	NA	NA	28.41	6.7	0.0083371	0.00853204
1705	104.5	101.395	98.6864	136.93	126.769	135.282	chr10	45530385	45530467	83	6	intergenic	NA	NA	NA	NA	NA	NA	N	Y	NA	NA	NA	NA	101.53	132.99	0.00091641	0.00472829
1706	23.7143	26.3544	27.888	43.1045	55.4925	51.5194	chr10	45532268	45532452	185	7	intergenic	NA	NA	NA	NA	NA	NA	N	Y	NA	NA	NA	NA	25.99	50.04	0.003343	0.00576774
1707	11.8	19.6918	17.0409	2.42355	2.79124	3.94933	chr10	45567983	45568097	115	5	intergenic	NA	NA	NA	NA	NA	NA	N	Y	NA	NA	NA	NA	16.18	3.05	0.0051558	0.0065988
1708	52	38.8653	48.3545	89.2674	92.8475	80.1991	chr10	45775242	45775412	171	6	intergenic	NA	NA	NA	NA	NA	NA	N	Y	NA	NA	NA	NA	46.41	87.44	0.0016423	0.00511675
1709	35	32.9578	30.8462	21.3272	10.2345	12.4716	chr10	45791069	45791163	95	5	intergenic	NA	NA	NA	NA	NA	NA	N	Y	NA	NA	NA	NA	32.93	14.68	0.0070769	0.00767008
1710	24.3333	22.4555	25.2858	48.6056	53.628	46.191	chr10	45845979	45846399	421	9	intergenic	NA	NA	NA	NA	NA	NA	N	Y	NA	NA	NA	NA	24.02	49.47	0.00040383	0.00447422
1711	20	22.3864	17.9038	39.7462	41.1708	34.5046	chr10	46014510	46014693	184	5	intergenic	NA	NA	NA	NA	NA	NA	N	Y	NA	NA	NA	NA	20.1	38.47	0.00157801	0.00508478
1712	77.8	69.4393	74.4193	102.031	128.397	109.75	chr10	46089795	46089865	71	5	intergenic	NA	NA	NA	NA	NA	NA	N	Y	NA	NA	NA	NA	73.89	113.39	0.0085173	0.00867998
1713	29.5714	22.949	31.7399	47.6054	55.1602	51.6679	chr10	46162825	46162980	156	7	intergenic	NA	NA	NA	NA	NA	NA	N	Y	NA	NA	NA	NA	28.09	51.48	0.0024169	0.00540061
1714	25.6	23.8374	18.9823	40.958	39.5426	47.5998	chr10	46808231	46808311	81	5	intergenic	NA	NA	NA	NA	NA	NA	N	Y	NA	NA	NA	NA	22.81	42.7	0.0033163	0.00576372
1715	70.4286	64.1092	64.7124	92.9604	93.2075	109.868	chr10	47003272	47003500	229	7	intergenic	NA	NA	NA	NA	NA	NA	N	Y	NA	NA	NA	NA	66.42	98.68	0.0055986	0.00679737
1716	87.2	76.9015	85.4204	120.208	120.488	118.896	chr10	47052909	47052979	71	5	downstream2k	NA	NA	ENSSSCT00000012068	NA	NA	NA	N	Y	ENSSSCT00000012068	ARHGAP12	ENSG00000165322	ARHGAP12	83.17	119.86	0.00033832	0.0044255
1717	34.4	28.6049	35.5918	10.1789	16.0496	12.0558	chr10	47478338	47478425	88	5	Intron	first	NA	ENSSSCT00000012070	NA	NA	NA	N	Y	ENSSSCT00000012070	EPC1	ENSG00000120616	EPC1	32.87	12.76	0.00190226	0.00522264
1717	34.4	28.6049	35.5918	10.1789	16.0496	12.0558	chr10	47478338	47478425	88	5	Intron	last	NA	ENSSSCT00000031258	NA	NA	NA	N	Y	ENSSSCT00000031258	PTCHD3	ENSG00000182077	PTCHD3	32.87	12.76	0.00190226	0.00522264
1718	35.6667	28.3285	35.2323	15.1472	4.45823	7.62151	chr10	47759794	47759948	155	6	Intron	internal	NA	ENSSSCT00000012072	NA	NA	NA	N	Y	ENSSSCT00000012072	CUBN	ENSG00000107611	CUBN	33.08	9.08	0.0037449	0.00596293
1719	8.8	9.74224	9.92257	16.7225	19.3061	17.668	chr10	47797067	47797318	252	5	Intron	internal	NA	ENSSSCT00000012072	NA	NA	NA	N	Y	ENSSSCT00000012072	CUBN	ENSG00000107611	CUBN	9.49	17.9	0.00053831	0.00448558
1720	43.4737	35.5106	42.801	63.5863	69.9034	67.7184	chr10	47838039	47838571	533	19	Intron	internal	NA	ENSSSCT00000012072	NA	NA	NA	N	Y	ENSSSCT00000012072	CUBN	ENSG00000107611	CUBN	40.6	67.07	0.00109942	0.00484592
1721	14.4	14.3024	17.9038	27.1437	29.5406	28.8924	chr10	47941339	47941457	119	5	Intron	internal	NA	ENSSSCT00000012072	NA	NA	NA	N	Y	ENSSSCT00000012072	CUBN	ENSG00000107611	CUBN	15.54	28.53	0.00071895	0.00458142
1722	16.2	14.3024	16.1781	26.1743	33.7275	31.5946	chr10	48036919	48037022	104	5	Exon	internal	NA	ENSSSCT00000028490	NA	NA	NA	N	Y	ENSSSCT00000028490	NA	NA	NA	15.56	30.5	0.0030613	0.00566835
1723	11.1667	9.84588	11.8639	2.42355	5.03974	2.94467	chr10	48208084	48208159	76	6	intergenic	NA	NA	NA	NA	NA	NA	N	Y	NA	NA	NA	NA	10.96	3.47	0.00166292	0.00511675
1724	45.9167	36.447	44.1303	19.1864	15.7007	14.2037	chr10	49228340	49228498	159	12	intergenic	NA	NA	NA	NA	NA	NA	N	Y	NA	NA	NA	NA	42.16	16.36	0.00137833	0.00500285
1725	68	50.1362	68.4873	26.962	16.8637	27.1516	chr10	49376123	49376376	254	16	intergenic	NA	NA	NA	NA	NA	NA	N	Y	NA	NA	NA	NA	62.21	23.66	0.0051048	0.00656709
1726	7.8	12.6442	12.2954	25.6896	31.4014	24.9431	chr10	49417664	49417797	134	5	intergenic	NA	NA	NA	NA	NA	NA	N	Y	NA	NA	NA	NA	10.91	27.34	0.0030614	0.00566835
1727	30.2857	27.835	23.1116	46.7399	50.5081	42.9081	chr10	49539679	49539897	219	7	intergenic	NA	NA	NA	NA	NA	NA	N	Y	NA	NA	NA	NA	27.08	46.72	0.002959	0.00561886
1728	47.2857	36.5704	32.6644	15.0606	11.2979	12.917	chr10	49574709	49574816	108	7	Intron	internal	NA	ENSSSCT00000012084	NA	NA	NA	N	Y	ENSSSCT00000012084	CACNB2	ENSG00000165995	CACNB2	38.84	13.09	0.004637	0.00636255
1729	75.7143	82.4685	65.1746	111.137	127.932	141.493	chr10	49580839	49580959	121	7	Intron	internal	NA	ENSSSCT00000012084	NA	NA	NA	N	Y	ENSSSCT00000012084	CACNB2	ENSG00000165995	CACNB2	74.45	126.85	0.0066169	0.00738275
1730	30.3333	25.6511	37.2096	11.6128	4.16748	7.36168	chr10	49605211	49605402	192	12	Intron	internal	NA	ENSSSCT00000012084	NA	NA	NA	N	Y	ENSSSCT00000012084	CACNB2	ENSG00000165995	CACNB2	31.06	7.71	0.0042559	0.00617701
1731	22.6	24.252	27.1792	50.1675	48.6141	48.0155	chr10	49632609	49632751	143	5	Intron	internal	NA	ENSSSCT00000012085	NA	NA	NA	N	Y	ENSSSCT00000012085	NA	ENSG00000241058	NSUN6	24.68	48.93	8.1066e-05	0.00397108
1732	25.6	26.532	31.7091	44.3509	40.9382	48.8469	chr10	49686483	49686771	289	5	Intron	internal	NA	ENSSSCT00000012085	NA	NA	NA	N	Y	ENSSSCT00000012085	NA	ENSG00000241058	NSUN6	27.95	44.71	0.0048824	0.00647867
1733	18	20.21	15.2793	5.45298	7.55961	4.85005	chr10	49858128	49858208	81	6	intergenic	NA	NA	NA	NA	NA	NA	N	Y	NA	NA	NA	NA	17.83	5.95	0.00195746	0.00522533
1734	63.25	70.3462	58.2412	89.5198	96.8211	102.111	chr10	49981205	49981415	211	8	intergenic	NA	NA	NA	NA	NA	NA	N	Y	NA	NA	NA	NA	63.95	96.15	0.0031381	0.00570031
1735	100.625	99.6247	107.045	137.839	129.531	151.607	chr10	49996268	49996424	157	8	intergenic	NA	NA	NA	NA	NA	NA	N	Y	NA	NA	NA	NA	102.43	139.66	0.0055432	0.00677169
1736	75.2	73.9995	70.1051	106.151	101.415	113.907	chr10	50057513	50057689	177	5	intergenic	NA	NA	NA	NA	NA	NA	N	Y	NA	NA	NA	NA	73.1	107.16	0.00099863	0.00478285
1737	24.8571	26.3544	20.3382	37.9112	40.041	39.4933	chr10	50193667	50193814	148	7	intergenic	NA	NA	NA	NA	NA	NA	N	Y	NA	NA	NA	NA	23.85	39.15	0.00133905	0.00499417
1738	35.6	38.5544	39.906	63.0123	69.3158	70.88	chr10	50822178	50822338	161	5	intergenic	NA	NA	NA	NA	NA	NA	N	Y	NA	NA	NA	NA	38.02	67.74	0.00039935	0.00447422
1739	104.571	119.039	104.002	151.299	157.506	160.497	chr10	50889728	50889865	138	7	Exon	internal	NA	ENSSSCT00000012090	NA	NA	NA	N	Y	ENSSSCT00000012090	ITGA8	ENSG00000077943	ITGA8	109.2	156.43	0.00109735	0.00484592
1740	15	14.3024	9.27544	28.8402	27.6798	23.696	chr10	51077502	51077643	142	5	intergenic	NA	NA	NA	NA	NA	NA	N	Y	NA	NA	NA	NA	12.86	26.74	0.0043238	0.00622556
1741	40.8333	38.1744	28.4015	61.5985	62.609	72.5775	chr10	51241584	51241759	176	6	Intron	internal	NA	ENSSSCT00000012091	NA	NA	NA	N	Y	ENSSSCT00000012091	FAM171A1	ENSG00000148468	FAM171A1	35.8	65.6	0.0044439	0.00627806
1742	7.16667	9.84588	7.90929	20.1962	19.1898	19.0538	chr10	51299156	51299364	209	6	Exon	last	NA	ENSSSCT00000012091	NA	NA	NA	N	Y	ENSSSCT00000012091	FAM171A1	ENSG00000148468	FAM171A1	8.31	19.48	0.00021893	0.00431109
1743	30.5	23.5413	24.8835	12.8967	8.05804	7.64625	chr10	51402173	51402306	134	14	intergenic	NA	NA	NA	NA	NA	NA	N	Y	NA	NA	NA	NA	26.31	9.53	0.0034989	0.00584262
1744	29.3333	31.7832	29.6598	45.2396	48.2652	45.3826	chr10	51805893	51806101	209	6	intergenic	NA	NA	NA	NA	NA	NA	N	Y	NA	NA	NA	NA	30.26	46.3	0.00021621	0.00431109
1745	19.25	15.287	17.3915	5.9074	5.37895	3.37771	chr10	51817378	51817574	197	8	intergenic	NA	NA	NA	NA	NA	NA	N	Y	NA	NA	NA	NA	17.31	4.89	0.00084154	0.0046553
1746	26.1667	23.4919	23.1886	49.6827	48.6529	57.8542	chr10	51849884	51850128	245	6	intergenic	NA	NA	NA	NA	NA	NA	N	Y	NA	NA	NA	NA	24.28	52.06	0.00081834	0.00464627
1747	38.6	28.3976	37.641	15.7531	6.04769	8.21044	chr10	51888528	51888753	226	10	intergenic	NA	NA	NA	NA	NA	NA	N	Y	NA	NA	NA	NA	34.88	10	0.004763	0.00640952
1748	20	16.2371	15.9983	33.1218	38.7672	37.7611	chr10	51908619	51908771	153	6	intergenic	NA	NA	NA	NA	NA	NA	N	Y	NA	NA	NA	NA	17.41	36.55	0.00090477	0.00472829
1749	4.4	7.46214	7.9812	20.6002	23.7255	16.8366	chr10	51919785	51919866	82	5	intergenic	NA	NA	NA	NA	NA	NA	N	Y	NA	NA	NA	NA	6.61	20.39	0.0038044	0.00599404
1750	10.8571	14.6578	10.015	20.6002	22.5957	21.3798	chr10	51930669	51930892	224	7	intergenic	NA	NA	NA	NA	NA	NA	N	Y	NA	NA	NA	NA	11.84	21.53	0.003281	0.00573897
1751	63.4286	51.6723	59.0115	35.1415	21.5989	20.192	chr10	51936405	51936482	78	7	intergenic	NA	NA	NA	NA	NA	NA	N	Y	NA	NA	NA	NA	58.04	25.64	0.0052637	0.006641
1752	28.4286	34.2015	30.6613	47.9516	45.3576	47.0653	chr10	51937131	51937258	128	7	intergenic	NA	NA	NA	NA	NA	NA	N	Y	NA	NA	NA	NA	31.1	46.79	0.0010438	0.00479203
1753	14.2	18.4481	12.0796	26.4167	29.5406	32.4261	chr10	52009646	52009798	153	5	intergenic	NA	NA	NA	NA	NA	NA	N	Y	NA	NA	NA	NA	14.91	29.46	0.0046801	0.00637779
1754	27.4	21.9719	26.7478	39.2615	47.6837	50.9255	chr10	52057726	52057843	118	5	intergenic	NA	NA	NA	NA	NA	NA	N	Y	NA	NA	NA	NA	25.37	45.96	0.0060374	0.00703636
1755	11.5	9.67314	12.0437	20.6002	19.1898	19.9199	chr10	52397927	52398096	170	6	intergenic	NA	NA	NA	NA	NA	NA	N	Y	NA	NA	NA	NA	11.07	19.9	0.00043533	0.00447422
1756	58.6667	56.8297	47.8153	89.2674	94.9797	96.3082	chr10	52420787	52421024	238	6	intergenic	NA	NA	NA	NA	NA	NA	N	Y	NA	NA	NA	NA	54.44	93.52	0.00060405	0.00453104
1757	15.8462	18.4959	18.1692	30.6672	37.5744	30.0597	chr10	52753451	52753924	474	13	intergenic	NA	NA	NA	NA	NA	NA	N	Y	NA	NA	NA	NA	17.5	32.77	0.0039193	0.0060384
1758	39.2	50.5767	48.3186	24.9626	24.4233	28.2689	chr10	52836311	52836361	51	5	intergenic	NA	NA	NA	NA	NA	NA	N	Y	NA	NA	NA	NA	46.03	25.88	0.0054173	0.00671145
1759	26.8333	34.0287	29.1206	57.1554	50.2035	52.3113	chr10	52911000	52911144	145	6	intergenic	NA	NA	NA	NA	NA	NA	N	Y	NA	NA	NA	NA	29.99	53.22	0.00141887	0.0050188
1760	29.5	26.2557	28.9408	19.1864	14.5377	10.9126	chr10	53105676	53105717	42	6	Intron	internal	NA	ENSSSCT00000012114	NA	NA	NA	N	Y	ENSSSCT00000012114	MPP7	ENSG00000150054	MPP7	28.23	14.88	0.0067643	0.00747969
1761	7.71429	10.9563	7.85793	21.4657	27.5801	25.6855	chr10	53200863	53201071	209	7	Intron	internal	NA	ENSSSCT00000012114	NA	NA	NA	N	Y	ENSSSCT00000012114	MPP7	ENSG00000150054	MPP7	8.84	24.91	0.00155524	0.00506824
1762	11	12.2296	8.1969	21.3272	23.0277	23.4881	chr10	53243804	53243930	127	5	intergenic	NA	NA	NA	NA	NA	NA	N	Y	NA	NA	NA	NA	10.48	22.61	0.00087841	0.00471104
1763	30.4286	27.5388	29.4287	11.7715	11.7963	17.2226	chr10	53569046	53569132	87	7	intergenic	NA	NA	NA	NA	NA	NA	N	Y	NA	NA	NA	NA	29.13	13.6	0.00148196	0.00504205
1764	73.25	81.7899	78.4638	41.6043	28.397	24.6833	chr10	53615652	53615822	171	12	intergenic	NA	NA	NA	NA	NA	NA	N	Y	NA	NA	NA	NA	77.83	31.56	0.00125788	0.00495229
1765	66	68.5757	75.1383	107.04	111.843	117.787	chr10	53726047	53726131	85	6	intergenic	NA	NA	NA	NA	NA	NA	N	Y	NA	NA	NA	NA	69.9	112.22	0.00051581	0.00448558
1766	32.6	24.3556	32.5719	11.3907	7.55961	8.83402	chr10	53811881	53812009	129	10	intergenic	NA	NA	NA	NA	NA	NA	N	Y	NA	NA	NA	NA	29.84	9.26	0.0022622	0.00534841
1767	17.125	13.7324	18.2004	5.75593	2.47141	3.2478	chr10	53926215	53926354	140	8	intergenic	NA	NA	NA	NA	NA	NA	N	Y	NA	NA	NA	NA	16.35	3.83	0.00169829	0.00514163
1768	24.1667	25.392	21.7506	10.906	3.87672	8.66081	chr10	53946998	53947089	92	6	intergenic	NA	NA	NA	NA	NA	NA	N	Y	NA	NA	NA	NA	23.77	7.81	0.002395	0.00539472
1769	21.8182	18.3727	22.6493	8.2621	10.3614	7.55852	chr10	53952869	53953002	134	11	intergenic	NA	NA	NA	NA	NA	NA	N	Y	NA	NA	NA	NA	20.95	8.73	0.00142118	0.0050188
1770	12.2	13.266	15.9624	5.81652	7.2107	6.02792	chr10	53959141	53959214	74	5	intergenic	NA	NA	NA	NA	NA	NA	N	Y	NA	NA	NA	NA	13.81	6.35	0.0034195	0.00580373
1771	37.3846	28.9397	36.5874	11.1856	12.8826	11.5122	chr10	54029619	54029812	194	13	Intron	internal	NA	ENSSSCT00000012110	NA	NA	NA	N	Y	ENSSSCT00000012110	YME1L1	ENSG00000136758	YME1L1	34.3	11.86	0.00121646	0.00491623
1772	8.57143	15.8422	10.9395	42.7583	36.5519	29.9911	chr10	54047552	54047758	207	7	Intron	internal	NA	ENSSSCT00000012110	NA	NA	NA	N	Y	ENSSSCT00000012110	YME1L1	ENSG00000136758	YME1L1	11.78	36.43	0.0044416	0.00627806
1773	32.75	24.3556	27.3679	13.7839	9.88564	12.2117	chr10	54101660	54101740	81	8	intergenic	NA	NA	NA	NA	NA	NA	N	Y	NA	NA	NA	NA	28.16	11.96	0.0039023	0.00603541
1774	18.2727	18.6553	23.0415	6.27919	7.92966	9.16471	chr10	54111774	54111901	128	11	Intron	internal	NA	ENSSSCT00000012112	NA	NA	NA	N	Y	ENSSSCT00000012112	NA	ENSG00000174501	ANKRD36C	19.99	7.79	0.0021975	0.00530459
1775	38.2	28.8121	37.1018	18.1766	6.51289	15.1737	chr10	54138098	54138134	37	5	Promoter	ICP	Distal	ENSSSCT00000012112	NA	NA	NA	N	Y	ENSSSCT00000012112	NA	ENSG00000174501	ANKRD36C	34.7	13.29	0.0094993	0.00952123
1776	21.4286	22.5049	23.5738	10.2135	8.63955	12.917	chr10	54155533	54155586	54	7	intergenic	NA	NA	NA	NA	NA	NA	N	Y	NA	NA	NA	NA	22.5	10.59	0.00102488	0.004787
1777	19.8889	18.3099	22.2898	6.4628	6.07353	5.42744	chr10	55500632	55500746	115	9	intergenic	NA	NA	NA	NA	NA	NA	N	Y	NA	NA	NA	NA	20.16	5.99	0.00028499	0.00431109
1778	38.7143	33.9054	37.5948	21.6388	9.80257	10.393	chr10	55641510	55641617	108	7	intergenic	NA	NA	NA	NA	NA	NA	N	Y	NA	NA	NA	NA	36.74	13.94	0.0051985	0.00662068
1779	10	9.67314	12.9425	20.8021	22.8727	24.5967	chr10	56011430	56011681	252	6	intergenic	NA	NA	NA	NA	NA	NA	N	Y	NA	NA	NA	NA	10.87	22.76	0.00141639	0.0050188
1780	53.7895	73.094	64.0312	93.3704	106.447	106.501	chr10	56131321	56131761	441	19	Exon	last	NA	ENSSSCT00000012118	CGI	transcript	ENSSSCT00000012118	Y	Y	ENSSSCT00000012118	ARHGAP21	ENSG00000107863	ARHGAP21	63.64	102.11	0.0055784	0.00678698
1780	53.7895	73.094	64.0312	93.3704	106.447	106.501	chr10	56131321	56131761	441	19	Exon	last	NA	ENSSSCT00000028075	NA	NA	NA	N	Y	ENSSSCT00000028075	ARHGAP21	ENSG00000107863	ARHGAP21	63.64	102.11	0.0055784	0.00678698
1780	53.7895	73.094	64.0312	93.3704	106.447	106.501	chr10	56131321	56131761	441	19	Exon	last	NA	ENSSSCT00000029464	NA	NA	NA	N	Y	ENSSSCT00000029464	ARHGAP21	ENSG00000107863	ARHGAP21	63.64	102.11	0.0055784	0.00678698
1781	12.5	14.1642	7.19027	28.8806	35.0843	36.0289	chr10	56318238	56318337	100	6	Promoter	ICP	Intermediate	ENSSSCT00000012119	NA	NA	NA	N	Y	ENSSSCT00000012119	KIAA1217	ENSG00000120549	KIAA1217	11.28	33.33	0.0020005	0.00525028
1782	34.2	31.7141	25.0221	56.711	49.5445	55.7063	chr10	56391085	56391305	221	5	intergenic	NA	NA	NA	NA	NA	NA	N	Y	NA	NA	NA	NA	30.31	53.99	0.0025993	0.00547344
1783	35.2	31.2995	24.375	55.4993	50.8238	52.7963	chr10	56391489	56391667	179	10	intergenic	NA	NA	NA	NA	NA	NA	N	Y	NA	NA	NA	NA	30.29	53.04	0.0027202	0.00552959
1784	11.8333	11.9187	11.1449	33.5258	29.6569	29.1003	chr10	56402970	56403129	160	6	intergenic	NA	NA	NA	NA	NA	NA	N	Y	NA	NA	NA	NA	11.63	30.76	0.000176181	0.00431109
1785	21.7692	15.7056	18.833	6.89779	5.99401	6.87535	chr10	56542531	56542666	136	13	intergenic	NA	NA	NA	NA	NA	NA	N	Y	NA	NA	NA	NA	18.77	6.59	0.0023629	0.00537694
1786	15.8	13.0587	13.8053	22.539	24.1907	21.6174	chr10	56582093	56582262	170	5	intergenic	NA	NA	NA	NA	NA	NA	N	Y	NA	NA	NA	NA	14.22	22.78	0.0015353	0.00505512
1787	13.3333	14.6249	16.6574	26.5244	33.3398	32.9111	chr10	56596052	56596322	271	9	intergenic	NA	NA	NA	NA	NA	NA	N	Y	NA	NA	NA	NA	14.87	30.93	0.0026229	0.00548765
1788	28.75	31.3513	23.9975	49.3798	50.882	48.1974	chr10	56597086	56597291	206	8	intergenic	NA	NA	NA	NA	NA	NA	N	Y	NA	NA	NA	NA	28.03	49.49	0.00072083	0.00458142
1789	56.5833	64.9482	69.1164	34.8385	12.5024	20.6993	chr10	57244035	57244193	159	12	intergenic	NA	NA	NA	NA	NA	NA	N	Y	NA	NA	NA	NA	63.55	22.68	0.0054845	0.00674524
1790	29	27.7757	25.4535	41.685	40.473	37.8304	chr10	57268543	57268617	75	5	intergenic	NA	NA	NA	NA	NA	NA	N	Y	NA	NA	NA	NA	27.41	40	0.00122264	0.00491623
1791	60.4	52.4423	61.9082	82.1583	80.7133	80.0258	chr10	57276365	57276391	27	5	Promoter	HCP	Distal	ENSSSCT00000012122	NA	NA	NA	N	Y	ENSSSCT00000012122	NA	NA	NA	58.25	80.97	0.00163847	0.00511675
1792	87	95.0534	75.4978	119.1	141.39	131.1	chr10	57326033	57326156	124	7	intergenic	NA	NA	NA	NA	NA	NA	N	Y	NA	NA	NA	NA	85.85	130.53	0.0064967	0.00731381
1793	16.8	17.2044	15.0996	28.1132	34.6579	33.4654	chr10	57406650	57406942	293	5	Intron	internal	NA	ENSSSCT00000024615	NA	NA	NA	N	Y	ENSSSCT00000024615	C10orf67	ENSG00000179133	C10orf67	16.37	32.08	0.00174398	0.00516552
1794	23.6667	25.5647	29.1206	14.5413	11.6302	14.5502	chr10	57523056	57523150	95	6	intergenic	NA	NA	NA	NA	NA	NA	N	Y	NA	NA	NA	NA	26.12	13.57	0.0025773	0.00547344
1795	16	12.7824	14.5603	21.61	23.4542	22.5181	chr10	57774483	57774712	230	6	intergenic	NA	NA	NA	NA	NA	NA	N	Y	NA	NA	NA	NA	14.45	22.53	0.00166005	0.00511675
1796	20.9091	17.5247	17.5508	10.1348	9.62132	10.393	chr10	57827088	57827175	88	11	intergenic	NA	NA	NA	NA	NA	NA	N	Y	NA	NA	NA	NA	18.66	10.05	0.00168048	0.00513357
1797	16.4286	15.25	17.7189	7.61687	7.80882	5.49342	chr10	57873001	57873047	47	7	intergenic	NA	NA	NA	NA	NA	NA	N	Y	NA	NA	NA	NA	16.47	6.97	0.00076353	0.00463736
1798	63.3333	56.3499	56.4436	77.1945	73.7008	81.604	chr10	57995843	57996509	667	27	Exon	internal	NA	ENSSSCT00000012125	NA	NA	NA	N	Y	ENSSSCT00000012125	PIP4K2A	ENSG00000150867	PIP4K2A	58.71	77.5	0.0044576	0.00628643
1798	63.3333	56.3499	56.4436	77.1945	73.7008	81.604	chr10	57995843	57996509	667	27	Intron	internal	NA	ENSSSCT00000012125	NA	NA	NA	N	Y	ENSSSCT00000012125	PIP4K2A	ENSG00000150867	PIP4K2A	58.71	77.5	0.0044576	0.00628643
1798	63.3333	56.3499	56.4436	77.1945	73.7008	81.604	chr10	57995843	57996509	667	27	Exon	internal	NA	ENSSSCT00000012126	NA	NA	NA	N	Y	ENSSSCT00000012126	PIP4K2A	ENSG00000150867	PIP4K2A	58.71	77.5	0.0044576	0.00628643
1798	63.3333	56.3499	56.4436	77.1945	73.7008	81.604	chr10	57995843	57996509	667	27	Intron	internal	NA	ENSSSCT00000012126	NA	NA	NA	N	Y	ENSSSCT00000012126	PIP4K2A	ENSG00000150867	PIP4K2A	58.71	77.5	0.0044576	0.00628643
1799	49.9464	50.2473	51.3847	70.456	65.1705	71.6929	chr10	58053281	58055168	1888	56	Intron	internal	NA	ENSSSCT00000012125	NA	NA	NA	N	Y	ENSSSCT00000012125	PIP4K2A	ENSG00000150867	PIP4K2A	50.53	69.11	0.00081875	0.00464627
1799	49.9464	50.2473	51.3847	70.456	65.1705	71.6929	chr10	58053281	58055168	1888	56	Intron	internal	NA	ENSSSCT00000012126	NA	NA	NA	N	Y	ENSSSCT00000012126	PIP4K2A	ENSG00000150867	PIP4K2A	50.53	69.11	0.00081875	0.00464627
1800	39.5714	44.8617	38.3652	25.101	11.7963	11.2838	chr10	58095586	58095728	143	7	intergenic	NA	NA	NA	NA	NA	NA	N	Y	NA	NA	NA	NA	40.93	16.06	0.0073226	0.00782954
1801	2.8	3.93835	4.31416	14.7836	12.5606	15.1737	chr10	58160904	58161127	224	5	Intron	internal	NA	ENSSSCT00000012127	NA	NA	NA	N	Y	ENSSSCT00000012127	SPAG6	ENSG00000077327	SPAG6	3.68	14.17	0.00035797	0.00446088
1802	30.6	44.9801	36.6704	74.1606	70.4788	66.9307	chr10	58238346	58238399	54	5	intergenic	NA	NA	NA	NA	NA	NA	N	Y	NA	NA	NA	NA	37.42	70.52	0.002078	0.00528826
1803	36	43.5291	45.029	23.0237	9.98256	12.2117	chr10	58341099	58341306	208	12	intergenic	NA	NA	NA	NA	NA	NA	N	Y	NA	NA	NA	NA	41.52	15.07	0.0057039	0.0068459
1804	22.6667	22.6282	19.7732	34.9395	40.1241	36.0289	chr10	58717956	58718158	203	6	Intron	internal	NA	ENSSSCT00000030126	CGIshore	intragenic	ENSSSCT00000030126	N	Y	ENSSSCT00000030126	DNAJC1	ENSG00000136770	DNAJC1	21.69	37.03	0.00114291	0.00486139
1805	77.7692	68.5624	70.271	35.3279	27.1072	26.7819	chr10	58729204	58729425	222	13	intergenic	NA	NA	NA	NA	NA	NA	N	Y	NA	NA	NA	NA	72.2	29.74	0.00043785	0.00447422
1806	72.5	79.2852	67.8132	112.846	128.368	139.396	chr10	58757098	58757287	190	8	Intron	internal	NA	ENSSSCT00000012132	NA	NA	NA	N	Y	ENSSSCT00000012132	MLLT10	ENSG00000078403	MLLT10	73.2	126.87	0.003063	0.00566835
[truncated: 16,180 more rows]

## Sheet: Supplymentary Table S6
Supplementary Information Genome-wide landscape of DNA methylomes and their relationship with mRNA and miRNA transcriptome profiling between oxidative and glycolytic skeletal muscles Linyuan Shen, Jinjin Du, Yudong Xia, Zhendong Tan, Yuhua Fu, Qiong Yang, Xuewei Li, Guoqing Tang, Yanzhi Jiang, Jinyong Wang, Mingzhou Li, Shunhua Zhang, & Li Zhu
Supplementary Table S6. Function enrichment analysis of genes have DMRs in promoter
Category	Term	Count	%	PValue	Genes	List Total	Pop Hits	Pop Total	Fold Enrichment	Bonferroni	Benjamini	FDR
GOTERM_MF_FAT	GO:0030695~GTPase regulator activity	20	5.74713	0.000252607	ENSG00000105963, ENSG00000100401, ENSG00000171777, ENSG00000147251, ENSG00000136828, ENSG00000204634, ENSG00000156787, ENSG00000165092, ENSG00000066933, ENSG00000167202, ENSG00000129675, ENSG00000148429, ENSG00000150760, ENSG00000159842, ENSG00000108669, ENSG00000156011, ENSG00000136161, ENSG00000105738, ENSG00000159788, ENSG00000133138	247	404	12983	2.60212	0.128189	0.128189	0.367352
GOTERM_MF_FAT	GO:0005096~GTPase activator activity	14	4.02299	0.000290775	ENSG00000105963, ENSG00000100401, ENSG00000204634, ENSG00000156787, ENSG00000165092, ENSG00000066933, ENSG00000167202, ENSG00000129675, ENSG00000148429, ENSG00000150760, ENSG00000159842, ENSG00000105738, ENSG00000159788, ENSG00000133138	247	220	12983	3.3449	0.146076	0.0759201	0.422748
GOTERM_MF_FAT	GO:0060589~nucleoside-triphosphatase regulator activity	20	5.74713	0.00033417	ENSG00000105963, ENSG00000100401, ENSG00000171777, ENSG00000147251, ENSG00000136828, ENSG00000204634, ENSG00000156787, ENSG00000165092, ENSG00000066933, ENSG00000167202, ENSG00000129675, ENSG00000148429, ENSG00000150760, ENSG00000159842, ENSG00000108669, ENSG00000156011, ENSG00000136161, ENSG00000105738, ENSG00000159788, ENSG00000133138	247	413	12983	2.54541	0.165969	0.0587014	0.485696
GOTERM_MF_FAT	GO:0008047~enzyme activator activity	17	4.88506	0.000656441	ENSG00000105963, ENSG00000100401, ENSG00000136279, ENSG00000204634, ENSG00000156787, ENSG00000165092, ENSG00000066933, ENSG00000196743, ENSG00000167202, ENSG00000129675, ENSG00000148429, ENSG00000150760, ENSG00000159842, ENSG00000142230, ENSG00000105738, ENSG00000159788, ENSG00000133138	247	335	12983	2.66736	0.299923	0.0852835	0.952017
GOTERM_BP_FAT	GO:0007242~intracellular signaling cascade	39	11.2069	0.00130441	ENSG00000126895, ENSG00000097007, ENSG00000177105, ENSG00000112210, ENSG00000130338, ENSG00000077782, ENSG00000085511, ENSG00000129675, ENSG00000108953, ENSG00000102010, ENSG00000179546, ENSG00000172757, ENSG00000161270, ENSG00000134640, ENSG00000120875, ENSG00000174697, ENSG00000172354, ENSG00000113580, ENSG00000176136, ENSG00000171777, ENSG00000136279, ENSG00000100360, ENSG00000145365, ENSG0000…	248	1256	13528	1.69378	0.876923	0.876923	2.16275
GOTERM_BP_FAT	GO:0046578~regulation of Ras protein signal transduction	12	3.44828	0.00164861	ENSG00000105963, ENSG00000159842, ENSG00000171777, ENSG00000108669, ENSG00000156011, ENSG00000204634, ENSG00000017427, ENSG00000156787, ENSG00000129675, ENSG00000167202, ENSG00000133138, ENSG00000148429	248	210	13528	3.11705	0.929221	0.733957	2.72607
GOTERM_MF_FAT	GO:0005083~small GTPase regulator activity	14	4.02299	0.00220785	ENSG00000100401, ENSG00000171777, ENSG00000105963, ENSG00000204634, ENSG00000165092, ENSG00000156787, ENSG00000167202, ENSG00000129675, ENSG00000148429, ENSG00000159842, ENSG00000108669, ENSG00000156011, ENSG00000136161, ENSG00000133138	247	274	12983	2.68569	0.698863	0.213402	3.16854
GOTERM_BP_FAT	GO:0051056~regulation of small GTPase mediated signal transduction	13	3.73563	0.00232961	ENSG00000105963, ENSG00000159842, ENSG00000171777, ENSG00000108669, ENSG00000156011, ENSG00000204634, ENSG00000105738, ENSG00000017427, ENSG00000156787, ENSG00000129675, ENSG00000167202, ENSG00000133138, ENSG00000148429	248	252	13528	2.814	0.976326	0.712863	3.83162
GOTERM_MF_FAT	GO:0005099~Ras GTPase activator activity	7	2.01149	0.00759746	ENSG00000100401, ENSG00000204634, ENSG00000156787, ENSG00000165092, ENSG00000167202, ENSG00000133138, ENSG00000148429	247	91	12983	4.04329	0.984096	0.498522	10.5149
GOTERM_BP_FAT	GO:0007264~small GTPase mediated signal transduction	13	3.73563	0.0103649	ENSG00000136279, ENSG00000171777, ENSG00000100360, ENSG00000112210, ENSG00000177105, ENSG00000136828, ENSG00000110245, ENSG00000166128, ENSG00000150760, ENSG00000159842, ENSG00000142675, ENSG00000172757, ENSG00000017427	248	305	13528	2.32501	1	0.984711	16.015
GOTERM_BP_FAT	GO:0032313~regulation of Rab GTPase activity	5	1.43678	0.0104631	ENSG00000204634, ENSG00000156787, ENSG00000167202, ENSG00000133138, ENSG00000148429	248	47	13528	5.80302	1	0.965828	16.1545
GOTERM_BP_FAT	GO:0032483~regulation of Rab protein signal transduction	5	1.43678	0.0104631	ENSG00000204634, ENSG00000156787, ENSG00000167202, ENSG00000133138, ENSG00000148429	248	47	13528	5.80302	1	0.965828	16.1545
KEGG_PATHWAY	hsa03320:PPAR signaling pathway	6	1.72414	0.0124708	ENSG00000167910, ENSG00000121769, ENSG00000134240, ENSG00000110245, ENSG00000068366, ENSG00000110090	104	69	5085	4.25167	0.766766	0.766766	13.3395
GOTERM_MF_FAT	GO:0005097~Rab GTPase activator activity	5	1.43678	0.0127479	ENSG00000204634, ENSG00000156787, ENSG00000167202, ENSG00000133138, ENSG00000148429	247	48	12983	5.47529	0.999057	0.581394	17.0471
GOTERM_BP_FAT	GO:0007187~G-protein signaling, coupled to cyclic nucleotide second messenger	7	2.01149	0.0188389	ENSG00000126895, ENSG00000179546, ENSG00000106128, ENSG00000128285, ENSG00000078295, ENSG00000134640, ENSG00000176136	248	115	13528	3.32034	1	0.993826	27.2824
GOTERM_BP_FAT	GO:0007254~JNK cascade	5	1.43678	0.0225542	ENSG00000136279, ENSG00000161270, ENSG00000137275, ENSG00000085511, ENSG00000129675	248	59	13528	4.62274	1	0.994649	31.7599
GOTERM_BP_FAT	GO:0006915~apoptosis	19	5.45977	0.0276645	ENSG00000179222, ENSG00000132792, ENSG00000131467, ENSG00000140379, ENSG00000169372, ENSG00000087074, ENSG00000130479, ENSG00000103126, ENSG00000189067, ENSG00000129675, ENSG00000150760, ENSG00000185974, ENSG00000159842, ENSG00000108953, ENSG00000168040, ENSG00000100450, ENSG00000160255, ENSG00000131323, ENSG00000137275	248	602	13528	1.72163	1	0.996406	37.4965
GOTERM_BP_FAT	GO:0031098~stress-activated protein kinase signaling pathway	5	1.43678	0.0279134	ENSG00000136279, ENSG00000161270, ENSG00000137275, ENSG00000085511, ENSG00000129675	248	63	13528	4.32924	1	0.993582	37.7639
GOTERM_BP_FAT	GO:0012501~programmed cell death	19	5.45977	0.0313481	ENSG00000179222, ENSG00000132792, ENSG00000131467, ENSG00000140379, ENSG00000169372, ENSG00000087074, ENSG00000130479, ENSG00000103126, ENSG00000189067, ENSG00000129675, ENSG00000150760, ENSG00000185974, ENSG00000159842, ENSG00000108953, ENSG00000168040, ENSG00000100450, ENSG00000160255, ENSG00000131323, ENSG00000137275	248	611	13528	1.69627	1	0.993975	41.3468
GOTERM_BP_FAT	GO:0007266~Rho protein signal transduction	4	1.14943	0.0317255	ENSG00000142675, ENSG00000177105, ENSG00000172757, ENSG00000110245	248	38	13528	5.74194	1	0.990942	41.7285
GOTERM_BP_FAT	GO:0019935~cyclic-nucleotide-mediated signaling	7	2.01149	0.0319735	ENSG00000126895, ENSG00000179546, ENSG00000106128, ENSG00000128285, ENSG00000078295, ENSG00000134640, ENSG00000176136	248	130	13528	2.93722	1	0.987046	41.978
GOTERM_MF_FAT	GO:0016879~ligase activity, forming carbon-nitrogen bonds	10	2.87356	0.0320746	ENSG00000138641, ENSG00000138411, ENSG00000138081, ENSG00000103549, ENSG00000119048, ENSG00000159267, ENSG00000104517, ENSG00000078140, ENSG00000167196, ENSG00000084110	247	231	12983	2.27544	1	0.860108	37.8054
GOTERM_MF_FAT	GO:0001948~glycoprotein binding	4	1.14943	0.0325307	ENSG00000160255, ENSG00000081237, ENSG00000197081, ENSG00000068912	247	37	12983	5.68246	1	0.834003	38.2308
GOTERM_MF_FAT	GO:0005496~steroid binding	5	1.43678	0.0329861	ENSG00000196482, ENSG00000110245, ENSG00000165092, ENSG00000113580, ENSG00000169906	247	64	12983	4.10647	1	0.809056	38.6531
GOTERM_BP_FAT	GO:0016042~lipid catabolic process	8	2.29885	0.0395917	ENSG00000167910, ENSG00000158786, ENSG00000105223, ENSG00000110245, ENSG00000184381, ENSG00000174697, ENSG00000196743, ENSG00000110090	248	173	13528	2.52247	1	0.993177	49.1708
GOTERM_MF_FAT	GO:0019899~enzyme binding	17	4.88506	0.0405829	ENSG00000132792, ENSG00000147251, ENSG00000116698, ENSG00000081237, ENSG00000125447, ENSG00000119048, ENSG00000158806, ENSG00000197081, ENSG00000169372, ENSG00000086015, ENSG00000140836, ENSG00000108953, ENSG00000136861, ENSG00000070047, ENSG00000160255, ENSG00000103549, ENSG00000078140	247	523	12983	1.70854	1	0.846596	45.3116
GOTERM_BP_FAT	GO:0032318~regulation of Ras GTPase activity	6	1.72414	0.0417744	ENSG00000105963, ENSG00000204634, ENSG00000156787, ENSG00000167202, ENSG00000133138, ENSG00000148429	248	104	13528	3.14702	1	0.992494	51.0716
GOTERM_BP_FAT	GO:0007265~Ras protein signal transduction	6	1.72414	0.0432379	ENSG00000136279, ENSG00000142675, ENSG00000177105, ENSG00000172757, ENSG00000110245, ENSG00000017427	248	105	13528	3.11705	1	0.991169	52.3085
GOTERM_BP_FAT	GO:0000165~MAPKKK cascade	8	2.29885	0.0520977	ENSG00000136279, ENSG00000081237, ENSG00000161270, ENSG00000077782, ENSG00000120875, ENSG00000137275, ENSG00000085511, ENSG00000129675	248	184	13528	2.37167	1	0.995332	59.1907
GOTERM_BP_FAT	GO:0043065~positive regulation of apoptosis	14	4.02299	0.0523258	ENSG00000179222, ENSG00000132792, ENSG00000152409, ENSG00000097007, ENSG00000081237, ENSG00000115129, ENSG00000169372, ENSG00000129675, ENSG00000108953, ENSG00000159842, ENSG00000168040, ENSG00000131323, ENSG00000137275, ENSG00000113580	248	430	13528	1.77599	1	0.993743	59.3549
GOTERM_BP_FAT	GO:0043068~positive regulation of programmed cell death	14	4.02299	0.0541485	ENSG00000179222, ENSG00000132792, ENSG00000152409, ENSG00000097007, ENSG00000081237, ENSG00000115129, ENSG00000169372, ENSG00000129675, ENSG00000108953, ENSG00000159842, ENSG00000168040, ENSG00000131323, ENSG00000137275, ENSG00000113580	248	433	13528	1.76369	1	0.993014	60.6447
GOTERM_BP_FAT	GO:0008624~induction of apoptosis by extracellular signals	6	1.72414	0.05434	ENSG00000179222, ENSG00000159842, ENSG00000108953, ENSG00000168040, ENSG00000169372, ENSG00000129675	248	112	13528	2.92224	1	0.991082	60.7781
GOTERM_BP_FAT	GO:0010942~positive regulation of cell death	14	4.02299	0.0564607	ENSG00000179222, ENSG00000132792, ENSG00000152409, ENSG00000097007, ENSG00000081237, ENSG00000115129, ENSG00000169372, ENSG00000129675, ENSG00000108953, ENSG00000159842, ENSG00000168040, ENSG00000131323, ENSG00000137275, ENSG00000113580	248	435	13528	1.75558	1	0.99057	62.2257
GOTERM_MF_FAT	GO:0042562~hormone binding	4	1.14943	0.0655167	ENSG00000106128, ENSG00000128285, ENSG00000165092, ENSG00000176136	247	49	12983	4.29084	1	0.941008	62.7347
GOTERM_BP_FAT	GO:0008277~regulation of G-protein coupled receptor protein signaling pathway	4	1.14943	0.0660473	ENSG00000171777, ENSG00000136940, ENSG00000159788, ENSG00000185974	248	51	13528	4.2783	1	0.994605	68.1652
GOTERM_BP_FAT	GO:0008219~cell death	20	5.74713	0.0673067	ENSG00000179222, ENSG00000132792, ENSG00000131467, ENSG00000140379, ENSG00000169372, ENSG00000087074, ENSG00000130479, ENSG00000103126, ENSG00000189067, ENSG00000129675, ENSG00000185974, ENSG00000150760, ENSG00000159842, ENSG00000108953, ENSG00000168040, ENSG00000100450, ENSG00000160255, ENSG00000131323, ENSG00000184381, ENSG00000137275	248	719	13528	1.51734	1	0.993801	68.8767
GOTERM_BP_FAT	GO:0006917~induction of apoptosis	11	3.16092	0.0688568	ENSG00000179222, ENSG00000159842, ENSG00000108953, ENSG00000168040, ENSG00000152409, ENSG00000097007, ENSG00000131323, ENSG00000115129, ENSG00000169372, ENSG00000137275, ENSG00000129675	248	320	13528	1.8751	1	0.993115	69.7319
GOTERM_BP_FAT	GO:0016265~death	20	5.74713	0.0698264	ENSG00000179222, ENSG00000132792, ENSG00000131467, ENSG00000140379, ENSG00000169372, ENSG00000087074, ENSG00000130479, ENSG00000103126, ENSG00000189067, ENSG00000129675, ENSG00000185974, ENSG00000150760, ENSG00000159842, ENSG00000108953, ENSG00000168040, ENSG00000100450, ENSG00000160255, ENSG00000131323, ENSG00000184381, ENSG00000137275	248	724	13528	1.50686	1	0.992098	70.2555
GOTERM_BP_FAT	GO:0012502~induction of programmed cell death	11	3.16092	0.0702018	ENSG00000179222, ENSG00000159842, ENSG00000108953, ENSG00000168040, ENSG00000152409, ENSG00000097007, ENSG00000131323, ENSG00000115129, ENSG00000169372, ENSG00000137275, ENSG00000129675	248	321	13528	1.86926	1	0.990656	70.456
KEGG_PATHWAY	hsa04080:Neuroactive ligand-receptor interaction	10	2.87356	0.0735378	ENSG00000126010, ENSG00000126895, ENSG00000179546, ENSG00000106128, ENSG00000128285, ENSG00000105464, ENSG00000134640, ENSG00000174697, ENSG00000113580, ENSG00000176136	104	256	5085	1.90993	0.999858	0.988087	58.1647
GOTERM_BP_FAT	GO:0043087~regulation of GTPase activity	6	1.72414	0.0748237	ENSG00000105963, ENSG00000204634, ENSG00000156787, ENSG00000167202, ENSG00000133138, ENSG00000148429	248	123	13528	2.6609	1	0.991777	72.8221
GOTERM_BP_FAT	GO:0019827~stem cell maintenance	3	0.862069	0.0756798	ENSG00000100697, ENSG00000017427, ENSG00000005339	248	25	13528	6.54581	1	0.990703	73.2403
GOTERM_BP_FAT	GO:0048864~stem cell development	3	0.862069	0.0810309	ENSG00000100697, ENSG00000017427, ENSG00000005339	248	26	13528	6.29404	1	0.992123	75.7204
GOTERM_BP_FAT	GO:0051054~positive regulation of DNA metabolic process	4	1.14943	0.0823885	ENSG00000081237, ENSG00000158806, ENSG00000017427, ENSG00000163322	248	56	13528	3.89631	1	0.991422	76.3143
GOTERM_BP_FAT	GO:0010740~positive regulation of protein kinase cascade	7	2.01149	0.0858505	ENSG00000168040, ENSG00000081237, ENSG00000017427, ENSG00000174697, ENSG00000103126, ENSG00000137275, ENSG00000189067	248	167	13528	2.28646	1	0.991789	77.7676
GOTERM_MF_FAT	GO:0016881~acid-amino acid ligase activity	8	2.29885	0.0878238	ENSG00000138641, ENSG00000138411, ENSG00000138081, ENSG00000103549, ENSG00000119048, ENSG00000104517, ENSG00000078140, ENSG00000167196	247	201	12983	2.09205	1	0.971711	73.791
GOTERM_BP_FAT	GO:0051320~S phase	2	0.574713	0.0880313	ENSG00000101868, ENSG00000097007	248	5	13528	21.8194	1	0.991528	78.6395
GOTERM_BP_FAT	GO:0000084~S phase of mitotic cell cycle	2	0.574713	0.0880313	ENSG00000101868, ENSG00000097007	248	5	13528	21.8194	1	0.991528	78.6395
GOTERM_BP_FAT	GO:0043568~positive regulation of insulin-like growth factor receptor signaling pathway	2	0.574713	0.0880313	ENSG00000106128, ENSG00000017427	248	5	13528	21.8194	1	0.991528	78.6395
GOTERM_MF_FAT	GO:0070513~death domain binding	2	0.574713	0.09123	ENSG00000169372, ENSG00000137275	247	5	12983	21.0251	1	0.968665	75.1811
GOTERM_BP_FAT	GO:0007159~leukocyte adhesion	3	0.862069	0.0920665	ENSG00000160255, ENSG00000081237, ENSG00000005844	248	28	13528	5.84447	1	0.992127	80.1688
GOTERM_BP_FAT	GO:0009967~positive regulation of signal transduction	10	2.87356	0.0920866	ENSG00000171777, ENSG00000168040, ENSG00000081237, ENSG00000141564, ENSG00000106128, ENSG00000017427, ENSG00000174697, ENSG00000103126, ENSG00000137275, ENSG00000189067	248	295	13528	1.8491	1	0.990892	80.1761
GOTERM_BP_FAT	GO:0032268~regulation of cellular protein metabolic process	14	4.02299	0.0963493	ENSG00000136279, ENSG00000198034, ENSG00000131467, ENSG00000112210, ENSG00000188613, ENSG00000081237, ENSG00000087074, ENSG00000103126, ENSG00000205323, ENSG00000108953, ENSG00000160255, ENSG00000017427, ENSG00000137275, ENSG00000102265	248	474	13528	1.61113	1	0.991625	81.6789
GOTERM_MF_FAT	GO:0019904~protein domain specific binding	11	3.16092	0.0990775	ENSG00000108953, ENSG00000196482, ENSG00000174705, ENSG00000070047, ENSG00000138182, ENSG00000161270, ENSG00000169372, ENSG00000103126, ENSG00000137275, ENSG00000189067, ENSG00000150760	247	331	12983	1.7468	1	0.971013	78.1267

## Sheet: Supplymentary Table S7
Supplementary Information Genome-wide landscape of DNA methylomes and their relationship with mRNA and miRNA transcriptome profiling between oxidative and glycolytic skeletal muscles Linyuan Shen, Jinjin Du, Yudong Xia, Zhendong Tan, Yuhua Fu, Qiong Yang, Xuewei Li, Guoqing Tang, Yanzhi Jiang, Jinyong Wang, Mingzhou Li, Shunhua Zhang, & Li Zhu
Supplementary Table S7. Function enrichment analysis of genes have DMRs in gene body region
Category	Term	Count	%	PValue	Genes	List Total	Pop Hits	Pop Total	Fold Enrichment	Bonferroni	Benjamini	FDR
GOTERM_MF_FAT	GO:0030554~adenyl nucleotide binding	393	13.0782	8.79889e-20	ENSG00000141639, ENSG00000198909, ENSG00000100077, ENSG00000171316, ENSG00000176658, ENSG00000078142, ENSG00000113240, ENSG00000130377, ENSG00000183495, ENSG00000160584, ENSG00000166833, ENSG00000171219, ENSG00000136877, ENSG00000121101, ENSG00000078140, ENSG00000171132, ENSG00000197150, ENSG00000065243, ENSG00000136156, ENSG00000078295, ENSG00000126583, ENSG00000132740, ENSG00000110367, ENSG0000…	2156	1577	12983	1.50068	1.41222e-16	1.41222e-16	1.47393e-16
GOTERM_MF_FAT	GO:0001883~purine nucleoside binding	396	13.178	2.46707e-19	ENSG00000141639, ENSG00000198909, ENSG00000100077, ENSG00000171316, ENSG00000176658, ENSG00000078142, ENSG00000113240, ENSG00000130377, ENSG00000183495, ENSG00000160584, ENSG00000171219, ENSG00000166833, ENSG00000136877, ENSG00000121101, ENSG00000078140, ENSG00000171132, ENSG00000197150, ENSG00000065243, ENSG00000136156, ENSG00000078295, ENSG00000126583, ENSG00000132740, ENSG00000110367, ENSG0000…	2156	1601	12983	1.48946	3.95965e-16	1.97983e-16	4.13267e-16
GOTERM_MF_FAT	GO:0001882~nucleoside binding	397	13.2113	4.86698e-19	ENSG00000141639, ENSG00000198909, ENSG00000100077, ENSG00000171316, ENSG00000176658, ENSG00000078142, ENSG00000113240, ENSG00000130377, ENSG00000183495, ENSG00000160584, ENSG00000171219, ENSG00000166833, ENSG00000136877, ENSG00000121101, ENSG00000078140, ENSG00000171132, ENSG00000197150, ENSG00000065243, ENSG00000136156, ENSG00000078295, ENSG00000126583, ENSG00000132740, ENSG00000110367, ENSG0000…	2156	1612	12983	1.48304	7.8115e-16	2.60383e-16	8.15283e-16
GOTERM_MF_FAT	GO:0032559~adenyl ribonucleotide binding	374	12.4459	5.54479e-19	ENSG00000071242, ENSG00000141639, ENSG00000171316, ENSG00000198909, ENSG00000114268, ENSG00000100077, ENSG00000176658, ENSG00000078142, ENSG00000159267, ENSG00000113240, ENSG00000130377, ENSG00000183495, ENSG00000149269, ENSG00000065559, ENSG00000134318, ENSG00000154027, ENSG00000160584, ENSG00000171219, ENSG00000166833, ENSG00000114841, ENSG00000121101, ENSG00000078140, ENSG00000136877, ENSG0000…	2156	1497	12983	1.50444	8.89938e-16	2.22485e-16	9.28825e-16
GOTERM_MF_FAT	GO:0005524~ATP binding	368	12.2463	1.82677e-18	ENSG00000071242, ENSG00000141639, ENSG00000171316, ENSG00000198909, ENSG00000114268, ENSG00000100077, ENSG00000176658, ENSG00000078142, ENSG00000159267, ENSG00000113240, ENSG00000130377, ENSG00000183495, ENSG00000149269, ENSG00000065559, ENSG00000134318, ENSG00000154027, ENSG00000160584, ENSG00000171219, ENSG00000166833, ENSG00000114841, ENSG00000121101, ENSG00000078140, ENSG00000136877, ENSG0000…	2156	1477	12983	1.50035	2.93197e-15	5.86393e-16	3.06008e-15
GOTERM_MF_FAT	GO:0017076~purine nucleotide binding	438	14.5757	1.65598e-14	ENSG00000141639, ENSG00000171316, ENSG00000198909, ENSG00000100077, ENSG00000176658, ENSG00000078142, ENSG00000113240, ENSG00000124615, ENSG00000130377, ENSG00000183495, ENSG00000054392, ENSG00000160584, ENSG00000171219, ENSG00000166833, ENSG00000136877, ENSG00000121101, ENSG00000078140, ENSG00000183785, ENSG00000171132, ENSG00000183486, ENSG00000197150, ENSG00000065243, ENSG00000136156, ENSG0000…	2156	1918	12983	1.37516	2.65504e-11	4.42513e-12	2.77112e-11
GOTERM_MF_FAT	GO:0032553~ribonucleotide binding	419	13.9434	8.4703e-14	ENSG00000141639, ENSG00000198909, ENSG00000100077, ENSG00000171316, ENSG00000176658, ENSG00000078142, ENSG00000124615, ENSG00000113240, ENSG00000130377, ENSG00000183495, ENSG00000054392, ENSG00000160584, ENSG00000171219, ENSG00000166833, ENSG00000136877, ENSG00000121101, ENSG00000078140, ENSG00000183785, ENSG00000171132, ENSG00000183486, ENSG00000197150, ENSG00000065243, ENSG00000136156, ENSG0000…	2156	1836	12983	1.37426	1.3596e-10	1.94228e-11	1.41898e-10
GOTERM_MF_FAT	GO:0032555~purine ribonucleotide binding	419	13.9434	8.4703e-14	ENSG00000141639, ENSG00000198909, ENSG00000100077, ENSG00000171316, ENSG00000176658, ENSG00000078142, ENSG00000124615, ENSG00000113240, ENSG00000130377, ENSG00000183495, ENSG00000054392, ENSG00000160584, ENSG00000171219, ENSG00000166833, ENSG00000136877, ENSG00000121101, ENSG00000078140, ENSG00000183785, ENSG00000171132, ENSG00000183486, ENSG00000197150, ENSG00000065243, ENSG00000136156, ENSG0000…	2156	1836	12983	1.37426	1.3596e-10	1.94228e-11	1.41898e-10
GOTERM_BP_FAT	GO:0006468~protein amino acid phosphorylation	182	6.05657	7.45439e-13	ENSG00000112739, ENSG00000138193, ENSG00000071242, ENSG00000141639, ENSG00000119121, ENSG00000100077, ENSG00000185483, ENSG00000198909, ENSG00000078142, ENSG00000181929, ENSG00000113240, ENSG00000174891, ENSG00000109458, ENSG00000065559, ENSG00000149269, ENSG00000134318, ENSG00000160584, ENSG00000171219, ENSG00000204217, ENSG00000140464, ENSG00000172757, ENSG00000198793, ENSG00000115977, ENSG0000…	2232	667	13528	1.65381	3.40873e-09	3.40873e-09	1.40521e-09
GOTERM_MF_FAT	GO:0000166~nucleotide binding	487	16.2063	3.84611e-12	ENSG00000141639, ENSG00000171316, ENSG00000198909, ENSG00000100077, ENSG00000176658, ENSG00000078142, ENSG00000099381, ENSG00000113240, ENSG00000124615, ENSG00000130377, ENSG00000183495, ENSG00000054392, ENSG00000160584, ENSG00000171219, ENSG00000166833, ENSG00000141644, ENSG00000136877, ENSG00000121101, ENSG00000078140, ENSG00000183785, ENSG00000171132, ENSG00000183486, ENSG00000213079, ENSG0000…	2156	2245	12983	1.30629	6.17306e-09	7.71633e-10	6.4428e-09
GOTERM_MF_FAT	GO:0004672~protein kinase activity	166	5.52413	9.82986e-12	ENSG00000112739, ENSG00000071242, ENSG00000141639, ENSG00000119121, ENSG00000100077, ENSG00000185483, ENSG00000198909, ENSG00000049323, ENSG00000078142, ENSG00000181929, ENSG00000113240, ENSG00000110768, ENSG00000065559, ENSG00000149269, ENSG00000134318, ENSG00000160584, ENSG00000171219, ENSG00000204217, ENSG00000150938, ENSG00000198793, ENSG00000115977, ENSG00000088832, ENSG00000121101, ENSG0000…	2156	606	12983	1.64954	1.57768e-08	1.75298e-09	1.64662e-08
GOTERM_BP_FAT	GO:0016310~phosphorylation	199	6.6223	4.67981e-10	ENSG00000071242, ENSG00000141639, ENSG00000100077, ENSG00000198909, ENSG00000078142, ENSG00000113240, ENSG00000065559, ENSG00000149269, ENSG00000134318, ENSG00000160584, ENSG00000171219, ENSG00000140464, ENSG00000121101, ENSG00000119699, ENSG00000171132, ENSG00000178127, ENSG00000145675, ENSG00000188322, ENSG00000081237, ENSG00000009954, ENSG00000065243, ENSG00000126583, ENSG00000170890, ENSG0000…	2232	800	13528	1.50766	2.14007e-06	1.07004e-06	8.82225e-07
GOTERM_MF_FAT	GO:0060589~nucleoside-triphosphatase regulator activity	118	3.92679	9.03475e-10	ENSG00000138193, ENSG00000084070, ENSG00000113319, ENSG00000183111, ENSG00000154783, ENSG00000146090, ENSG00000067208, ENSG00000134215, ENSG00000124198, ENSG00000184014, ENSG00000136770, ENSG00000154096, ENSG00000131374, ENSG00000143344, ENSG00000171219, ENSG00000196914, ENSG00000107263, ENSG00000198915, ENSG00000111490, ENSG00000158987, ENSG00000156787, ENSG00000164327, ENSG00000106069, ENSG0000…	2156	413	12983	1.72051	1.45008e-06	1.45008e-07	1.51344e-06
GOTERM_MF_FAT	GO:0030695~GTPase regulator activity	116	3.86023	9.25338e-10	ENSG00000138193, ENSG00000084070, ENSG00000113319, ENSG00000183111, ENSG00000154783, ENSG00000146090, ENSG00000067208, ENSG00000134215, ENSG00000124198, ENSG00000184014, ENSG00000154096, ENSG00000131374, ENSG00000143344, ENSG00000171219, ENSG00000196914, ENSG00000107263, ENSG00000198915, ENSG00000111490, ENSG00000158987, ENSG00000156787, ENSG00000164327, ENSG00000106069, ENSG00000137936, ENSG0000…	2156	404	12983	1.72903	1.48517e-06	1.35015e-07	1.55006e-06
GOTERM_BP_FAT	GO:0006793~phosphorus metabolic process	232	7.72047	9.72571e-10	ENSG00000071242, ENSG00000141639, ENSG00000198909, ENSG00000100077, ENSG00000078142, ENSG00000113240, ENSG00000065559, ENSG00000149269, ENSG00000134318, ENSG00000160584, ENSG00000171219, ENSG00000140464, ENSG00000164088, ENSG00000121101, ENSG00000119699, ENSG00000171132, ENSG00000178127, ENSG00000188322, ENSG00000145675, ENSG00000081237, ENSG00000009954, ENSG00000196090, ENSG00000065243, ENSG0000…	2232	973	13528	1.44516	4.44756e-06	1.48252e-06	1.83346e-06
GOTERM_BP_FAT	GO:0006796~phosphate metabolic process	232	7.72047	9.72571e-10	ENSG00000071242, ENSG00000141639, ENSG00000198909, ENSG00000100077, ENSG00000078142, ENSG00000113240, ENSG00000065559, ENSG00000149269, ENSG00000134318, ENSG00000160584, ENSG00000171219, ENSG00000140464, ENSG00000164088, ENSG00000121101, ENSG00000119699, ENSG00000171132, ENSG00000178127, ENSG00000188322, ENSG00000145675, ENSG00000081237, ENSG00000009954, ENSG00000196090, ENSG00000065243, ENSG0000…	2232	973	13528	1.44516	4.44756e-06	1.48252e-06	1.83346e-06
GOTERM_MF_FAT	GO:0004674~protein serine/threonine kinase activity	119	3.96007	5.95345e-09	ENSG00000071242, ENSG00000112739, ENSG00000119121, ENSG00000141639, ENSG00000100077, ENSG00000198909, ENSG00000049323, ENSG00000181929, ENSG00000113240, ENSG00000110768, ENSG00000149269, ENSG00000065559, ENSG00000134318, ENSG00000160584, ENSG00000171219, ENSG00000204217, ENSG00000115977, ENSG00000198793, ENSG00000088832, ENSG00000177169, ENSG00000112062, ENSG00000196335, ENSG00000171132, ENSG0000…	2156	430	12983	1.6665	9.55524e-06	7.96274e-07	9.97281e-06
GOTERM_MF_FAT	GO:0005085~guanyl-nucleotide exchange factor activity	52	1.73045	2.19773e-07	ENSG00000138193, ENSG00000183111, ENSG00000113319, ENSG00000107862, ENSG00000154783, ENSG00000146090, ENSG00000134215, ENSG00000124198, ENSG00000173848, ENSG00000160293, ENSG00000156011, ENSG00000143344, ENSG00000006607, ENSG00000196914, ENSG00000107263, ENSG00000198915, ENSG00000158987, ENSG00000164327, ENSG00000109756, ENSG00000159842, ENSG00000137936, ENSG00000100485, ENSG00000203734, ENSG0000…	2156	152	12983	2.06009	0.000352674	2.71332e-05	0.000368149
GOTERM_MF_FAT	GO:0019899~enzyme binding	132	4.39268	3.22724e-07	ENSG00000138193, ENSG00000181929, ENSG00000154783, ENSG00000175899, ENSG00000110075, ENSG00000171720, ENSG00000173992, ENSG00000184014, ENSG00000090372, ENSG00000114166, ENSG00000149269, ENSG00000173039, ENSG00000154096, ENSG00000140464, ENSG00000088970, ENSG00000078140, ENSG00000171132, ENSG00000145675, ENSG00000138376, ENSG00000142784, ENSG00000081237, ENSG00000158987, ENSG00000005700, ENSG0000…	2156	523	12983	1.51984	0.000517837	3.69973e-05	0.000540603
GOTERM_BP_FAT	GO:0030030~cell projection organization	98	3.26123	7.81547e-07	ENSG00000171055, ENSG00000091129, ENSG00000105245, ENSG00000107731, ENSG00000154783, ENSG00000197461, ENSG00000099617, ENSG00000134215, ENSG00000050405, ENSG00000197753, ENSG00000077522, ENSG00000198793, ENSG00000177169, ENSG00000198707, ENSG00000113594, ENSG00000006453, ENSG00000169855, ENSG00000077327, ENSG00000058453, ENSG00000179242, ENSG00000168280, ENSG00000166900, ENSG00000078018, ENSG0000…	2232	368	13528	1.61405	0.00356764	0.000893105	0.00147334
GOTERM_MF_FAT	GO:0005083~small GTPase regulator activity	78	2.59567	9.82412e-07	ENSG00000084070, ENSG00000113319, ENSG00000183111, ENSG00000107862, ENSG00000154783, ENSG00000067208, ENSG00000134215, ENSG00000124198, ENSG00000184014, ENSG00000173848, ENSG00000154096, ENSG00000131374, ENSG00000160293, ENSG00000156011, ENSG00000006607, ENSG00000143344, ENSG00000171219, ENSG00000145819, ENSG00000047365, ENSG00000196914, ENSG00000011454, ENSG00000145979, ENSG00000204634, ENSG0000…	2156	274	12983	1.71423	0.00157553	0.000105113	0.00164566
GOTERM_BP_FAT	GO:0008104~protein localization	199	6.6223	1.26949e-06	ENSG00000086300, ENSG00000130734, ENSG00000175115, ENSG00000116266, ENSG00000104447, ENSG00000140464, ENSG00000136874, ENSG00000174226, ENSG00000119699, ENSG00000198707, ENSG00000119681, ENSG00000139370, ENSG00000168818, ENSG00000126883, ENSG00000142798, ENSG00000204536, ENSG00000048707, ENSG00000142599, ENSG00000089169, ENSG00000151116, ENSG00000164077, ENSG00000133612, ENSG00000100345, ENSG0000…	2232	882	13528	1.36749	0.00578854	0.0011604	0.00239317
GOTERM_MF_FAT	GO:0008092~cytoskeletal protein binding	125	4.15973	1.78026e-06	ENSG00000091129, ENSG00000132938, ENSG00000176658, ENSG00000163995, ENSG00000064042, ENSG00000156113, ENSG00000050405, ENSG00000124198, ENSG00000130734, ENSG00000196526, ENSG00000172757, ENSG00000099204, ENSG00000158560, ENSG00000077522, ENSG00000166974, ENSG00000070182, ENSG00000145555, ENSG00000198707, ENSG00000006453, ENSG00000138964, ENSG00000058453, ENSG00000196090, ENSG00000142347, ENSG0000…	2156	504	12983	1.4935	0.00285324	0.000178567	0.00298213
GOTERM_BP_FAT	GO:0051056~regulation of small GTPase mediated signal transduction	72	2.39601	1.84683e-06	ENSG00000084070, ENSG00000138193, ENSG00000113319, ENSG00000183111, ENSG00000107862, ENSG00000154783, ENSG00000146090, ENSG00000067208, ENSG00000134215, ENSG00000124198, ENSG00000173848, ENSG00000131374, ENSG00000160293, ENSG00000156011, ENSG00000006607, ENSG00000143344, ENSG00000198793, ENSG00000047365, ENSG00000196914, ENSG00000011454, ENSG00000107263, ENSG00000145979, ENSG00000198915, ENSG0000…	2232	252	13528	1.73169	0.00841001	0.00140661	0.00348154
GOTERM_BP_FAT	GO:0045184~establishment of protein localization	175	5.82363	3.51438e-06	ENSG00000138759, ENSG00000165105, ENSG00000086300, ENSG00000027001, ENSG00000111481, ENSG00000130734, ENSG00000183020, ENSG00000056972, ENSG00000138190, ENSG00000102524, ENSG00000175115, ENSG00000124783, ENSG00000196814, ENSG00000116266, ENSG00000104447, ENSG00000140464, ENSG00000064652, ENSG00000136874, ENSG00000070718, ENSG00000124789, ENSG00000174226, ENSG00000119699, ENSG00000198707, ENSG0000…	2232	769	13528	1.37928	0.0159428	0.00229326	0.006625
GOTERM_BP_FAT	GO:0015031~protein transport	173	5.75707	4.66929e-06	ENSG00000138759, ENSG00000165105, ENSG00000086300, ENSG00000027001, ENSG00000111481, ENSG00000130734, ENSG00000183020, ENSG00000056972, ENSG00000138190, ENSG00000102524, ENSG00000175115, ENSG00000124783, ENSG00000196814, ENSG00000116266, ENSG00000104447, ENSG00000140464, ENSG00000064652, ENSG00000136874, ENSG00000070718, ENSG00000124789, ENSG00000174226, ENSG00000119699, ENSG00000198707, ENSG0000…	2232	762	13528	1.37604	0.0211264	0.00266553	0.00880206
KEGG_PATHWAY	hsa04070:Phosphatidylinositol signaling system	30	0.998336	5.123e-06	ENSG00000138193, ENSG00000159082, ENSG00000102780, ENSG00000078142, ENSG00000078269, ENSG00000150867, ENSG00000204084, ENSG00000077044, ENSG00000040933, ENSG00000157680, ENSG00000123104, ENSG00000109452, ENSG00000115020, ENSG00000115556, ENSG00000096433, ENSG00000051382, ENSG00000068383, ENSG00000136267, ENSG00000168918, ENSG00000145675, ENSG00000149091, ENSG00000101290, ENSG00000187091, ENSG0000…	875	74	5085	2.35598	0.000957544	0.000957544	0.00635025
GOTERM_MF_FAT	GO:0005509~calcium ion binding	203	6.75541	6.50658e-06	ENSG00000165471, ENSG00000100678, ENSG00000110076, ENSG00000139880, ENSG00000171714, ENSG00000077522, ENSG00000005844, ENSG00000165995, ENSG00000138101, ENSG00000148600, ENSG00000119681, ENSG00000040731, ENSG00000167992, ENSG00000179242, ENSG00000117115, ENSG00000141837, ENSG00000087303, ENSG00000126583, ENSG00000089060, ENSG00000170890, ENSG00000152592, ENSG00000074276, ENSG00000165323, ENSG0000…	2156	919	12983	1.33017	0.0103887	0.000614111	0.0108988
GOTERM_BP_FAT	GO:0007169~transmembrane receptor protein tyrosine kinase signaling pathway	64	2.12978	7.34328e-06	ENSG00000138193, ENSG00000066468, ENSG00000171094, ENSG00000185483, ENSG00000107679, ENSG00000144724, ENSG00000197461, ENSG00000109458, ENSG00000077044, ENSG00000146247, ENSG00000204217, ENSG00000043462, ENSG00000110395, ENSG00000122025, ENSG00000107263, ENSG00000145675, ENSG00000196090, ENSG00000044524, ENSG00000151491, ENSG00000141837, ENSG00000164418, ENSG00000102755, ENSG00000196411, ENSG0000…	2232	224	13528	1.73169	0.0330234	0.00372427	0.0138425
GOTERM_BP_FAT	GO:0007155~cell adhesion	159	5.29118	1.15763e-05	ENSG00000091129, ENSG00000138448, ENSG00000130635, ENSG00000155052, ENSG00000029559, ENSG00000110076, ENSG00000197467, ENSG00000139220, ENSG00000073712, ENSG00000154096, ENSG00000116266, ENSG00000115414, ENSG00000158769, ENSG00000008277, ENSG00000139880, ENSG00000077522, ENSG00000069188, ENSG00000005844, ENSG00000151276, ENSG00000169855, ENSG00000148600, ENSG00000140937, ENSG00000138964, ENSG0000…	2232	700	13528	1.3767	0.051562	0.0052799	0.0218211
GOTERM_BP_FAT	GO:0022610~biological adhesion	159	5.29118	1.24717e-05	ENSG00000091129, ENSG00000138448, ENSG00000130635, ENSG00000155052, ENSG00000029559, ENSG00000110076, ENSG00000197467, ENSG00000139220, ENSG00000073712, ENSG00000154096, ENSG00000116266, ENSG00000115414, ENSG00000158769, ENSG00000008277, ENSG00000139880, ENSG00000077522, ENSG00000069188, ENSG00000005844, ENSG00000151276, ENSG00000169855, ENSG00000148600, ENSG00000140937, ENSG00000138964, ENSG0000…	2232	701	13528	1.37473	0.0554376	0.00517145	0.0235087
KEGG_PATHWAY	hsa05200:Pathways in cancer	87	2.89517	1.37717e-05	ENSG00000066468, ENSG00000138795, ENSG00000138448, ENSG00000075651, ENSG00000058085, ENSG00000114423, ENSG00000197461, ENSG00000142273, ENSG00000187498, ENSG00000103126, ENSG00000196569, ENSG00000168036, ENSG00000173039, ENSG00000115414, ENSG00000108091, ENSG00000185920, ENSG00000050748, ENSG00000140464, ENSG00000198793, ENSG00000081052, ENSG00000051382, ENSG00000119699, ENSG00000110395, ENSG0000…	875	328	5085	1.54145	0.00257201	0.00128683	0.01707
[truncated: 521 more rows]

## Sheet: Supplymentary Table S8
Supplementary Information Genome-wide landscape of DNA methylomes and their relationship with mRNA and miRNA transcriptome profiling between oxidative and glycolytic skeletal muscles Linyuan Shen, Jinjin Du, Yudong Xia, Zhendong Tan, Yuhua Fu, Qiong Yang, Xuewei Li, Guoqing Tang, Yanzhi Jiang, Jinyong Wang, Mingzhou Li, Shunhua Zhang, & Li Zhu
[truncated: 844 more rows]

[truncated: 3 more sheets: Supplymentary Table S9, Supplymentary Table S10, Supplymentary Table S11]
